# Supplementary material for: Transcriptomic sex differences in early human fetal brain development
Source: Commun Biol. 2025 Apr 25;8:664. doi: 10.1038/s42003-025-08070-3 (PMC12032161; doi:10.1038/s42003-025-08070-3)
Supplement: Supplementary file 3 — Supplementary Data 1 [file 42003_2025_8070_MOESM3_ESM.xlsx]

## Sheet: 1.1 Brain-Seq 1_samples
Supplementary data 1.1. Samples used in Brain-Seq 1 dataset.
Samples used (n=32) and their corresponding developmental stage and karyotype. Raw files have been uploaded to ArrayExpress (accession E-MTAB-13662).
Sample Number	Sample name	Developmental Stage	Karyotype	Collection Method	Time In Transit (minutes)	RIN
1	11814.2	CS22	46,XY	US-guided aspiration	0	7.9
2	11815.1	CS22	46,XX	Medical (RU486)	0	8.1
3	11828.4	CS22	46,XX	Medical (RU486)	0	7.8
4	11828.8	CS22	46,XX	Medical (RU486)	0	9
5	11829.2	CS22	46,XY	Medical (RU486)	180	8.6
6	11858.4	CS22	46,XY	US-guided aspiration	120	8.9
7	11865.2	CS22	46,XY	Medical (RU486)	0	7.9
8	11871.3	CS22	46,XX	Medical (RU486)	240	8.1
9	11606.Fbl	9 wpc	46,XY	Medical (RU486)	0	8.7
10	11845.1	9 wpc	46,XY	Medical (RU486)	120	9.2
11	11845.2	9 wpc	46,XY	Medical (RU486)	120	8.4
12	11845.21r	9 wpc	46,XY	Medical (RU486)	120	8.8
13	11851.1	9 wpc	46,XX	Medical (RU486)	240	8.8
14	11851.1	9 wpc	46,XX	Medical (RU486)	240	8.9
15	11851.2	9 wpc	46,XX	Medical (RU486)	240	8
16	11851.L2	9 wpc	46,XX	Medical (RU486)	240	9.1
17	11602.2	11 wpc	46,XY	Medical (RU486)	0	8.2
18	11609.2	11 wpc	46,XX	Medical (RU486)	0	8.4
19	11656.5	11 wpc	46,XX	Medical (RU486)	0	7.2
20	11930.1	11 wpc	46,XX	Medical (RU486)	180	9
21	11930	11 wpc	46,XX	Medical (RU486)	180	9.3
22	2018.1	11 wpc	46,XY	Medical (RU486)	240	9.5
23	2018.11	11 wpc	46,XY	Medical (RU486)	240	9.3
24	2018.12	11 wpc	46,XY	Medical (RU486)	240	9.1
25	11937	15 wpc	46,XY	Standard STOP (GA)	120	7.6
26	12091.1	15 wpc	46,XY	Medical (RU486)	1000	8.8
27	12414	15 wpc	46,XX	Standard STOP (GA)	2	7.5
28	13117	15 wpc	46,XX	Standard STOP (GA)	120	7.5
29	13512	15 wpc	46,XX	Standard STOP (GA)	90	8.3
30	13670	15 wpc	46,XY	Standard STOP (GA)	90	8.2
31	13415	16 wpc	46,XX	Standard STOP (GA)	90	8
32	13910	16 wpc	46,XY	Standard STOP (GA)	90	7.5

## Sheet: 1.2 CS22-23 46,XY v 46,XX
Supplementary data 1.2. Top 250 differentially expressed genes, 46,XY versus 46,XX at CS22-23.
Top 250 differentially expressed genes (DEGs) in 46,XY compared to 46,XX samples. Genes are ordered according to ascending p.adj values.
Ensembl	Gene	baseMean	log2FoldChange	lfcSE	stat	pvalue	padj
ENSG00000131002	TXLNGY	348.673	12.41	1.02949	12.0546	1.83453e-33	7.07994e-30
ENSG00000198692	EIF1AY	247.336	11.2528	1.05565	10.6595	1.57389e-26	5.56788e-23
ENSG00000129824	RPS4Y1	3913.86	11.1467	0.479293	23.2566	1.22038e-119	2.59038e-115
ENSG00000012817	KDM5D	789.875	10.4154	0.615481	16.9224	3.07896e-64	1.63385e-60
ENSG00000067048	DDX3Y	1079.96	9.94963	0.443634	22.4276	2.11909e-111	2.99865e-107
ENSG00000176728	TTTY14	54.9873	9.70091	1.06541	9.10531	8.60182e-20	2.60832e-16
ENSG00000233864	TTTY15	1047.38	9.58657	0.473183	20.2597	2.91519e-91	2.47511e-87
ENSG00000114374	USP9Y	1167.24	8.91764	0.429044	20.7849	5.92364e-96	6.28676e-92
ENSG00000183878	UTY	383.948	8.38541	0.460435	18.2119	4.15041e-74	2.51705e-70
ENSG00000260197	RP11-424G14.1	19.4094	8.38496	1.12163	7.47568	7.68065e-14	1.55266e-10
ENSG00000067646	ZFY	315.06	8.1643	0.506276	16.1262	1.66991e-58	7.87678e-55
ENSG00000092377	TBL1Y	38.0834	7.4931	0.890153	8.41776	3.83738e-17	9.58262e-14
ENSG00000184895	SRY	6.87205	7.31394	1.61265	4.53534	5.75098e-06	0.00452112
ENSG00000241859	ANOS2P	62.9636	7.13979	0.943341	7.56862	3.77205e-14	8.00656e-11
ENSG00000206159	GYG2P1	8.03095	6.6997	1.1933	5.61445	1.97193e-08	2.53674e-05
ENSG00000256377	AC009509.1	9.30707	6.32891	2.62791	2.40834	0.0160252	0.836313
ENSG00000099725	PRKY	443.805	6.3248	0.330992	19.1087	2.13931e-81	1.51363e-77
ENSG00000234338	AC073349.2	15.7671	6.03468	1.37173	4.39931	1.08596e-05	0.00743564
ENSG00000267793	AC009977.1	2.0033	5.72861	2.08903	2.74223	0.00610239	0.592336
ENSG00000154620	TMSB4Y	74.0856	5.50609	0.430712	12.7837	2.02234e-37	8.58525e-34
ENSG00000099715	PCDH11Y	211.54	5.4839	0.655148	8.37047	5.73891e-17	1.35349e-13
ENSG00000230567	FAM203B	0.925138	5.41022	5.86664	0.9222	0.356424	1
ENSG00000157828	RPS4Y2	5.67585	5.36263	1.36645	3.9245	8.69093e-05	0.0396717
ENSG00000165246	NLGN4Y	655.754	5.35297	0.739533	7.23832	4.54287e-13	8.76609e-10
ENSG00000204169	AGAP7	19.8993	5.07561	1.9524	2.59968	0.00933102	0.707358
ENSG00000104413	ESRP1	2.5481	5.07437	1.70374	2.97837	0.00289787	0.416193
ENSG00000229236	TTTY10	2.21999	4.89494	1.71804	2.84914	0.00438382	0.533938
ENSG00000184961	RPL7AP49	2.51043	4.71061	1.79551	2.62355	0.00870191	0.682834
ENSG00000249266	MTHFD2P6	0.575167	4.65865	5.87107	0.793493	0.42749	1
ENSG00000254675	AP003032.1	1.59903	4.61716	1.68162	2.74567	0.00603875	0.592336
ENSG00000188280	AC007731.1	22.5093	4.55848	4.88167	0.933795	0.35041	1
ENSG00000264797		0.396865	4.31795	5.71359	0.755733	0.44981	1
ENSG00000265527	MIR5690	0.450047	4.26223	5.87451	0.725547	0.468117	1
ENSG00000163218	PGLYRP4	0.40559	4.25797	5.87456	0.724815	0.468565	1
ENSG00000240107	AC046144.1	0.335955	4.16674	5.87549	0.709173	0.478217	1
ENSG00000264592	RN7SL131P	0.50123	4.16673	5.87549	0.709172	0.478218	1
ENSG00000117148	ACTL8	0.706056	4.10046	3.45299	1.18751	0.235026	1
ENSG00000258670	AL049874.3	1.14615	4.09534	3.33212	1.22905	0.219053	1
ENSG00000266835	GAPLINC	1.39556	4.06439	3.21717	1.26334	0.206466	1
ENSG00000229163	NAP1L1P2	2.37906	4.05475	1.7481	2.31952	0.0203671	0.888615
ENSG00000255893	AP000786.1	1.82771	4.04497	1.77082	2.28424	0.0223573	0.918794
ENSG00000244502	HDAC11-AS1	1.06973	4.00387	1.7839	2.24445	0.0248036	0.957049
ENSG00000226555	AGKP1	0.799958	3.99904	2.32692	1.7186	0.0856873	1
ENSG00000176753	C15orf56	0.58554	3.9983	2.92654	1.36622	0.171871	1
ENSG00000264943	SH3GL1P2	2.83792	3.9585	1.601	2.47252	0.0134163	0.785583
ENSG00000264891		0.288636	3.94759	5.87801	0.671587	0.501847	1
ENSG00000241328	LINC02070	5.01597	3.94309	1.5426	2.55613	0.0105844	0.736497
ENSG00000225509	AIFM1P1	0.285318	3.93096	5.87821	0.668735	0.503665	1
ENSG00000218305	CDC14C	0.744993	3.92457	2.56666	1.52906	0.126251	1
ENSG00000120586		1.38786	3.88623	2.08148	1.86705	0.0618941	1
ENSG00000199591	RF00019	0.754214	3.87517	5.24167	0.7393	0.459725	1
ENSG00000248213	CICP16	0.401657	3.84341	5.82902	0.659358	0.509666	1
ENSG00000260335	AC133555.4	0.516027	3.81659	3.10487	1.22923	0.218987	1
ENSG00000200579	RF00019	1.42816	3.78784	1.87666	2.01839	0.0435503	1
ENSG00000263657	AC023389.1	0.880038	3.78073	2.83371	1.33419	0.18214	1
ENSG00000251928		0.456267	3.77856	3.04255	1.2419	0.214272	1
ENSG00000099721	AMELY	0.401083	3.74844	5.88064	0.637421	0.523851	1
ENSG00000200428	RF00019	1.25866	3.74251	2.07426	1.80427	0.0711894	1
ENSG00000204710	SPDYC	0.416733	3.72598	4.9511	0.752556	0.451717	1
ENSG00000200169	RNU5D-1	0.647943	3.7006	2.14315	1.72671	0.0842194	1
ENSG00000223750	SIRPB3P	0.47577	3.68584	4.81283	0.765835	0.443775	1
ENSG00000200388	RNU6-618P	0.529318	3.67686	3.12275	1.17744	0.239018	1
ENSG00000239840	RPL23AP72	0.22397	3.57959	5.88318	0.608444	0.542893	1
ENSG00000202193	RNA5SP427	0.22397	3.57959	5.88318	0.608444	0.542893	1
ENSG00000237422	AL158071.3	0.60965	3.57726	3.09709	1.15504	0.248075	1
ENSG00000225762	LINC01389	0.344254	3.55321	5.8836	0.603918	0.545898	1
ENSG00000177984	LCN15	0.441795	3.54979	5.67339	0.625691	0.531518	1
ENSG00000185290	NUPR2	1.10417	3.54363	2.09329	1.69285	0.0904836	1
ENSG00000263493		1.43864	3.54209	2.25984	1.56741	0.11702	1
ENSG00000234722	LINC01287	0.46439	3.5263	5.87466	0.600256	0.548336	1
ENSG00000232896	AL592463.1	0.501192	3.51615	3.30119	1.06512	0.286822	1
ENSG00000265665		1.69953	3.50164	1.70968	2.04812	0.0405483	1
ENSG00000215506	TPTE2P4	0.813721	3.50128	2.62894	1.33182	0.182919	1
ENSG00000200832	SNORD114-4	0.470677	3.48936	4.87198	0.71621	0.473862	1
ENSG00000237757	EEF1A1P30	1.77522	3.48276	1.49896	2.32345	0.020155	0.888086
ENSG00000169551	CT55	1.54204	3.48124	1.76708	1.97005	0.0488325	1
ENSG00000255553	AP003733.3	0.728977	3.48078	3.49582	0.995698	0.319397	1
ENSG00000229331	GK-IT1	0.717042	3.47863	2.77958	1.25149	0.210754	1
ENSG00000257582	LINC01475	0.269284	3.47765	5.88486	0.590948	0.554555	1
ENSG00000252367	RF00019	1.57392	3.47549	2.54573	1.36522	0.172182	1
ENSG00000249680	TUBA3GP	0.628909	3.47381	4.00916	0.866469	0.386233	1
ENSG00000232629	HLA-DQB2	0.415572	3.46488	4.87589	0.710616	0.477322	1
ENSG00000255075	CENPUP1	0.23467	3.44648	5.8854	0.585598	0.558146	1
ENSG00000257900	AL162632.1	0.246148	3.445	5.88543	0.585344	0.558316	1
ENSG00000228639	ROCR	0.453538	3.42991	4.13141	0.830202	0.406425	1
ENSG00000271524	BNIP3P17	0.876172	3.38106	2.86436	1.18039	0.237846	1
ENSG00000228418		1.60635	3.35665	1.44516	2.32269	0.0201959	0.888086
ENSG00000257264	AC136443.3	0.50598	3.3534	4.07475	0.82297	0.410525	1
ENSG00000233936	AL390778.2	0.603705	3.34551	3.51414	0.952016	0.341089	1
ENSG00000212998		0.690536	3.33753	1.94049	1.71994	0.0854434	1
ENSG00000213002		0.508492	3.33163	2.4979	1.33377	0.182279	1
ENSG00000162771	FAM71A	0.187256	3.32467	5.88762	0.564688	0.572286	1
ENSG00000237606	AC091286.1	0.382621	3.31526	5.8878	0.563073	0.573385	1
ENSG00000234282	AL109809.2	0.294261	3.31526	5.8878	0.563073	0.573385	1
ENSG00000254466	OR4D10	0.186642	3.31525	5.8878	0.563071	0.573387	1
ENSG00000201035	RNA5SP469	0.186642	3.31525	5.8878	0.563071	0.573387	1
ENSG00000238257	AP000244.1	0.186642	3.31525	5.8878	0.563071	0.573387	1
ENSG00000237473	AC068759.1	0.23584	3.31525	5.8878	0.563071	0.573387	1
ENSG00000235495	AC007422.2	0.326818	3.31525	5.8878	0.563071	0.573387	1
ENSG00000263409	MIR4747	0.306009	3.31525	5.8878	0.563071	0.573387	1
ENSG00000208009	MIR130A	0.308303	3.3099	5.8879	0.562154	0.574011	1
ENSG00000229683		0.696708	3.3026	3.72782	0.885934	0.375653	1
ENSG00000244681	MTHFD2P1	0.53485	3.29998	4.04853	0.815107	0.415011	1
ENSG00000158815	FGF17	290.961	3.29808	1.06932	3.08429	0.00204042	0.338844
ENSG00000230798	FOXD3-AS1	2.36225	3.29324	1.45502	2.26337	0.0236129	0.945413
ENSG00000252254	RF00019	0.318035	3.2869	4.27857	0.768224	0.442354	1
ENSG00000272160	RNU4-5P	0.57905	3.27193	3.95776	0.826714	0.408399	1
ENSG00000266944	AC005262.1	0.578963	3.26999	3.55795	0.919067	0.35806	1
ENSG00000206638	RNU6-672P	0.487975	3.25924	4.10676	0.793627	0.427412	1
ENSG00000257259	LINC02388	2.96458	3.25823	1.5917	2.04701	0.040657	1
ENSG00000215277	RNF212B	1.07594	3.25448	2.32885	1.39747	0.162274	1
ENSG00000235070	AC062015.1	1.24903	3.25013	2.43618	1.33411	0.182168	1
ENSG00000258825		1.03995	3.23997	1.65544	1.95716	0.0503288	1
ENSG00000257758	KRT18P20	0.20216	3.23615	5.88935	0.549492	0.582668	1
ENSG00000208018	MIR645	0.410569	3.23436	5.02054	0.644227	0.519428	1
ENSG00000200785	SNORD8	1.11686	3.22972	1.86599	1.73084	0.0834808	1
ENSG00000229431	AL139289.1	0.922506	3.22769	1.8217	1.7718	0.0764272	1
ENSG00000225411	CR786580.1	2.4079	3.22597	1.52883	2.11009	0.0348503	1
ENSG00000267801	AC087289.5	1.60573	3.2259	1.71505	1.88094	0.0599807	1
ENSG00000226965	AC092167.1	1.63567	3.22514	1.92926	1.67169	0.0945847	1
ENSG00000224060	ARSEP1	0.465244	3.22512	3.7063	0.870173	0.384206	1
ENSG00000199664	RNU6-1266P	0.429292	3.22364	4.89544	0.658499	0.510217	1
ENSG00000232028	AC007391.1	0.266312	3.22031	5.88967	0.546772	0.584535	1
ENSG00000174015	SPERT	0.248472	3.20982	5.88989	0.544972	0.585773	1
ENSG00000252379		0.792372	3.20648	2.54374	1.26054	0.207476	1
ENSG00000236678	LINC00347	0.419973	3.20344	4.24755	0.754186	0.450738	1
ENSG00000225192	ZNF33BP1	1.77074	3.19645	1.44322	2.2148	0.0267741	0.972681
ENSG00000184995	IFNE	0.357158	3.19391	4.97046	0.642578	0.520498	1
ENSG00000175746	C15orf54	0.470932	3.19366	3.26202	0.979042	0.327559	1
ENSG00000272342	LINC01115	7.63573	3.1908	2.68785	1.18712	0.23518	1
ENSG00000206603	SNORA22B	0.888297	3.17756	1.97351	1.61011	0.107374	1
ENSG00000231013	AC013275.1	0.603866	3.17466	3.02392	1.04985	0.293787	1
ENSG00000261424	ATP5PBP7	1.97548	3.16759	1.5851	1.99835	0.0456784	1
ENSG00000187172	BAGE2	0.737361	3.15533	2.58921	1.21865	0.222979	1
ENSG00000154611	PSMA8	0.671889	3.15502	3.06674	1.02879	0.30358	1
ENSG00000267711	AC060766.6	0.851315	3.15233	2.35117	1.34075	0.180001	1
ENSG00000236191	RPS15AP25	0.637515	3.14616	2.59796	1.21101	0.22589	1
ENSG00000251869	SCARNA23	0.832352	3.1446	1.98477	1.58436	0.113111	1
ENSG00000260816	AC027279.1	2.50701	3.14171	1.17008	2.68503	0.00725232	0.642016
ENSG00000186188	FFAR4	1.12327	3.13999	1.7748	1.76921	0.0768581	1
ENSG00000226088	AL158839.1	0.164027	3.13861	5.89139	0.532745	0.59421	1
ENSG00000207032	RF00019	0.27546	3.13861	5.89139	0.532745	0.59421	1
ENSG00000197079	KRT35	0.278227	3.13861	5.89139	0.532745	0.59421	1
ENSG00000256070	AC016956.1	0.163606	3.13498	5.89147	0.532122	0.594641	1
ENSG00000232537	AC092810.3	1.51866	3.13326	1.77857	1.76168	0.0781242	1
ENSG00000255202	AL049629.1	0.470637	3.12294	2.34476	1.33188	0.182901	1
ENSG00000270781	AC091133.5	2.40141	3.11153	1.38217	2.2512	0.0243729	0.951637
ENSG00000254870	ATP6V1G2-DDX39B	0.473214	3.11007	3.49012	0.891106	0.372872	1
ENSG00000219041		0.242763	3.1097	5.89202	0.527782	0.597651	1
ENSG00000261303	AC022748.2	0.445419	3.10878	5.89204	0.527624	0.597761	1
ENSG00000241772	AC092620.2	3.43016	3.10829	1.04236	2.98198	0.00286391	0.414944
ENSG00000227183	HDGFP1	3.5961	3.09166	1.20991	2.55527	0.0106104	0.736497
ENSG00000252947	SCARNA1	2.16561	3.08515	1.20855	2.55277	0.0106869	0.736497
ENSG00000265181	MIR4674	0.764085	3.08282	2.08916	1.47563	0.140044	1
ENSG00000167800	TBX10	0.356672	3.08159	5.87989	0.52409	0.600216	1
ENSG00000234303	CLYBL-AS1	0.336478	3.08158	5.87989	0.524088	0.600217	1
ENSG00000264125	AC104984.1	0.613211	3.0722	3.69057	0.832446	0.405157	1
ENSG00000223575	RBMX2P3	1.46369	3.07075	1.78825	1.71719	0.0859451	1
ENSG00000272789	AC010976.2	0.998599	3.06722	1.84724	1.66043	0.0968276	1
ENSG00000207632	MIR588	0.233514	3.06715	5.89297	0.520476	0.602732	1
ENSG00000259810	AC002519.1	0.521594	3.06465	3.57006	0.858433	0.390653	1
ENSG00000206659	RF00019	0.477913	3.05639	3.61774	0.844834	0.398203	1
ENSG00000225555	AP000320.1	2.86877	3.04739	1.09298	2.78816	0.00530085	0.581072
ENSG00000228532	AC005000.1	4.31782	3.03537	1.29987	2.33513	0.0195365	0.886955
ENSG00000104371	DKK4	1.91451	3.03085	5.79567	0.522951	0.601008	1
ENSG00000242285	RPL6P8	0.492368	3.02415	3.01391	1.0034	0.31567	1
ENSG00000213318	AC009078.1	0.372268	3.01934	4.97659	0.606708	0.544045	1
ENSG00000172746	RPL12P13	1.51072	3.01933	1.60782	1.8779	0.0603948	1
ENSG00000232175	AL122003.1	0.149928	3.00457	5.89442	0.509731	0.61024	1
ENSG00000213450	VDAC1P7	1.2385	3.00222	1.87223	1.60355	0.108812	1
ENSG00000207305	RF00019	0.333307	3.00166	5.88101	0.510399	0.609772	1
ENSG00000254142		0.828525	3.00054	2.11001	1.42205	0.155011	1
ENSG00000258943	AL049871.1	0.174928	2.99139	5.89473	0.507468	0.611826	1
ENSG00000239920	AC104389.4	0.203395	2.99139	5.89473	0.507468	0.611826	1
ENSG00000207707		0.208377	2.99139	5.89473	0.507468	0.611826	1
ENSG00000272239	AC011373.1	0.238729	2.99139	5.89473	0.507468	0.611826	1
ENSG00000224414	AC010886.1	0.149313	2.99137	5.89473	0.507466	0.611828	1
ENSG00000240677	MYL6P4	0.254623	2.99137	5.89473	0.507466	0.611828	1
ENSG00000266383	MIR5002	0.278926	2.99137	5.89473	0.507465	0.611828	1
ENSG00000235782	AL031429.1	0.582347	2.99137	5.89473	0.507465	0.611828	1
ENSG00000183128	CALHM3	0.366085	2.98809	5.12538	0.582997	0.559895	1
ENSG00000210176	MT-TH	3.84007	2.97665	1.59603	1.86503	0.0621771	1
ENSG00000215512	AP005901.1	1.1005	2.97521	2.16555	1.37388	0.169478	1
ENSG00000229832	AL360091.1	1.34428	2.97224	1.98646	1.49625	0.134589	1
ENSG00000172236	TPSAB1	0.699051	2.9697	3.31765	0.895122	0.370722	1
ENSG00000202414	RF00019	0.270104	2.96678	5.88152	0.504424	0.613964	1
ENSG00000124256	ZBP1	0.844035	2.96669	3.59661	0.824859	0.409452	1
ENSG00000220515	PGAM1P10	0.526236	2.95949	2.97576	0.994532	0.319964	1
ENSG00000187979	AC008079.1	0.144115	2.95618	5.89558	0.501422	0.616074	1
ENSG00000241913	RPS29P21	0.354347	2.95617	5.89558	0.501422	0.616074	1
ENSG00000251555	AC096711.2	1.0467	2.95493	2.21816	1.33216	0.182808	1
ENSG00000256280	AP006289.1	0.41873	2.94406	3.56185	0.826553	0.408491	1
ENSG00000203489	HMGB1P39	0.461494	2.93129	2.79813	1.04759	0.294827	1
ENSG00000132514	CLEC10A	0.629906	2.92556	3.99565	0.732187	0.464055	1
ENSG00000212552		1.08179	2.92345	1.99559	1.46496	0.142932	1
ENSG00000259441	MRPL15P1	0.474182	2.91629	3.13046	0.931585	0.351551	1
ENSG00000188223	AD000671.1	0.57266	2.91241	2.83682	1.02665	0.304587	1
ENSG00000231133	HAR1B	0.593501	2.90745	3.11541	0.933246	0.350693	1
ENSG00000174502	SLC26A9	0.376447	2.90718	3.72803	0.779818	0.435498	1
ENSG00000202169	RF00019	0.735492	2.9031	3.5596	0.81557	0.414746	1
ENSG00000235510	BX842568.4	0.454002	2.9006	3.59561	0.806705	0.419836	1
ENSG00000230495	AL132765.1	0.198817	2.8922	5.89718	0.490437	0.623825	1
ENSG00000239941	AC108718.1	0.231261	2.8922	5.89718	0.490437	0.623825	1
ENSG00000228120	AP001631.1	0.364059	2.88567	4.96564	0.581126	0.561155	1
ENSG00000065325	GLP2R	0.417511	2.87799	4.19	0.686872	0.492163	1
ENSG00000224559	LINC01087	0.422675	2.8779	4.23817	0.679042	0.497111	1
ENSG00000258130	AC106782.1	0.418693	2.87676	4.98757	0.576786	0.564084	1
ENSG00000235197	ZNF33CP	0.136689	2.87592	5.8976	0.487642	0.625804	1
ENSG00000249993	BFSP2-AS1	0.136689	2.87592	5.8976	0.487642	0.625804	1
ENSG00000253858	AC008619.1	0.312135	2.87591	5.8976	0.487642	0.625804	1
ENSG00000138813	C4orf17	0.266302	2.87591	5.8976	0.487641	0.625804	1
ENSG00000260737	LINC01227	0.157769	2.87483	5.89763	0.487456	0.625936	1
ENSG00000263946	AC015818.3	0.279495	2.87431	4.46416	0.643864	0.519664	1
ENSG00000263065	AF001548.1	1.06043	2.86906	1.8873	1.52019	0.128464	1
ENSG00000272386	AC015802.5	0.306338	2.86436	5.11836	0.559625	0.575736	1
ENSG00000225342	AC079630.1	0.965347	2.86261	1.85275	1.54506	0.122332	1
ENSG00000238068		1.09038	2.8603	2.91785	0.980276	0.32695	1
ENSG00000173237	C11orf86	0.27552	2.85825	5.88318	0.485835	0.627085	1
ENSG00000187033	SAMD7	0.811506	2.85788	3.25396	0.878277	0.379793	1
ENSG00000267363	AC092296.3	0.549551	2.85457	4.7494	0.601038	0.547815	1
ENSG00000218346		0.545302	2.85444	2.55411	1.11759	0.263744	1
ENSG00000223602	AC125634.1	0.364853	2.85239	4.39378	0.649188	0.516217	1
ENSG00000229308	AC010737.1	0.513489	2.84343	3.57738	0.794836	0.426709	1
ENSG00000264856		0.403812	2.84209	4.17986	0.67995	0.496536	1
ENSG00000233395	LINC00841	0.259492	2.84129	5.89851	0.481697	0.630021	1
ENSG00000142515	KLK3	0.465172	2.84129	5.8985	0.481697	0.630021	1
ENSG00000236117	LINC01639	0.660585	2.84074	2.31154	1.22894	0.219094	1
ENSG00000248493	AC005351.1	0.194865	2.84039	5.89853	0.481542	0.630131	1
ENSG00000230113	AC138207.1	0.285856	2.84039	5.89853	0.481542	0.630131	1
ENSG00000186160	CYP4Z1	2.32424	2.83789	1.50972	1.87975	0.0601416	1
ENSG00000151365	THRSP	1.15944	2.83786	1.999	1.41964	0.155713	1
ENSG00000163612	FAM86KP	1.27819	2.83474	1.71926	1.64881	0.0991863	1
ENSG00000199833	SNORD115-21	0.38733	2.83247	4.25354	0.665908	0.50547	1
ENSG00000121807	CCR2	0.850283	2.83243	2.60698	1.08648	0.277268	1
ENSG00000201343	RF00019	0.694323	2.83213	5.41969	0.522562	0.601279	1
ENSG00000220505	EIF4EBP2P3	0.754936	2.82862	2.65785	1.06425	0.287215	1
ENSG00000225043	RPL18AP2	0.91375	2.8279	1.74094	1.62436	0.1043	1
ENSG00000196091	MYBPC1	29.938	2.8245	1.07243	2.63375	0.00844484	0.675815
ENSG00000236199	AL359076.1	0.406694	2.8217	2.53435	1.11338	0.265543	1
ENSG00000214263	RPSAP53	7.92328	2.81974	1.34725	2.09296	0.0363526	1
ENSG00000266578	AP001025.1	2.6767	2.81835	1.37795	2.04533	0.0408228	1
ENSG00000256674	AC020549.1	0.407186	2.81294	3.23694	0.869013	0.38484	1
ENSG00000249436	AC008780.2	4.47511	2.81063	1.66846	1.68457	0.0920718	1
ENSG00000264453		0.328779	2.80899	4.39847	0.638629	0.523064	1
ENSG00000236081	ELFN1-AS1	0.2229	2.80359	5.89952	0.475224	0.634628	1
ENSG00000235335	AC016723.1	1.63269	2.80254	1.76394	1.5888	0.112106	1
ENSG00000255316	MTND6P25	0.215468	2.80245	5.89955	0.475028	0.634767	1
ENSG00000251536	AC055717.1	2.0417	2.80223	1.37414	2.03926	0.0414243	1
ENSG00000254851	AP005018.2	3.5961	2.79264	1.64154	1.70123	0.0888996	1
ENSG00000259828	AL355596.1	0.367814	2.79078	3.64079	0.766531	0.44336	1

## Sheet: 1.3 CS22-23 46,XX v 46,XY
Supplementary data 1.3. Top 250 differentially expressed genes, 46,XX versus 46,XY at CS22-23.
Top 250 differentially expressed genes (DEGs) in 46,XX compared to 46,XY samples. Genes are ordered according to ascending p.adj values.
Ensembl	Gene	baseMean	log2FoldChange	lfcSE	stat	pvalue	padj
ENSG00000229807	XIST	27590.4	-14.489	0.613299	-23.6246	2.15181e-123	9.13486e-119
ENSG00000205663	FAM239B	87.5885	-7.59705	0.810441	-9.37397	6.98519e-21	2.28104e-17
ENSG00000270641	TSIX	73.3753	-4.63936	0.51255	-9.05151	1.41005e-19	3.99063e-16
ENSG00000121742	GJB6	32.9746	-19.2745	2.24301	-8.59317	8.46038e-18	2.24475e-14
ENSG00000091583	APOH	9.9049	-23.4583	3.09455	-7.58051	3.4419e-14	7.6903e-11
ENSG00000081051	AFP	195.637	-28.0683	4.03889	-6.94952	3.66534e-12	6.76526e-09
ENSG00000158874	APOA2	50.6868	-26.0748	4.12002	-6.3288	2.47068e-10	4.37022e-07
ENSG00000125820	NKX2-2	167.158	-8.43603	1.33654	-6.31183	2.75755e-10	4.68254e-07
ENSG00000170561	IRX2	231.269	-7.87185	1.2822	-6.13932	8.28747e-10	1.35315e-06
ENSG00000176842	IRX5	107.41	-6.7948	1.13029	-6.01157	1.83733e-09	2.88883e-06
ENSG00000170549	IRX1	191.495	-7.55643	1.25885	-6.00264	1.9414e-09	2.94343e-06
ENSG00000171560	FGA	9.00659	-34.8613	5.8607	-5.94833	2.70899e-09	3.96559e-06
ENSG00000171557	FGG	5.29217	-34.4862	5.8611	-5.88392	4.00668e-09	5.57337e-06
ENSG00000197249	SERPINA1	164.442	-7.71898	1.31246	-5.88133	4.06988e-09	5.57337e-06
ENSG00000146910	CNPY1	51.228	-5.09793	0.923072	-5.52278	3.3367e-08	4.16617e-05
ENSG00000177468	OLIG3	271.33	-7.70076	1.39774	-5.50945	3.59951e-08	4.3659e-05
ENSG00000119715	ESRRB	100.764	-4.96737	0.941769	-5.27451	1.33112e-07	0.000156969
ENSG00000125798	FOXA2	24.9504	-30.4281	5.86037	-5.19219	2.07836e-07	0.000238457
ENSG00000137203	TFAP2A	419.454	-5.51491	1.06317	-5.18723	2.13449e-07	0.000238457
ENSG00000188779	SKOR1	176.631	-4.11832	0.799237	-5.15282	2.56605e-07	0.000279318
ENSG00000141433	ADCYAP1	336.44	-2.62362	0.522938	-5.01707	5.24656e-07	0.000556818
ENSG00000245694	CRNDE	149.341	-2.39308	0.478505	-5.00116	5.69875e-07	0.000590056
ENSG00000152192	POU4F1	136.684	-7.03778	1.41833	-4.96201	6.97661e-07	0.000705169
ENSG00000240478	AC012081.1	3.93811	-29.0483	5.86138	-4.95588	7.2002e-07	0.000710844
ENSG00000260426	AC008060.4	27.8943	-10.3209	2.08949	-4.93944	7.83471e-07	0.000755907
ENSG00000132130	LHX1	779.49	-4.36623	0.894895	-4.87905	1.06601e-06	0.00100565
ENSG00000118137	APOA1	38.5033	-6.49101	1.33657	-4.85647	1.19495e-06	0.00110278
ENSG00000132938	MTUS2	437.452	-2.68892	0.563245	-4.77398	1.80618e-06	0.00163141
ENSG00000170099	SERPINA6	3.70886	-27.3104	5.8614	-4.65937	3.17177e-06	0.00274792
ENSG00000163631	ALB	230.288	-8.43095	1.81528	-4.64442	3.41027e-06	0.00289545
ENSG00000164778	EN2	194.629	-9.78663	2.12716	-4.60079	4.20895e-06	0.0035035
ENSG00000108001	EBF3	1560.55	-3.457	0.757727	-4.56233	5.0589e-06	0.00413001
ENSG00000109132	PHOX2B	2.63839	-26.6228	5.86193	-4.54165	5.58151e-06	0.00447068
ENSG00000205664	BX890604.1	961.782	-0.85403	0.189556	-4.50541	6.62443e-06	0.0051131
ENSG00000108379	WNT3	331.309	-2.16392	0.482249	-4.48715	7.21823e-06	0.00547193
ENSG00000145192	AHSG	47.6415	-5.34251	1.19871	-4.45688	8.31597e-06	0.0061935
ENSG00000008196	TFAP2B	360.963	-6.53034	1.46839	-4.44727	8.69685e-06	0.00636549
ENSG00000186493	C5orf38	21.6312	-9.84117	2.22206	-4.42885	9.47375e-06	0.00681661
ENSG00000206538	VGLL3	246.44	-2.33718	0.52832	-4.42379	9.69858e-06	0.00686207
ENSG00000163064	EN1	64.0332	-11.2031	2.53797	-4.41419	1.01387e-05	0.00705586
ENSG00000172238	ATOH1	5.39919	-25.694	5.86099	-4.38391	1.16569e-05	0.0078549
ENSG00000178538	CA8	134.049	-2.91405	0.665354	-4.37969	1.18847e-05	0.00788327
ENSG00000136099	PCDH8	713.163	-2.46467	0.563913	-4.37067	1.23867e-05	0.00808986
ENSG00000265179	AP000894.2	130.408	-2.42815	0.556955	-4.35969	1.30249e-05	0.0083778
ENSG00000170162	VGLL2	5.47579	-23.1811	5.32626	-4.35222	1.34764e-05	0.00841323
ENSG00000111432	FZD10	266.886	-4.36512	1.00287	-4.35262	1.34521e-05	0.00841323
ENSG00000250208	FZD10-AS1	102.441	-4.49552	1.04593	-4.29812	1.72255e-05	0.0104465
ENSG00000272620	AFAP1-AS1	20.0104	-2.10943	0.491566	-4.29125	1.77669e-05	0.0106231
ENSG00000184144	CNTN2	5787.08	-1.71305	0.402373	-4.25737	2.06844e-05	0.0121957
ENSG00000258545	RHOXF1-AS1	4.44836	-6.81872	1.60451	-4.24972	2.14041e-05	0.0124472
ENSG00000177508	IRX3	128.002	-6.53586	1.54069	-4.24216	2.21374e-05	0.0126997
ENSG00000153956	CACNA2D1	3675.69	-1.01144	0.239454	-4.22395	2.40057e-05	0.0135879
ENSG00000128573	FOXP2	1616.04	-2.14348	0.512289	-4.18413	2.86263e-05	0.01599
ENSG00000106038	EVX1	11.9902	-24.4217	5.86053	-4.16715	3.08425e-05	0.0170042
ENSG00000259974	LINC00261	19.7723	-24.4003	5.86044	-4.16356	3.13321e-05	0.0170527
ENSG00000166833	NAV2	3623.24	-1.36643	0.32903	-4.15292	3.28266e-05	0.0176399
ENSG00000147571	CRH	39.2656	-3.58594	0.86751	-4.1336	3.57131e-05	0.0189512
ENSG00000125492	BARHL1	164.05	-12.5944	3.05824	-4.11819	3.81864e-05	0.0200134
ENSG00000171759	PAH	8.64059	-4.30183	1.04623	-4.11176	3.92655e-05	0.020328
ENSG00000145708	CRHBP	19.7658	-5.19688	1.26616	-4.10445	4.05281e-05	0.0204821
ENSG00000112238	PRDM13	65.6922	-5.18606	1.2782	-4.05733	4.96373e-05	0.0246286
ENSG00000186897	C1QL4	53.9145	-7.28231	1.79856	-4.04897	5.14442e-05	0.0251024
ENSG00000174136	RGMB	4021.4	-1.48713	0.371347	-4.0047	6.20952e-05	0.0299553
ENSG00000126259	KIRREL2	246.217	-2.3978	0.599882	-3.99711	6.41201e-05	0.0302447
ENSG00000135744	AGT	19.8806	-5.72501	1.4381	-3.98095	6.8639e-05	0.0320205
ENSG00000121716	PILRB	135.943	-2.82665	0.714818	-3.95436	7.67405e-05	0.0354107
ENSG00000168267	PTF1A	16.2734	-5.56753	1.42744	-3.90035	9.60536e-05	0.0433795
ENSG00000179348	GATA2	73.5775	-2.24966	0.577388	-3.89627	9.76856e-05	0.0436521
ENSG00000203688	LINC02487	141.858	-1.89883	0.489444	-3.87957	0.00010464	0.0462727
ENSG00000111218	PRMT8	194.182	-1.67903	0.433099	-3.87677	0.000105851	0.0463256
ENSG00000268041	AC010616.1	14.5761	-4.66273	1.2101	-3.85319	0.00011659	0.0486716
ENSG00000119547	ONECUT2	422.407	-2.42615	0.628673	-3.85916	0.000113777	0.0486716
ENSG00000169085	C8orf46	226.813	-2.2843	0.592949	-3.85245	0.000116944	0.0486716
ENSG00000085514	PILRA	79.014	-1.59255	0.414329	-3.84369	0.000121196	0.0499516
ENSG00000109072	VTN	24.6456	-2.47869	0.645944	-3.83731	0.000124391	0.0507755
ENSG00000143850	PLEKHA6	1239.04	-1.67836	0.437934	-3.83245	0.000126874	0.0512957
ENSG00000145934	TENM2	2454.86	-2.16948	0.568519	-3.81601	0.000135625	0.0538088
ENSG00000257800	FNBP1P1	163.537	-1.00181	0.262969	-3.80961	0.000139188	0.0547112
ENSG00000236544	AC008060.3	2.54821	-22.0816	5.86196	-3.76693	0.000165269	0.063782
ENSG00000233721	AL356309.2	8.53466	-7.11798	1.89499	-3.75622	0.000172501	0.065384
ENSG00000178343	SHISA3	29.5858	-4.02384	1.07196	-3.75371	0.000174238	0.0654581
ENSG00000150361	KLHL1	1216.68	-2.83436	0.756032	-3.749	0.000177541	0.065539
ENSG00000242294	STAG3L5P	188.568	-1.61798	0.431408	-3.75046	0.000176513	0.065539
ENSG00000091656	ZFHX4	5118.92	-1.25895	0.336257	-3.744	0.000181113	0.0657147
ENSG00000172460	PRSS30P	17.3853	-3.21676	0.861498	-3.73392	0.000188524	0.0672538
ENSG00000235174	RPL39P3	225.947	-2.01218	0.538732	-3.73503	0.00018769	0.0672538
ENSG00000107485	GATA3	73.6085	-7.04198	1.89058	-3.72476	0.000195499	0.0691611
ENSG00000196092	PAX5	123.846	-5.87781	1.57983	-3.72054	0.000198797	0.0697464
ENSG00000136237	RAPGEF5	854.227	-1.46887	0.396003	-3.70923	0.000207894	0.0723405
ENSG00000160870	CYP3A7	2.59138	-21.731	5.86219	-3.70698	0.000209746	0.0723913
ENSG00000145321	GC	2.57706	-21.5048	5.86221	-3.66838	0.000244092	0.0828976
ENSG00000255509		127.434	-3.54295	0.966851	-3.66442	0.000247896	0.0832979
ENSG00000080200	CRYBG3	352.321	-1.14914	0.314088	-3.65866	0.000253533	0.0840859
ENSG00000137449	CPEB2	1096.36	-1.03569	0.285719	-3.62484	0.000289136	0.0944185
ENSG00000185960	SHOX	17.4654	-8.69386	2.41379	-3.60175	0.000316085	0.101533
ENSG00000148737	TCF7L2	3316.75	-3.12369	0.869089	-3.59421	0.000325378	0.102318
ENSG00000167711	SERPINF2	16.8733	-3.16263	0.881108	-3.58938	0.000331468	0.103467
ENSG00000028277	POU2F2	1409.59	-1.96508	0.548545	-3.58235	0.000340523	0.104777
ENSG00000272549	LINC02538	95.7352	-1.50725	0.420751	-3.58229	0.000340602	0.104777
ENSG00000135406	PRPH	21.2279	-4.16865	1.16505	-3.57809	0.000346112	0.104951
ENSG00000143858	SYT2	293.66	-1.76939	0.494405	-3.57883	0.000345133	0.104951
ENSG00000189238	LINC00943	242.789	-2.36238	0.661054	-3.57366	0.000352025	0.105987
ENSG00000138207	RBP4	36.8687	-3.34336	0.936221	-3.57113	0.00035545	0.106162
ENSG00000234745	HLA-B	232.133	-1.16863	0.327389	-3.56954	0.000357608	0.106162
ENSG00000154134	ROBO3	1045.31	-2.06552	0.580759	-3.55659	0.000375703	0.109995
ENSG00000131094	C1QL1	327.327	-1.72405	0.485427	-3.5516	0.000382892	0.111332
ENSG00000237161	AC068446.1	34.6141	-1.53538	0.432967	-3.54618	0.000390864	0.112877
ENSG00000246731	AC100786.1	37.6937	-2.00997	0.570683	-3.52205	0.000428231	0.122008
ENSG00000138669	PRKG2	183.722	-1.45134	0.411985	-3.52281	0.000426994	0.122008
ENSG00000272865	AL591686.2	8.53141	-4.12865	1.17487	-3.51413	0.00044119	0.123538
ENSG00000231725	VN1R110P	6.06539	-4.1167	1.17908	-3.49145	0.000480406	0.13326
ENSG00000169884	WNT10B	39.1787	-2.53966	0.727741	-3.48978	0.000483419	0.13326
ENSG00000117009	KMO	2.77768	-4.99768	1.44243	-3.46476	0.000530699	0.141357
ENSG00000186051	TAL2	25.0749	-1.90394	0.549682	-3.46372	0.00053277	0.141357
ENSG00000184486	POU3F2	8835.12	-1.57237	0.453467	-3.46745	0.00052543	0.141357
ENSG00000170616		3034.16	-1.28727	0.371525	-3.46483	0.00053056	0.141357
ENSG00000088970	KIZ	607.415	-0.837413	0.241287	-3.47061	0.000519286	0.141357
ENSG00000179673	RPRML	40.6661	-3.21196	0.936123	-3.43113	0.000601064	0.158487
ENSG00000236397	DDX11L2	35.5769	-2.60776	0.760488	-3.42906	0.000605684	0.158719
ENSG00000260469	C15orf59-AS1	28.579	-2.28036	0.66624	-3.42273	0.000619947	0.16146
ENSG00000237188	AC242426.2	61.389	-1.02376	0.300393	-3.40808	0.000654212	0.168518
ENSG00000197584	KCNMB2	62.2859	-2.38366	0.701314	-3.39885	0.000676694	0.173054
ENSG00000003147	ICA1	274.885	-1.1245	0.331531	-3.39184	0.000694261	0.174395
ENSG00000111052	LIN7A	2268.6	-0.920045	0.271584	-3.3877	0.000704812	0.176004
ENSG00000109991	P2RX3	28.3504	-2.99416	0.884485	-3.3852	0.000711269	0.176578
ENSG00000151892	GFRA1	623.749	-2.41486	0.714455	-3.38	0.000724866	0.177873
ENSG00000084674	APOB	35.0954	-4.24758	1.26052	-3.3697	0.000752487	0.18254
ENSG00000143869	GDF7	3.30682	-7.0474	2.10895	-3.34166	0.000832787	0.199737
ENSG00000180210	F2	6.09396	-4.56285	1.36743	-3.33681	0.00084747	0.202117
ENSG00000069020	MAST4	931.427	-1.12204	0.336884	-3.33063	0.000866491	0.205499
ENSG00000180574	EIF2S3B	60.2783	-2.44351	0.734247	-3.32791	0.000874991	0.206206
ENSG00000121454	LHX4	16.8846	-2.23839	0.67288	-3.32658	0.00087919	0.206206
ENSG00000253554	AC022639.1	15.4802	-4.48165	1.35198	-3.31488	0.000916823	0.213852
ENSG00000272796		1977.95	-1.19031	0.359511	-3.31092	0.000929896	0.215716
ENSG00000154310	TNIK	4105.61	-1.25934	0.381263	-3.30307	0.000956308	0.220637
ENSG00000158955	WNT9B	2.95362	-5.80992	1.76424	-3.29316	0.000990679	0.223704
ENSG00000184384	MAML2	490.691	-1.18779	0.360666	-3.29333	0.000990085	0.223704
ENSG00000164442	CITED2	3737.58	-0.845737	0.25728	-3.28722	0.00101183	0.225663
ENSG00000107105	ELAVL2	4771.4	-0.747636	0.227504	-3.28625	0.0010153	0.225663
ENSG00000182168	UNC5C	401.678	-3.1735	0.970273	-3.27073	0.00107271	0.23594
ENSG00000162631	NTNG1	423.277	-1.69044	0.517068	-3.26928	0.00107821	0.23594
ENSG00000145888	GLRA1	9.42166	-2.83584	0.869629	-3.26098	0.00111028	0.240479
ENSG00000136367	ZFHX2	1336.2	-1.08959	0.336014	-3.2427	0.00118404	0.255151
ENSG00000145451	GLRA3	62.2661	-2.14099	0.66224	-3.23295	0.00122518	0.260151
ENSG00000130584	ZBTB46	829.09	-0.876879	0.271847	-3.22563	0.00125696	0.265475
ENSG00000203685	STUM	2098.65	-1.55585	0.483017	-3.22112	0.00127691	0.267031
ENSG00000173404	INSM1	4680.2	-0.814022	0.253185	-3.21512	0.00130389	0.271337
ENSG00000240371	RPS4XP13	21.2632	-2.14457	0.667703	-3.21186	0.0013188	0.2731
ENSG00000125879	OTOR	17.8733	-5.19228	1.62013	-3.20486	0.00135129	0.278472
ENSG00000185477	GPRIN3	1256.94	-1.87382	0.585041	-3.20289	0.00136054	0.279023
ENSG00000136160	EDNRB	648.652	-1.18148	0.369203	-3.20008	0.0013739	0.279066
ENSG00000168779	SHOX2	235.202	-9.68194	3.03723	-3.18775	0.00143385	0.284562
ENSG00000117601	SERPINC1	7.24202	-3.88065	1.21741	-3.18762	0.00143447	0.284562
ENSG00000251331		9.88659	-2.50042	0.783865	-3.18985	0.00142345	0.284562
ENSG00000260910	LINC00565	13.6676	-2.12522	0.665992	-3.19106	0.0014175	0.284562
ENSG00000255622	PCDHB17P	24.8292	-1.23636	0.388265	-3.18433	0.00145091	0.286484
ENSG00000261093	AC141586.3	21.1052	-2.73143	0.860805	-3.17311	0.00150814	0.29462
ENSG00000119614	VSX2	11.2721	-2.58019	0.812807	-3.17441	0.0015014	0.29462
ENSG00000155816	FMN2	2054.57	-0.758239	0.239127	-3.17086	0.00151988	0.29462
ENSG00000122877	EGR2	28.4824	-3.22954	1.02094	-3.16331	0.00155985	0.29983
ENSG00000108556	CHRNE	23.3385	-1.96949	0.624456	-3.15392	0.00161091	0.302148
ENSG00000106536	POU6F2	217.588	-1.90913	0.605484	-3.15307	0.00161565	0.302148
ENSG00000184408	KCND2	770.203	-1.06983	0.339129	-3.15464	0.00160696	0.302148
ENSG00000141469	SLC14A1	29.1017	-2.41369	0.767048	-3.14673	0.00165108	0.306076
ENSG00000164853	UNCX	254.737	-2.6236	0.834417	-3.14424	0.00166521	0.306311
ENSG00000177614	PGBD5	1405.61	-0.704097	0.223952	-3.14396	0.00166677	0.306311
ENSG00000141449	GREB1L	128.089	-3.39951	1.08225	-3.14116	0.00168282	0.307316
ENSG00000172179	PRL	10.6154	-2.92762	0.932431	-3.13977	0.00169082	0.307316
ENSG00000204969	PCDHA2	70.5854	-1.40432	0.447703	-3.13673	0.00170844	0.307316
ENSG00000134121	CHL1	9732.75	-1.50028	0.479407	-3.12945	0.00175135	0.313257
ENSG00000272543	MIR4787	4.94659	-3.48988	1.11682	-3.12485	0.00177898	0.315988
ENSG00000205683	DPF3	165.458	-1.46764	0.471247	-3.11437	0.00184338	0.320718
ENSG00000207955	AL359091.1	6.72025	-4.60889	1.48137	-3.11123	0.00186312	0.321517
ENSG00000154330	PGM5	134.595	-3.14416	1.01275	-3.10459	0.00190544	0.324859
ENSG00000091010	POU4F3	4.51956	-4.05624	1.30997	-3.09644	0.00195857	0.332066
ENSG00000228243		4.37631	-5.01494	1.62166	-3.09247	0.00198499	0.334393
ENSG00000162367	TAL1	113.214	-1.56563	0.507177	-3.08696	0.00202215	0.337969
ENSG00000223508	RPL23AP53	95.9461	-0.824948	0.268085	-3.07719	0.00208961	0.34383
ENSG00000151474	FRMD4A	5500.43	-0.769271	0.250626	-3.06939	0.00214493	0.349882
ENSG00000260614		20.7691	-1.87226	0.610913	-3.06469	0.00217895	0.350382
ENSG00000174145	NWD2	508.384	-1.45678	0.475285	-3.06506	0.00217626	0.350382
ENSG00000189067	LITAF	1081.68	-0.925559	0.301921	-3.06557	0.00217257	0.350382
ENSG00000091513	TF	128.809	-1.52793	0.500551	-3.0525	0.00226946	0.363559
ENSG00000078804	TP53INP2	2082.87	-0.788513	0.25857	-3.04952	0.00229207	0.365143
ENSG00000112773	FAM46A	103.929	-1.22873	0.404649	-3.03652	0.00239325	0.374902
ENSG00000249664	AC027338.1	2.64259	-4.1632	1.37194	-3.03454	0.00240904	0.375023
ENSG00000184985	SORCS2	860.679	-2.09354	0.690229	-3.0331	0.00242053	0.375023
ENSG00000229956	ZRANB2-AS2	17.8449	-1.2295	0.405324	-3.03337	0.00241836	0.375023
ENSG00000166546	BEAN1	79.515	-1.44031	0.476101	-3.02522	0.00248453	0.382149
ENSG00000234377	RNF219-AS1	8.16779	-2.20205	0.729443	-3.01881	0.00253773	0.387524
ENSG00000245112	SMARCA5-AS1	20.4013	-1.135	0.375974	-3.01882	0.00253762	0.387524
ENSG00000134245	WNT2B	333.701	-2.17453	0.720908	-3.01637	0.00255817	0.389246
ENSG00000254855	AP001107.8	14.5352	-1.43912	0.477572	-3.01342	0.0025832	0.391363
ENSG00000251204	AC027313.1	15.2288	-1.9448	0.647357	-3.00421	0.00266274	0.39943
ENSG00000152208	GRID2	296.808	-1.44745	0.482359	-3.00076	0.00269304	0.402553
ENSG00000164438	TLX3	5.79068	-5.97473	1.99863	-2.98942	0.00279508	0.409702
ENSG00000008197	TFAP2D	46.3558	-3.50934	1.17256	-2.99289	0.00276352	0.409702
ENSG00000043591	ADRB1	38.2577	-3.16924	1.06029	-2.98902	0.00279878	0.409702
ENSG00000123454	DBH	8.97064	-2.59293	0.866712	-2.99169	0.00277436	0.409702
ENSG00000181541	MAB21L2	145.385	-2.72121	0.912024	-2.98371	0.0028478	0.414024
ENSG00000072182	ASIC4	64.7113	-2.57739	0.864841	-2.98019	0.00288074	0.415964
ENSG00000185739	SRL	11.395	-3.52725	1.18465	-2.97746	0.00290647	0.416193
ENSG00000176136	MC5R	7.94003	-4.0664	1.36794	-2.97265	0.00295242	0.420591
ENSG00000184672	RALYL	924.879	-1.16589	0.39308	-2.96604	0.00301657	0.428293
ENSG00000122194	PLG	3.66307	-7.22584	2.44021	-2.96116	0.00306484	0.432255
ENSG00000171533	MAP6	8331.17	-0.812371	0.274279	-2.96184	0.0030581	0.432255
ENSG00000175264	CHST1	1107.75	-1.30652	0.442168	-2.9548	0.00312874	0.439011
ENSG00000153234	NR4A2	2759.07	-1.51461	0.513435	-2.94996	0.00317812	0.442352
ENSG00000105464	GRIN2D	445.175	-1.45119	0.49189	-2.95023	0.0031754	0.442352
ENSG00000261428	AC097461.1	178.11	-0.749673	0.254598	-2.94453	0.00323445	0.448721
ENSG00000183762	KREMEN1	821.475	-0.776381	0.264073	-2.94002	0.00328188	0.453818
ENSG00000244073	RPS4XP6	26.3715	-1.27566	0.434186	-2.93804	0.00330292	0.455246
ENSG00000170044	ZPLD1	4.77744	-4.96034	1.69101	-2.93336	0.00335318	0.460677
ENSG00000215196	BASP1-AS1	259.359	-0.811101	0.278111	-2.91646	0.00354026	0.478634
ENSG00000185634	SHC4	85.9507	-0.898686	0.308743	-2.91079	0.00360514	0.48432
ENSG00000180316	PNPLA1	6.33918	-2.6274	0.904103	-2.90608	0.00365982	0.486587
ENSG00000196208	GREB1	265.023	-1.76171	0.606561	-2.90442	0.00367932	0.486587
ENSG00000215045	GRID2IP	19.9152	-1.70251	0.586402	-2.90332	0.00369227	0.486783
ENSG00000136944	LMX1B	140.224	-6.80699	2.34821	-2.8988	0.00374591	0.492326
ENSG00000179399	GPC5	25.5841	-1.85586	0.641173	-2.89448	0.00379792	0.497621
ENSG00000248874	C5orf17	8.71216	-3.54489	1.2258	-2.89189	0.00382938	0.500199
ENSG00000139211	AMIGO2	224.569	-1.24381	0.430411	-2.88982	0.00385467	0.501959
ENSG00000099250	NRP1	2450.59	-0.893282	0.309961	-2.88192	0.0039526	0.510017
ENSG00000125816	NKX2-4	26.5823	-5.96268	2.07156	-2.87836	0.00399749	0.513315
ENSG00000196664	TLR7	22.0236	-2.02518	0.703836	-2.87735	0.00401032	0.513315
ENSG00000260432		103.569	-1.586	0.551444	-2.87608	0.00402652	0.513315
ENSG00000272983	AL117339.4	108.866	-0.762088	0.265243	-2.87316	0.00406385	0.516523
ENSG00000233125	ACTBP12	4.45842	-2.83087	0.986006	-2.87105	0.00409112	0.516893
ENSG00000225127	LINC00237	24.0568	-3.11815	1.08815	-2.86554	0.004163	0.52067
ENSG00000233280		120.699	-1.49015	0.520603	-2.86235	0.00420509	0.52067
ENSG00000177679	SRRM3	759.751	-1.00376	0.350694	-2.86222	0.00420687	0.52067
ENSG00000197852	FAM212B	478.767	-0.767857	0.268072	-2.86437	0.00417845	0.52067
ENSG00000121281	ADCY7	211.027	-0.725556	0.253428	-2.86297	0.00419687	0.52067
ENSG00000240356	RPL23AP7	198.583	-0.721334	0.251636	-2.86657	0.00414942	0.52067
ENSG00000130940	CASZ1	202.691	-1.09714	0.383874	-2.85807	0.00426226	0.525993
ENSG00000177551	NHLH2	1173.11	-1.24955	0.437581	-2.85559	0.00429568	0.528581
ENSG00000167653	PSCA	3.74026	-4.0093	1.4074	-2.84872	0.00438953	0.533938
ENSG00000105251	SHD	136.927	-2.08021	0.733273	-2.83688	0.00455573	0.547875
ENSG00000243663	RPS4XP14	27.0297	-1.47873	0.521651	-2.83472	0.00458661	0.54848
ENSG00000170160	CCDC144A	60.045	-2.09869	0.740948	-2.83244	0.00461942	0.550853
ENSG00000255931	AP003108.1	1.51343	-4.82309	1.70478	-2.82916	0.00466705	0.553562
ENSG00000050767	COL23A1	40.7253	-2.15081	0.76097	-2.82641	0.00470734	0.553562
ENSG00000165868	HSPA12A	865.348	-1.68252	0.594748	-2.82897	0.00466983	0.553562
ENSG00000204850	AC011484.1	19.3162	-1.25671	0.444502	-2.82723	0.00469523	0.553562
ENSG00000129595	EPB41L4A	1106.61	-0.921096	0.325853	-2.82672	0.00470271	0.553562
ENSG00000152578	GRIA4	566.67	-1.56437	0.554893	-2.81923	0.00481394	0.559895
ENSG00000050628	PTGER3	144.884	-2.35418	0.838611	-2.80724	0.00499684	0.572912
ENSG00000152377	SPOCK1	4289.28	-0.979553	0.349336	-2.80404	0.0050466	0.575909
ENSG00000135914	HTR2B	10.3787	-3.68121	1.31488	-2.79965	0.00511575	0.578265

## Sheet: 1.4 9wpc 46,XY v 46,XX
Supplementary data 1.4. Top 250 differentially expressed genes, 46,XY versus 46,XX at 9wpc.
Top 250 differentially expressed genes (DEGs) in 46,XY compared to 46,XX samples. Genes are ordered according to ascending p.adj values.
Ensembl	Gene	baseMean	log2FoldChange	lfcSE	stat	pvalue	padj
ENSG00000129824	RPS4Y1	3913.86	11.2314	0.496179	22.6358	1.92627e-113	4.08869e-109
ENSG00000099725	PRKY	443.805	5.7014	0.276015	20.6561	8.6072e-95	1.21798e-90
ENSG00000114374	USP9Y	1167.24	10.3065	0.572545	18.0012	1.90625e-72	2.0231e-68
ENSG00000183878	UTY	383.948	9.00666	0.580897	15.5047	3.22272e-54	2.73621e-50
ENSG00000067646	ZFY	315.06	9.35724	0.681555	13.7293	6.78154e-43	4.79816e-39
ENSG00000067048	DDX3Y	1079.96	13.7699	1.03133	13.3515	1.1606e-40	7.03857e-37
ENSG00000233864	TTTY15	1047.38	13.6683	1.04468	13.0837	4.08195e-39	2.16609e-35
ENSG00000198692	EIF1AY	247.336	8.80218	0.699966	12.5752	2.89194e-36	1.36409e-32
ENSG00000154620	TMSB4Y	74.0856	4.79416	0.391326	12.2511	1.65822e-34	7.03948e-31
ENSG00000215559	ANKRD20A11P	49.0417	24.8158	2.04265	12.1488	5.82038e-34	2.24624e-30
ENSG00000012817	KDM5D	789.875	12.5303	1.03564	12.099	1.06881e-33	3.78109e-30
ENSG00000131002	TXLNGY	348.673	11.9764	1.02952	11.633	2.8021e-31	8.49676e-28
ENSG00000228314	CYP4F29P	60.2711	32.6704	3.02897	10.786	4.00982e-27	1.13483e-23
ENSG00000121742	GJB6	32.9746	23.1179	2.22467	10.3916	2.70676e-25	7.1817e-22
ENSG00000165246	NLGN4Y	655.754	8.29142	0.805488	10.2937	7.52563e-25	1.87928e-21
ENSG00000147813	NAPRT	324.803	3.0165	0.299186	10.0824	6.61192e-24	1.55938e-20
ENSG00000171956	FOXB1	32.5462	22.2589	2.33746	9.52267	1.68783e-21	3.58258e-18
ENSG00000109610	SOD3	53.7924	20.1551	2.15971	9.33231	1.03587e-20	2.09404e-17
ENSG00000176728	TTTY14	54.9873	9.37798	1.0655	8.80145	1.35066e-18	2.60627e-15
ENSG00000075891	PAX2	8.69883	32.801	3.77212	8.69564	3.4488e-18	6.36559e-15
ENSG00000241859	ANOS2P	62.9636	7.17766	0.84606	8.48363	2.18279e-17	3.86099e-14
ENSG00000163064	EN1	64.0332	21.5357	2.54245	8.47044	2.44478e-17	4.15144e-14
ENSG00000092377	TBL1Y	38.0834	8.90276	1.06663	8.34661	7.02488e-17	1.147e-13
ENSG00000099715	PCDH11Y	211.54	6.17479	0.752263	8.20828	2.24373e-16	3.52781e-13
ENSG00000125492	BARHL1	164.05	23.1943	3.05974	7.58047	3.4431e-14	5.04023e-11
ENSG00000168875	SOX14	25.321	35.5193	4.6936	7.56761	3.80165e-14	5.37959e-11
ENSG00000260197	RP11-424G14.1	19.4094	7.90598	1.12237	7.04402	1.86766e-12	2.47768e-09
ENSG00000149452	SLC22A8	22.3625	21.1433	3.14509	6.72263	1.78474e-11	2.29593e-08
ENSG00000002586	CD99	3068.3	1.17117	0.177946	6.58161	4.65386e-11	5.81075e-08
ENSG00000113083	LOX	570.94	1.94705	0.304022	6.4043	1.5106e-10	1.78133e-07
ENSG00000135903	PAX3	136.981	17.9912	2.83003	6.35726	2.05389e-10	2.35653e-07
ENSG00000144810	COL8A1	24.0876	9.37408	1.56574	5.987	2.13746e-09	2.38788e-06
ENSG00000127666	TICAM1	115.817	2.49055	0.423712	5.87794	4.15413e-09	4.49125e-06
ENSG00000197587	DMBX1	75.0347	19.629	3.37743	5.81181	6.18021e-09	6.39908e-06
ENSG00000244026	FAM86DP	217.084	1.32174	0.228184	5.79245	6.9368e-09	6.93278e-06
ENSG00000091583	APOH	9.9049	18.1352	3.13699	5.78107	7.42266e-09	7.16152e-06
ENSG00000109851	DBX1	59.9992	32.9955	5.72081	5.76762	8.03974e-09	7.58451e-06
ENSG00000163359	COL6A3	405.269	6.46627	1.12244	5.76088	8.3676e-09	7.72221e-06
ENSG00000164093	PITX2	163.495	24.7264	4.42779	5.58437	2.34551e-08	2.11855e-05
ENSG00000189058	APOD	206.346	4.3532	0.781876	5.56764	2.58218e-08	2.28372e-05
ENSG00000112246	SIM1	57.2563	23.2376	4.22006	5.50647	3.66101e-08	3.17178e-05
ENSG00000149292	TTC12	163.849	1.72092	0.313107	5.49627	3.87912e-08	3.29353e-05
ENSG00000206159	GYG2P1	8.03095	6.51086	1.19276	5.45866	4.79752e-08	3.99342e-05
ENSG00000196436	NPIPB15	56.4378	6.67115	1.2236	5.45206	4.97898e-08	4.06477e-05
ENSG00000142538	PTH2	4.32461	20.5425	3.79323	5.41556	6.10977e-08	4.80318e-05
ENSG00000125657	TNFSF9	12.1359	3.88688	0.717544	5.41692	6.06332e-08	4.80318e-05
ENSG00000124237	C20orf85	45.0019	17.274	3.20578	5.38839	7.109e-08	5.48711e-05
ENSG00000013297	CLDN11	242.149	5.26276	0.985857	5.33826	9.38422e-08	7.11391e-05
ENSG00000159387	IRX6	17.8322	31.2079	5.86408	5.32187	1.02709e-07	7.64944e-05
ENSG00000106809	OGN	546.355	11.0117	2.07379	5.30995	1.09655e-07	8.02596e-05
ENSG00000151012	SLC7A11	244.006	2.58706	0.490308	5.27639	1.3175e-07	9.47978e-05
ENSG00000107623	GDF10	44.2724	5.33434	1.02158	5.22164	1.77345e-07	0.000125478
ENSG00000167244	IGF2	2184.06	6.53694	1.25999	5.1881	2.12445e-07	0.000145463
ENSG00000129514	FOXA1	111.602	23.8029	4.59715	5.17776	2.24568e-07	0.000151323
ENSG00000116132	PRRX1	113.533	3.39312	0.667243	5.08528	3.67081e-07	0.00024349
ENSG00000165474	GJB2	45.2493	9.3255	1.84012	5.06788	4.02269e-07	0.000262725
ENSG00000108821	COL1A1	2452.68	6.66947	1.31823	5.05942	4.20526e-07	0.000270487
ENSG00000228570	NUTM2E	13.6903	8.31727	1.66826	4.98559	6.1773e-07	0.000391401
ENSG00000174963	ZIC4	546.247	4.99518	1.00552	4.96776	6.77303e-07	0.000422837
ENSG00000170577	SIX2	38.8517	7.20884	1.45214	4.96429	6.89532e-07	0.000424232
ENSG00000206341	HLA-H	35.0939	3.76212	0.769704	4.88775	1.01997e-06	0.000601385
ENSG00000125798	FOXA2	24.9504	28.0962	5.86133	4.79348	1.63911e-06	0.000936644
ENSG00000128606	LRRC17	624.936	0.959721	0.200293	4.79158	1.65477e-06	0.000936644
ENSG00000107317	PTGDS	332.438	6.19324	1.29504	4.78226	1.73331e-06	0.000955618
ENSG00000240563	L1TD1	21.4032	4.17305	0.872526	4.78273	1.72934e-06	0.000955618
ENSG00000157828	RPS4Y2	5.67585	6.43756	1.34916	4.77152	1.82841e-06	0.000995124
ENSG00000138061	CYP1B1	166.65	6.186	1.30166	4.75238	2.01038e-06	0.00108031
ENSG00000267243	AC005381.1	19.0129	6.45955	1.36427	4.73479	2.19281e-06	0.00116362
ENSG00000037757	MRI1	901.183	1.12998	0.238788	4.73214	2.22162e-06	0.00116435
ENSG00000197747	S100A10	168.366	2.35009	0.497163	4.72701	2.27855e-06	0.00117962
ENSG00000174145	NWD2	508.384	2.25498	0.483433	4.66452	3.09343e-06	0.001527
ENSG00000185885	IFITM1	53.8575	3.17386	0.685679	4.62879	3.67816e-06	0.00173495
ENSG00000106819	ASPN	78.2319	8.05535	1.76041	4.57583	4.74334e-06	0.00221279
ENSG00000272769	AC097532.2	74.4853	2.69212	0.589379	4.56772	4.93066e-06	0.00227518
ENSG00000231728	AC234782.2	61.0745	0.98187	0.215735	4.55129	5.33184e-06	0.00242167
ENSG00000011465	DCN	999.652	4.19286	0.934012	4.48909	7.1529e-06	0.00319637
ENSG00000262074	SNORD3B-2	4.2964	6.30373	1.42321	4.42924	9.45636e-06	0.00409634
ENSG00000112175	BMP5	39.396	7.29896	1.64997	4.42369	9.70275e-06	0.00411901
ENSG00000177363	LRRN4CL	12.2619	5.96784	1.34889	4.42427	9.67676e-06	0.00411901
ENSG00000196126	HLA-DRB1	20.7591	3.83817	0.869885	4.41227	1.02293e-05	0.00429955
ENSG00000102359	SRPX2	16.4306	4.50642	1.0239	4.40125	1.07628e-05	0.00447945
ENSG00000122176	FMOD	33.1378	3.75142	0.853419	4.39575	1.10391e-05	0.00450606
ENSG00000010379	SLC6A13	40.1764	6.04534	1.37915	4.38339	1.16847e-05	0.00472419
ENSG00000102048	ASB9	15.2529	3.65352	0.836747	4.36633	1.26351e-05	0.00506022
ENSG00000272079	AC004233.3	14.4049	2.86439	0.662901	4.32098	1.55336e-05	0.00599485
ENSG00000143140	GJA5	77.967	2.73646	0.634612	4.31202	1.61768e-05	0.00618682
ENSG00000149573	MPZL2	29.8669	8.42659	1.96999	4.27748	1.89023e-05	0.00709445
ENSG00000152348	ATG10	297.152	0.834037	0.195063	4.27573	1.90513e-05	0.00709445
ENSG00000240478	AC012081.1	3.93811	25.0767	5.88149	4.26367	2.01099e-05	0.00735954
ENSG00000126778	SIX1	21.6795	5.62564	1.31929	4.26413	2.00684e-05	0.00735954
ENSG00000198759	EGFL6	23.9563	3.58012	0.847462	4.22452	2.39449e-05	0.00855332
ENSG00000170545	SMAGP	48.3768	1.71804	0.406711	4.22423	2.39764e-05	0.00855332
ENSG00000143867	OSR1	78.9212	4.89129	1.17006	4.18036	2.91046e-05	0.0102962
ENSG00000271361	HTATSF1P2	7.03524	5.98215	1.43465	4.16977	3.04904e-05	0.0106973
ENSG00000005243	COPZ2	25.6882	4.0755	0.981226	4.15348	3.27461e-05	0.0113946
ENSG00000106333	PCOLCE	251.481	2.10925	0.508434	4.14852	3.34637e-05	0.0115496
ENSG00000112936	C7	51.8682	5.46112	1.31747	4.14516	3.39579e-05	0.0116256
ENSG00000183801	OLFML1	45.5296	2.7158	0.657643	4.1296	3.63394e-05	0.0123414
ENSG00000154330	PGM5	134.595	4.35915	1.05762	4.12165	3.76167e-05	0.0126125
ENSG00000196569	LAMA2	344.807	2.66588	0.646909	4.12095	3.77318e-05	0.0126125
ENSG00000164932	CTHRC1	86.9552	2.14712	0.525119	4.08883	4.33561e-05	0.0143793
ENSG00000010932	FMO1	45.1735	2.90824	0.712369	4.0825	4.45547e-05	0.0146623
ENSG00000184895	SRY	6.87205	6.54634	1.61535	4.05257	5.06573e-05	0.0165423
ENSG00000163817	SLC6A20	81.4985	6.9223	1.70908	4.0503	5.11517e-05	0.0165763
ENSG00000264433	RP11-720L2.3	17.1766	4.06069	1.00323	4.04761	5.17443e-05	0.0166149
ENSG00000086570	FAT2	10.9599	3.65658	0.903705	4.04621	5.20536e-05	0.0166149
ENSG00000149633	KIAA1755	288.004	1.63386	0.405483	4.02942	5.59154e-05	0.0174538
ENSG00000182534	MXRA7	1180.29	0.724796	0.180201	4.02216	5.76664e-05	0.017869
ENSG00000126803	HSPA2	195.523	0.905997	0.226383	4.00206	6.2794e-05	0.0193169
ENSG00000124205	EDN3	28.294	4.77604	1.19766	3.98782	6.66841e-05	0.020285
ENSG00000018607	ZNF806	25.5675	2.06298	0.517419	3.98706	6.68967e-05	0.020285
ENSG00000205730	ITPRIPL2	135.439	1.0451	0.262308	3.98426	6.76907e-05	0.0203802
ENSG00000176826	FKBP9P1	26.9705	1.86624	0.469668	3.97354	7.08123e-05	0.0211699
ENSG00000128918	ALDH1A2	44.0438	5.82987	1.46794	3.97145	7.14353e-05	0.0212068
ENSG00000178562	CD28	7.7686	6.09794	1.53883	3.96272	7.41021e-05	0.0216337
ENSG00000101425	BPI	10.7617	4.59852	1.16035	3.96305	7.39992e-05	0.0216337
ENSG00000202077	RNU1-60P	15.7613	2.71114	0.684328	3.96175	7.44021e-05	0.0216337
ENSG00000263072	ZNF213-AS1	311.198	0.861579	0.217691	3.95781	7.56413e-05	0.0218444
ENSG00000099953	MMP11	315.743	0.980407	0.247977	3.95363	7.69753e-05	0.0220794
ENSG00000049130	KITLG	1106.28	2.03395	0.515403	3.94632	7.93617e-05	0.0226112
ENSG00000072858	SIDT1	53.1439	1.93609	0.491112	3.94227	8.07152e-05	0.0228435
ENSG00000178078	STAP2	61.2754	1.08821	0.27658	3.93451	8.33654e-05	0.0234373
ENSG00000112837	TBX18	133.987	2.70087	0.687746	3.92713	8.59652e-05	0.0240092
ENSG00000008517	IL32	37.732	2.26805	0.578505	3.92054	8.83516e-05	0.0243552
ENSG00000262580	AC087741.1	49.8362	1.76537	0.450796	3.91613	8.99825e-05	0.0246447
ENSG00000111885	MAN1A1	239.159	1.20131	0.307132	3.91137	9.17731e-05	0.024974
ENSG00000143552	NUP210L	3.69718	6.67978	1.71169	3.90245	9.52222e-05	0.0256796
ENSG00000104725	NEFL	2262.48	4.31667	1.1064	3.90156	9.55756e-05	0.0256796
ENSG00000108576	SLC6A4	15.8656	5.55922	1.42664	3.89672	9.75044e-05	0.0260331
ENSG00000121797	CCRL2	9.06374	3.45734	0.889507	3.88681	0.000101572	0.0269496
ENSG00000259974	LINC00261	19.7723	22.5729	5.86131	3.85117	0.000117557	0.0308241
ENSG00000139330	KERA	9.13689	6.67318	1.73283	3.85102	0.000117627	0.0308241
ENSG00000174279	EVX2	26.5067	22.8358	5.93462	3.8479	0.000119137	0.0308391
ENSG00000069702	TGFBR3	82.8904	3.19114	0.833817	3.82714	0.000129641	0.032759
ENSG00000144843	ADPRH	38.661	1.6015	0.418299	3.8286	0.000128874	0.032759
ENSG00000268001	CARD8-AS1	38.4685	1.49836	0.391479	3.82744	0.000129481	0.032759
ENSG00000099937	SERPIND1	20.4845	8.06639	2.11962	3.80558	0.000141471	0.0353278
ENSG00000237686	AL109615.3	23.8602	1.70938	0.449465	3.80314	0.000142873	0.0354692
ENSG00000182718	ANXA2	1121.61	1.66479	0.438238	3.79882	0.000145388	0.0358839
ENSG00000152977	ZIC1	3796.11	2.74496	0.723129	3.79595	0.000147079	0.0358839
ENSG00000166825	ANPEP	87.5577	1.55502	0.409652	3.79595	0.000147078	0.0358839
ENSG00000106823	ECM2	29.2355	3.25868	0.860666	3.78623	0.000152952	0.0367982
ENSG00000140181	HERC2P2	1377.85	1.43767	0.379928	3.78406	0.000154294	0.0367982
ENSG00000125780	TGM3	6.63315	4.85527	1.28796	3.76973	0.000163422	0.0387575
ENSG00000205403	CFI	40.9574	3.806	1.0152	3.74902	0.000177525	0.0418684
ENSG00000142089	IFITM3	708.962	1.6751	0.447149	3.74618	0.00017955	0.0421118
ENSG00000176692	FOXC2	31.9784	4.06531	1.0865	3.74165	0.000182813	0.0424087
ENSG00000154529	CNTNAP3B	97.6554	1.59333	0.425791	3.74206	0.000182517	0.0424087
ENSG00000247809	NR2F2-AS1	42.4643	3.83591	1.0273	3.73398	0.000188478	0.0432502
ENSG00000149451	ADAM33	79.2318	2.55495	0.684223	3.73409	0.000188395	0.0432502
ENSG00000159674	SPON2	105.856	1.17991	0.316338	3.72991	0.000191551	0.0436718
ENSG00000143382	ADAMTSL4	17.6887	3.7293	1.00237	3.72049	0.000198838	0.0443617
ENSG00000153246	PLA2R1	31.7498	1.65823	0.445805	3.71964	0.000199509	0.0443617
ENSG00000089472	HEPH	394.56	1.50181	0.403764	3.71953	0.000199592	0.0443617
ENSG00000134259	NGF	5.14474	5.32816	1.43306	3.71804	0.000200775	0.0443922
ENSG00000008196	TFAP2B	360.963	6.59586	1.77693	3.71194	0.000205677	0.0450072
ENSG00000109132	PHOX2B	2.63839	21.8931	5.90998	3.70442	0.000211873	0.0458901
ENSG00000165092	ALDH1A1	14.0374	5.06245	1.36647	3.70478	0.000211578	0.0458901
ENSG00000197901	SLC22A6	36.8127	8.89347	2.40277	3.70134	0.00021446	0.0462146
ENSG00000170162	VGLL2	5.47579	19.6878	5.33822	3.68807	0.000225959	0.0482032
ENSG00000265702	AC005821.1	14.0203	2.57203	0.697163	3.68929	0.000224884	0.0482032
ENSG00000088756	ARHGAP28	398.613	0.889598	0.241807	3.67896	0.00023419	0.0497092
ENSG00000124570	SERPINB6	614.088	0.961364	0.261536	3.67584	0.000237066	0.0500692
ENSG00000260065		66.9965	1.80382	0.491668	3.66878	0.000243713	0.0511361
ENSG00000187513	GJA4	159.71	1.33947	0.365184	3.66793	0.000244526	0.0511361
ENSG00000077943	ITGA8	97.8716	3.50478	0.957437	3.66059	0.000251636	0.0523649
ENSG00000210107	MT-TQ	24.3461	4.2638	1.16593	3.65698	0.000255204	0.0528484
ENSG00000172403	SYNPO2	63.9281	2.07964	0.569859	3.6494	0.000262853	0.0541681
ENSG00000273008	AC010864.1	31.3207	1.47462	0.404222	3.64804	0.000264247	0.0541924
ENSG00000210140	MT-TC	17.6299	3.16193	0.86935	3.63713	0.000275697	0.0562687
ENSG00000107796	ACTA2	163.335	3.64984	1.0042	3.63457	0.000278448	0.0565583
ENSG00000077274	CAPN6	88.7127	2.60454	0.718714	3.62389	0.000290206	0.0586657
ENSG00000181458	TMEM45A	79.5292	1.40647	0.388411	3.62107	0.000293385	0.0590273
ENSG00000158874	APOA2	50.6868	15.326	4.24431	3.61096	0.000305068	0.0602932
ENSG00000140450	ARRDC4	1147.17	1.20704	0.334148	3.61229	0.000303501	0.0602932
ENSG00000168542	COL3A1	2875.81	3.11091	0.862909	3.60514	0.000311985	0.0609522
ENSG00000241956	AC109466.1	8.33846	5.46636	1.5186	3.59961	0.00031869	0.0614957
ENSG00000224318	CHL1-AS2	36.2026	2.50813	0.69724	3.59723	0.000321625	0.061781
ENSG00000167994	RAB3IL1	128.299	1.81537	0.504899	3.59551	0.000323756	0.0619104
ENSG00000108622	ICAM2	91.0601	1.23927	0.345032	3.59176	0.000328453	0.0625269
ENSG00000168079	SCARA5	36.1682	6.4725	1.80584	3.58422	0.000338093	0.0637899
ENSG00000129009	ISLR	276.389	3.47368	0.969095	3.58446	0.000337774	0.0637899
ENSG00000228696	ARL17B	77.0026	2.1657	0.606386	3.57149	0.000354962	0.0666764
ENSG00000161243	FBXO27	112.696	1.79677	0.5035	3.56855	0.000358956	0.0671295
ENSG00000139329	LUM	332.328	3.01939	0.847357	3.5633	0.000366222	0.0681879
ENSG00000259436	AC010247.2	44.0788	6.16955	1.73225	3.56158	0.000368624	0.0682503
ENSG00000154175	ABI3BP	37.9283	3.2959	0.927207	3.55465	0.000378478	0.0689903
ENSG00000162804	SNED1	97.0957	2.61056	0.734548	3.55396	0.000379471	0.0689903
ENSG00000122497		371.203	1.53596	0.432082	3.55478	0.000378297	0.0689903
ENSG00000239922	AC092958.1	39.2201	3.59344	1.01183	3.55144	0.00038313	0.0692112
ENSG00000254768	AC104009.1	36.5322	2.20105	0.620089	3.54957	0.000385857	0.0694084
ENSG00000131459	GFPT2	259.419	0.711208	0.200603	3.54535	0.000392097	0.0702334
ENSG00000164188	RANBP3L	20.6371	5.09623	1.43806	3.54382	0.000394381	0.0703456
ENSG00000171517	LPAR3	5.92134	3.91055	1.10415	3.54167	0.000397598	0.0706227
ENSG00000185339	TCN2	365.715	0.900811	0.254689	3.53691	0.000404843	0.0716099
ENSG00000145681	HAPLN1	96.5034	1.44888	0.410163	3.53244	0.000411741	0.0725279
ENSG00000224635	AL391095.1	20.3456	3.2386	0.917739	3.52889	0.000417313	0.0732057
ENSG00000137474	MYO7A	66.518	1.19188	0.338172	3.52447	0.000424325	0.073886
ENSG00000104415	WISP1	5.35159	5.77443	1.63911	3.52291	0.000426842	0.0739605
ENSG00000228252	COL6A4P2	11.4746	3.03167	0.861759	3.518	0.000434815	0.0750356
ENSG00000173295	FAM86B3P	58.3873	1.12702	0.320518	3.51625	0.000437688	0.0752256
ENSG00000188511	C22orf34	10.6125	2.72377	0.776336	3.50849	0.000450654	0.0768321
ENSG00000186564	FOXD2	16.8851	4.95387	1.4142	3.50294	0.000460145	0.0781364
ENSG00000150048	CLEC1A	37.0224	1.8066	0.516107	3.50043	0.000464509	0.0785632
ENSG00000248441	LINC01197	31.1922	2.52125	0.721323	3.49532	0.000473492	0.07954
ENSG00000197487	GALP	7.48405	3.57629	1.02661	3.48358	0.000494748	0.0823649
ENSG00000000971	CFH	245.296	3.2923	0.944925	3.48419	0.000493629	0.0823649
ENSG00000153446	C16orf89	16.1733	5.42463	1.561	3.47511	0.000510642	0.0846788
ENSG00000210112	MT-TM	17.1881	3.71798	1.07042	3.47338	0.000513945	0.084895
ENSG00000107485	GATA3	73.6085	7.3553	2.1235	3.46377	0.000532671	0.0873956
ENSG00000052850	ALX4	90.0473	2.85086	0.823116	3.4635	0.000533201	0.0873956
ENSG00000272690	LINC02018	25.9277	1.52141	0.43947	3.46191	0.000536347	0.0875731
ENSG00000230658	KLHL7-AS1	20.2709	2.26788	0.655593	3.45928	0.000541629	0.0877604
ENSG00000185201	IFITM2	205.266	1.4613	0.422349	3.45994	0.000540294	0.0877604
ENSG00000163081	CCDC140	9.19505	20.5638	5.94828	3.4571	0.000546026	0.087764
ENSG00000099869	IGF2-AS	4.62979	6.21567	1.79946	3.45418	0.00055197	0.087764
ENSG00000151655	ITIH2	103.108	5.66252	1.6387	3.4555	0.000549264	0.087764
ENSG00000091664	SLC17A6	931.22	1.18766	0.343833	3.45417	0.000551988	0.087764
ENSG00000172456	FGGY	147.662	0.78135	0.226151	3.45498	0.000550325	0.087764
ENSG00000168899	VAMP5	63.1052	2.03021	0.588048	3.45245	0.000555518	0.0879958
ENSG00000157601	MX1	90.3783	1.07919	0.313606	3.44123	0.000579075	0.0910478
ENSG00000144550	CPNE9	10.0882	4.53369	1.31872	3.43794	0.000586154	0.0917145
ENSG00000122691	TWIST1	37.412	3.0452	0.88645	3.43527	0.000591957	0.0917145
ENSG00000254414		9.53502	1.95227	0.568048	3.4368	0.000588621	0.0917145
ENSG00000024422	EHD2	163.76	1.61306	0.470289	3.42994	0.000603712	0.0931956
ENSG00000266066	POLRMTP1	27.3352	2.08183	0.607879	3.42474	0.000615383	0.094653
ENSG00000100362	PVALB	4.54996	6.03182	1.76432	3.41878	0.000629016	0.096024
ENSG00000249937	LINC02223	12.8385	4.01297	1.17442	3.41698	0.000633191	0.096024
ENSG00000054598	FOXC1	388.552	1.85873	0.54398	3.41692	0.000633344	0.096024
ENSG00000166435	XRRA1	268.289	1.05885	0.30981	3.41776	0.000631393	0.096024
ENSG00000160801	PTH1R	45.8533	2.97434	0.871794	3.41175	0.00064548	0.0975158
ENSG00000002933	TMEM176A	10.6576	4.67581	1.37314	3.40518	0.000661197	0.0993863
ENSG00000250731	TPM3P6	14.5335	3.84066	1.12883	3.40234	0.000668104	0.0994334
ENSG00000224897	POT1-AS1	107.918	0.961724	0.282724	3.40164	0.000669836	0.0994334
ENSG00000164326	CARTPT	87.2826	2.50257	0.73614	3.39959	0.000674877	0.0994787
ENSG00000270638	AL023806.1	44.3387	1.27463	0.374841	3.40044	0.000672767	0.0994787
ENSG00000198542	ITGBL1	10.5721	4.97476	1.46404	3.39797	0.000678867	0.0997207
ENSG00000127083	OMD	31.0365	8.37794	2.46742	3.39542	0.000685234	0.0997833
ENSG00000159248	GJD2	135.238	1.74558	0.514166	3.39498	0.000686345	0.0997833
ENSG00000187994	RINL	95.6648	1.40604	0.414412	3.39286	0.00069168	0.0998748
ENSG00000087245	MMP2	464.036	1.22785	0.361807	3.39367	0.00068964	0.0998748
ENSG00000231419	LINC00689	9.34981	3.54996	1.04791	3.38767	0.000704901	0.101439
ENSG00000183208	GDPGP1	38.5015	1.08613	0.320801	3.38569	0.000709997	0.101827
ENSG00000092607	TBX15	49.0637	2.4373	0.720205	3.38417	0.000713925	0.101989
ENSG00000116774	OLFML3	409.555	1.6815	0.497727	3.37836	0.000729195	0.103186
ENSG00000159176	CSRP1	647.276	0.752822	0.222784	3.37916	0.000727075	0.103186
ENSG00000138772	ANXA3	50.8836	2.347	0.699333	3.35605	0.000790637	0.11114
ENSG00000196932	TMEM26	7.43499	4.06341	1.21205	3.3525	0.000800853	0.111535
ENSG00000135318	NT5E	41.7821	3.12689	0.932479	3.35331	0.000798508	0.111535

## Sheet: 1.5 9wpc 46,XX v 46,XY
Supplementary data 1.5. Top 250 differentially expressed genes, 46,XX versus 46,XY at 9wpc.
Top 250 differentially expressed genes (DEGs) in 46,XX compared to 46,XY samples. Genes are ordered according to ascending p.adj values.
Ensembl	Gene	baseMean	log2FoldChange	lfcSE	stat	pvalue	padj
ENSG00000229807	XIST	27590.4	-13.3697	0.519581	-25.7317	5.16378e-146	2.19213e-141
ENSG00000106927	AMBP	17.7396	-37.1049	3.16766	-11.7137	1.08491e-31	3.54283e-28
ENSG00000205663	FAM239B	87.5885	-9.23328	0.954487	-9.67355	3.90606e-22	8.72736e-19
ENSG00000270641	TSIX	73.3753	-7.50511	0.926962	-8.09645	5.65856e-16	8.57919e-13
ENSG00000267594	CYP4F24P	54.3978	-9.17159	1.27372	-7.20065	5.99268e-13	8.20649e-10
ENSG00000225470	JPX	728.974	-0.990163	0.152779	-6.48103	9.10971e-11	1.10493e-07
ENSG00000188000	OR7D2	27.3344	-5.45946	0.929292	-5.87487	4.23184e-09	4.49125e-06
ENSG00000273295	AP000350.6	51.1905	-4.64199	0.801671	-5.79039	7.02227e-09	6.93278e-06
ENSG00000188199	NUTM2B	28.946	-2.57277	0.494232	-5.20558	1.93387e-07	0.000134585
ENSG00000264462	MIR3648-2	219.184	-2.55106	0.518679	-4.91837	8.7267e-07	0.000529237
ENSG00000198028	ZNF560	28.5719	-2.14665	0.43773	-4.90405	9.38827e-07	0.000561339
ENSG00000235890	TSPEAR-AS1	29.2538	-2.37768	0.494556	-4.80769	1.52681e-06	0.00088789
ENSG00000240371	RPS4XP13	21.2632	-3.03227	0.641984	-4.72328	2.32068e-06	0.00118696
ENSG00000204257	HLA-DMA	48.4952	-4.15299	0.884328	-4.69622	2.65027e-06	0.00132364
ENSG00000181404	WASHC1	254.687	-1.64607	0.354412	-4.64449	3.40912e-06	0.00164459
ENSG00000250138	AC139495.3	12.95	-6.38159	1.37534	-4.64001	3.48388e-06	0.00166177
ENSG00000264063	MIR3687-2	49.677	-2.90291	0.65306	-4.44509	8.78538e-06	0.00388497
ENSG00000123427	EEF1AKMT3	91.4322	-1.18182	0.266463	-4.43521	9.19847e-06	0.00402571
ENSG00000163046	ANKRD30BL	253.569	-1.85817	0.42245	-4.39854	1.0898e-05	0.00449168
ENSG00000254319	AC246817.2	31.3673	-1.38657	0.318198	-4.35757	1.31512e-05	0.0052177
ENSG00000213025	COX20P1	47.8998	-5.95188	1.37013	-4.34403	1.39891e-05	0.00549875
ENSG00000099866	MADCAM1	96.8237	-2.9458	0.679271	-4.3367	1.44635e-05	0.00563308
ENSG00000227195	MIR663AHG	1688.78	-2.82574	0.666102	-4.24221	2.21328e-05	0.00803062
ENSG00000225373	WASH5P	24.8934	-2.7124	0.671314	-4.04043	5.3354e-05	0.0169029
ENSG00000227827	AC138969.2	126.987	-4.04692	1.0032	-4.03399	5.48371e-05	0.017244
ENSG00000241015	TPM3P9	182.169	-0.862436	0.22408	-3.84879	0.000118701	0.0308391
ENSG00000214076	CPSF1P1	39.5614	-2.33782	0.610745	-3.82782	0.000129286	0.032759
ENSG00000242574	HLA-DMB	15.5214	-2.81579	0.736206	-3.82474	0.000130912	0.0328845
ENSG00000260804	LINC01963	2689.6	-0.956312	0.252286	-3.79059	0.00015029	0.0364578
ENSG00000171772	SYCE1	18.6608	-2.91059	0.769021	-3.7848	0.000153833	0.0367982
ENSG00000205664	BX890604.1	961.782	-0.704459	0.188923	-3.72883	0.000192373	0.0436718
ENSG00000081051	AFP	195.637	-15.468	4.16569	-3.7132	0.000204659	0.0450072
ENSG00000188933	USP32P1	37.9078	-2.98214	0.825556	-3.61228	0.000303515	0.0602932
ENSG00000223756	TSSC2	62.177	-1.44483	0.400151	-3.61071	0.000305357	0.0602932
ENSG00000082293	COL19A1	41.6829	-2.38976	0.66303	-3.60429	0.000313003	0.0609522
ENSG00000170099	SERPINA6	3.70886	-21.4157	5.94621	-3.60157	0.000316297	0.0613125
ENSG00000228775	WEE2-AS1	68.0485	-1.80193	0.507101	-3.5534	0.000380282	0.0689903
ENSG00000234449	FAM239A	187.525	-7.95953	2.2585	-3.52426	0.000424672	0.073886
ENSG00000269396	AC187652.1	23.393	-1.96858	0.560705	-3.51091	0.000446583	0.0764449
ENSG00000182912	TSPEAR-AS2	32.1963	-1.93735	0.554317	-3.49502	0.000474032	0.07954
ENSG00000266352		6.93757	-2.78847	0.8097	-3.44383	0.000573535	0.0905119
ENSG00000175820	CCDC168	9.49422	-1.82046	0.535999	-3.39639	0.000682807	0.0997833
ENSG00000237683		33.0857	-1.85166	0.547277	-3.3834	0.00071593	0.101989
ENSG00000223571	DHRSX-IT1	8.14083	-2.77557	0.829423	-3.34639	0.000818722	0.112845
ENSG00000125207	PIWIL1	3.63041	-5.9787	1.81528	-3.29354	0.000989353	0.129761
ENSG00000225760	LINC00431	8.96212	-5.78383	1.75936	-3.28745	0.00101099	0.132056
ENSG00000149922	TBX6	40.7492	-1.02716	0.318579	-3.22419	0.0012633	0.156812
ENSG00000259660	DNM1P47	20.552	-1.85827	0.577004	-3.22054	0.00127948	0.157104
ENSG00000177236		134.629	-1.73016	0.540536	-3.20082	0.00137038	0.165271
ENSG00000104044	OCA2	311.926	-1.65041	0.515588	-3.20101	0.00136945	0.165271
ENSG00000238286	SLC35E1P1	19.3635	-1.84682	0.577433	-3.19833	0.00138225	0.165761
ENSG00000228709	LINC02575	26.2237	-1.85401	0.585618	-3.1659	0.00154603	0.181304
ENSG00000250899	AC125807.2	81.5473	-0.884886	0.280615	-3.15338	0.00161392	0.187709
ENSG00000239272	RPL21P10	5.82164	-1.89218	0.600948	-3.14866	0.00164021	0.189728
ENSG00000185436	IFNLR1	9.06508	-3.63127	1.18564	-3.06272	0.00219335	0.23278
ENSG00000205662	FAM239C	12.4661	-7.86969	2.57787	-3.05279	0.00226727	0.240026
ENSG00000166415	WDR72	13.908	-2.49465	0.819329	-3.04475	0.00232876	0.24337
ENSG00000224043	CCNT2-AS1	137.077	-0.731912	0.245823	-2.9774	0.00290706	0.277327
ENSG00000238110	AL353572.2	1.03184	-4.10194	1.38251	-2.96702	0.00300698	0.283029
ENSG00000232084	LINC01104	6.18525	-3.28667	1.10758	-2.96742	0.00300308	0.283029
ENSG00000258545	RHOXF1-AS1	4.44836	-4.70834	1.59158	-2.95829	0.00309356	0.287999
ENSG00000142627	EPHA2	449.03	-0.804235	0.272901	-2.94698	0.00320891	0.292956
ENSG00000253744	AC025442.1	1.93689	-3.80377	1.29291	-2.94203	0.00326069	0.296408
ENSG00000221413		3.84969	-2.7911	0.949858	-2.93844	0.00329864	0.299218
ENSG00000188906	LRRK2	119.316	-1.20561	0.411624	-2.9289	0.00340158	0.30659
ENSG00000259459	LINC02568	18.4676	-2.46675	0.843143	-2.92565	0.00343733	0.309155
ENSG00000269951	AC090181.2	66.9202	-0.746708	0.255376	-2.92396	0.00345608	0.310185
ENSG00000132958	TPTE2	13.128	-1.67723	0.574612	-2.91889	0.00351276	0.313285
ENSG00000199237	RNU6-834P	1.99613	-4.06149	1.39568	-2.91005	0.00361367	0.317962
ENSG00000065621	GSTO2	328.541	-1.09688	0.376972	-2.90971	0.00361763	0.317962
ENSG00000178222	RNF212	92.7328	-1.03497	0.355639	-2.91016	0.00361243	0.317962
ENSG00000196350	ZNF729	8.5026	-2.54694	0.878538	-2.89907	0.00374273	0.326255
ENSG00000269560	AC010422.4	1.68036	-4.17577	1.44176	-2.8963	0.00377597	0.326604
ENSG00000272983	AL117339.4	108.866	-0.756265	0.260959	-2.89802	0.00375523	0.326604
ENSG00000176029	C11orf16	8.13404	-15.226	5.27129	-2.88847	0.00387116	0.334021
ENSG00000188818	ZDHHC11	155.877	-1.28738	0.445808	-2.88775	0.00388012	0.334115
ENSG00000222726	RNU2-7P	8.52716	-2.40054	0.832025	-2.88518	0.00391188	0.33549
ENSG00000242110	AMACR	70.0792	-0.830511	0.287809	-2.88563	0.00390631	0.33549
ENSG00000260368	AC027373.1	13.503	-1.55315	0.543624	-2.85703	0.00427626	0.353182
ENSG00000101812	H2BFM	6.44188	-2.41893	0.847516	-2.85414	0.0043153	0.355026
ENSG00000160321	ZNF208	49.2236	-2.2467	0.788888	-2.84793	0.00440046	0.358557
ENSG00000224430	MKRN5P	2.66224	-3.91263	1.37542	-2.84469	0.00444547	0.359465
ENSG00000255622	PCDHB17P	24.8292	-0.996213	0.350184	-2.84482	0.00444359	0.359465
ENSG00000250796	AC112484.2	6.52427	-2.10957	0.744679	-2.83286	0.00461343	0.368098
ENSG00000270210	AC104695.3	2.46047	-4.37582	1.54945	-2.82411	0.0047412	0.37433
ENSG00000229478	ROBO2P1	2.20466	-4.20499	1.49058	-2.82105	0.00478666	0.37433
ENSG00000253564	AC100823.2	3.62548	-2.84867	1.01316	-2.81167	0.00492846	0.37744
ENSG00000084453	SLCO1A2	57.6126	-1.40579	0.499724	-2.81314	0.00490606	0.37744
ENSG00000224905	AP001347.1	70.6292	-0.925229	0.329385	-2.80896	0.00497016	0.378562
ENSG00000258090	AC093014.1	1.94247	-3.75338	1.34307	-2.79462	0.005196	0.387663
ENSG00000240531	RPL21P123	1.74903	-4.13218	1.48549	-2.78169	0.00540769	0.398554
ENSG00000214322	CBX1P2	7.3391	-1.55052	0.557733	-2.78005	0.00543507	0.399186
ENSG00000182575	NXPH3	885.538	-1.04368	0.375802	-2.77719	0.00548308	0.400254
ENSG00000174950	CD164L2	3.41326	-16.4451	5.94364	-2.76684	0.00566024	0.408654
ENSG00000265962	GACAT2	3.49375	-3.58139	1.29639	-2.76259	0.00573455	0.412616
ENSG00000165197	VEGFD	4.4765	-2.19887	0.79798	-2.75554	0.00585953	0.418065
ENSG00000232938	RPL23AP87	7.24086	-3.05135	1.10847	-2.75275	0.00590961	0.419523
ENSG00000221539	SNORD99	8.90719	-1.54196	0.561777	-2.74479	0.0060549	0.426981
ENSG00000266701		3.33656	-2.96905	1.08352	-2.74018	0.0061406	0.430166
ENSG00000228957	AL512590.1	35.0927	-2.9405	1.07393	-2.73806	0.00618027	0.432232
ENSG00000183929	DUSP5P1	72.3715	-1.95335	0.714123	-2.73531	0.00623211	0.435141
ENSG00000112599	GUCA1B	35.8588	-1.30585	0.480742	-2.71633	0.00660104	0.451697
ENSG00000232387	SKA2P1	5.69041	-1.56056	0.575393	-2.71217	0.00668445	0.453304
ENSG00000176040	TMPRSS7	6.15877	-3.54183	1.31518	-2.69303	0.00708052	0.465298
ENSG00000268081	AC123912.1	25.5092	-1.3636	0.507395	-2.68745	0.00720001	0.470963
ENSG00000228962		161.98	-0.751046	0.279417	-2.6879	0.00719032	0.470963
ENSG00000132170	PPARG	27.413	-1.15109	0.428852	-2.68412	0.00727221	0.472771
ENSG00000227189	AC092535.1	5.53069	-2.35478	0.880151	-2.67543	0.00746343	0.477165
ENSG00000228340	MIR646HG	18.2851	-1.63357	0.611699	-2.67055	0.00757275	0.482389
ENSG00000272858	Z93930.3	2.6473	-2.58151	0.969432	-2.66291	0.00774675	0.487207
ENSG00000228960	OR2A9P	2.3687	-3.9985	1.50241	-2.66139	0.00778182	0.487967
ENSG00000268117	VN1R84P	3.44201	-4.4994	1.70207	-2.64349	0.00820555	0.506453
ENSG00000233320		3.91507	-4.64596	1.75793	-2.64286	0.00822101	0.506529
ENSG00000004799	PDK4	303.671	-0.932802	0.354373	-2.63226	0.00848187	0.512923
ENSG00000236710	AC108448.2	22.6749	-1.24441	0.474635	-2.62184	0.00874573	0.516638
ENSG00000261373	VPS9D1-AS1	41.5564	-0.860487	0.328281	-2.62119	0.00876235	0.516638
ENSG00000197599	CCDC154	60.3269	-1.51533	0.578862	-2.61778	0.00885047	0.518235
ENSG00000257088		2.8323	-5.77883	2.22183	-2.60093	0.00929705	0.526815
ENSG00000213376	GAPDHP71	1.52216	-3.58934	1.39583	-2.57148	0.0101265	0.551849
ENSG00000258466	AL049779.1	1.96446	-4.10366	1.5968	-2.56993	0.0101719	0.552904
ENSG00000159247	TUBBP5	21.0855	-2.55134	0.993389	-2.56832	0.0102192	0.554436
ENSG00000253734	LINC01289	3.73733	-2.41058	0.941807	-2.55953	0.0104815	0.560405
ENSG00000251634	AC145138.1	42.4515	-1.09258	0.428837	-2.54778	0.0108409	0.570992
ENSG00000272955		4.94459	-3.09758	1.21641	-2.54649	0.0108812	0.572404
ENSG00000175445	LPL	2153.06	-1.05513	0.417004	-2.53027	0.0113973	0.591491
ENSG00000205578	POM121B	108.62	-1.41179	0.560163	-2.52032	0.0117248	0.597053
ENSG00000235231		7.78373	-2.49048	0.992875	-2.50835	0.0121298	0.607879
ENSG00000170160	CCDC144A	60.045	-1.88614	0.752884	-2.50522	0.0122376	0.608328
ENSG00000204388	HSPA1B	3347.47	-1.63281	0.652157	-2.50371	0.0122898	0.610208
ENSG00000258011	HMGA1P3	10.0629	-1.34045	0.536054	-2.50058	0.012399	0.612017
ENSG00000217646	HIST1H2BPS2	1.87128	-4.27014	1.71131	-2.49525	0.0125868	0.615593
ENSG00000133816	MICAL2	305.059	-1.32441	0.53169	-2.49095	0.0127402	0.620236
ENSG00000231725	VN1R110P	6.06539	-2.30744	0.926844	-2.48956	0.01279	0.621949
ENSG00000261613	AC093525.6	18.456	-2.58041	1.04373	-2.4723	0.0134246	0.637471
ENSG00000257675	BTBD10P1	7.71987	-1.31293	0.531471	-2.47036	0.0134975	0.638081
ENSG00000257176	AC009318.1	35.4521	-0.954316	0.386287	-2.47049	0.013493	0.638081
ENSG00000261529	AC100774.1	2.51646	-3.83778	1.55389	-2.46979	0.0135191	0.638366
ENSG00000226278	PSPHP1	35.6809	-7.63481	3.09885	-2.46375	0.0137491	0.641976
ENSG00000221643	SNORA77	3.7533	-2.86594	1.16492	-2.4602	0.013886	0.645627
ENSG00000272782		62.4045	-0.733298	0.29815	-2.4595	0.0139133	0.645627
ENSG00000168298	HIST1H1E	191.262	-0.896859	0.365469	-2.454	0.0141278	0.651198
ENSG00000260949	AP006545.1	54.867	-0.820381	0.334387	-2.45339	0.0141517	0.651227
ENSG00000224050	AL008723.1	8.08475	-2.35762	0.966308	-2.43982	0.0146946	0.662226
ENSG00000250159	AC106791.1	30.762	-0.889786	0.364875	-2.4386	0.0147442	0.663756
ENSG00000272465	AL031768.1	1.76623	-3.31497	1.36198	-2.43393	0.0149357	0.667421
ENSG00000272853	AC069544.1	40.7434	-0.729696	0.299778	-2.43412	0.0149281	0.667421
ENSG00000272512	AL645608.8	130.735	-0.955105	0.394369	-2.42186	0.0154414	0.680702
ENSG00000187664	HAPLN4	1.74049	-3.11285	1.29082	-2.41154	0.0158854	0.690243
ENSG00000184261	KCNK12	319.857	-1.77615	0.737644	-2.40786	0.0160462	0.694689
ENSG00000152527	PLEKHH2	201.172	-1.09109	0.453885	-2.40389	0.0162216	0.697708
ENSG00000116299	KIAA1324	1934.54	-0.751388	0.312871	-2.40159	0.0163239	0.700156
ENSG00000235175	RPL26P37	31.2722	-1.16256	0.485146	-2.39631	0.0165609	0.705854
ENSG00000204396	VWA7	58.6068	-1.30748	0.545986	-2.39471	0.0166336	0.706326
ENSG00000166800	LDHAL6A	28.4607	-1.39601	0.583822	-2.39115	0.0167957	0.709463
ENSG00000244932	AL449212.1	1.19455	-3.89307	1.63992	-2.37395	0.0175991	0.72602
ENSG00000234969	AL627389.1	10.9604	-1.57047	0.661297	-2.37484	0.0175567	0.72602
ENSG00000266486		2.80618	-3.69967	1.56161	-2.36913	0.0178298	0.731341
ENSG00000224376	AC017104.1	25.3801	-0.951049	0.401876	-2.36652	0.017956	0.731341
ENSG00000235262	KDM5C-IT1	2.47832	-2.98058	1.26039	-2.36481	0.0180393	0.733282
ENSG00000258714		31.3907	-0.778263	0.329183	-2.36423	0.0180678	0.733282
ENSG00000226824	AC006001.2	38.6831	-1.22653	0.519739	-2.35989	0.0182805	0.739088
ENSG00000104899	AMH	87.1636	-1.45924	0.619621	-2.35506	0.0185197	0.743802
ENSG00000231690	LINC00574	56.2359	-0.764459	0.324909	-2.35284	0.0186305	0.746643
ENSG00000180081		20.1804	-1.34172	0.572473	-2.34372	0.0190927	0.751876
ENSG00000255655	AC007570.1	3.44502	-2.24184	0.958641	-2.33856	0.0193581	0.75463
ENSG00000054179	ENTPD2	77.022	-1.53902	0.658804	-2.33608	0.0194869	0.758605
ENSG00000205609	EIF3CL	132.46	-0.826222	0.353803	-2.33526	0.0195297	0.758736
ENSG00000242889	RN7SL449P	3.06516	-2.57388	1.10239	-2.3348	0.0195536	0.758767
ENSG00000255847	AP003717.1	4.13805	-1.83135	0.785262	-2.33215	0.0196926	0.759992
ENSG00000230563	AL121757.1	10.2908	-2.87651	1.23973	-2.32028	0.0203257	0.771263
ENSG00000185760	KCNQ5	372.275	-1.12685	0.485881	-2.3192	0.0203842	0.771263
ENSG00000112559	MDFI	782.283	-1.13232	0.48885	-2.3163	0.0205419	0.772404
ENSG00000133048	CHI3L1	3.53431	-3.3043	1.43027	-2.31027	0.0208734	0.779341
ENSG00000170381	SEMA3E	469.033	-1.36558	0.591952	-2.3069	0.0210602	0.782192
ENSG00000188803	SHISA6	1342.99	-0.984255	0.426998	-2.30506	0.0211634	0.78434
ENSG00000075426	FOSL2	620.738	-1.05317	0.457253	-2.30325	0.0212648	0.785669
ENSG00000197604		26.2825	-1.13023	0.491273	-2.30061	0.0214136	0.787718
ENSG00000254667		61.196	-0.953684	0.415412	-2.29575	0.02169	0.792414
ENSG00000227836	AC008850.1	2.0185	-3.1971	1.39466	-2.29238	0.0218835	0.796738
ENSG00000204179	PTPN20	4.10229	-2.0944	0.914642	-2.28986	0.0220297	0.800004
ENSG00000186204	CYP4F12	1.8935	-3.02321	1.32228	-2.28637	0.0222327	0.805311
ENSG00000124610	HIST1H1A	38.8181	-1.08357	0.475564	-2.27849	0.0226977	0.81382
ENSG00000130649	CYP2E1	132.159	-1.21035	0.532354	-2.27359	0.0229907	0.816738
ENSG00000237268	AC092447.7	1.15205	-4.33163	1.91035	-2.26745	0.0233628	0.823067
ENSG00000271452	AC005034.5	50.7461	-0.79579	0.350937	-2.26761	0.0233527	0.823067
ENSG00000182196	ARL6IP4	28.6294	-1.14217	0.503995	-2.26623	0.0234371	0.824574
ENSG00000233138	AL023584.1	1.46647	-3.35956	1.48334	-2.26486	0.0235213	0.82591
ENSG00000272056	AC013472.3	31.5532	-0.900969	0.398332	-2.26185	0.0237064	0.827029
ENSG00000231816		1.17445	-3.71228	1.64208	-2.26072	0.0237764	0.8278
ENSG00000164142	FAM160A1	16.5328	-2.59523	1.15095	-2.25486	0.0241419	0.834083
ENSG00000188730	VWC2	126.888	-0.903425	0.402083	-2.24686	0.024649	0.838461
ENSG00000009950	MLXIPL	7.35991	-1.70537	0.75994	-2.24408	0.0248272	0.841151
ENSG00000236682	AC068282.1	137.744	-1.00441	0.447779	-2.24309	0.0248908	0.841965
ENSG00000254982		9.50897	-1.38356	0.617774	-2.23959	0.0251174	0.845587
ENSG00000196169	KIF19	80.9923	-1.07022	0.478645	-2.23593	0.025356	0.84757
ENSG00000258077	AC078923.1	9.09506	-2.17782	0.9744	-2.23504	0.0254147	0.848196
ENSG00000127364	TAS2R4	18.3933	-1.0252	0.458669	-2.23517	0.0254061	0.848196
ENSG00000272514	CFAP206	5.76362	-2.11875	0.949807	-2.23072	0.0256999	0.852354
ENSG00000266341	AC004477.2	5.63654	-1.22659	0.550384	-2.22861	0.0258396	0.854318
ENSG00000219582	HNRNPA1P58	1.22347	-3.59775	1.61674	-2.22531	0.0260602	0.855613
ENSG00000182732	RGS6	375.903	-1.11665	0.502766	-2.22101	0.0263504	0.859868
ENSG00000203914	HSP90B3P	13.3579	-1.07434	0.483686	-2.22115	0.0263408	0.859868
ENSG00000212458	RF00554	3.65328	-2.57843	1.16157	-2.21978	0.026434	0.859906
ENSG00000232760	AC103564.2	2.4367	-2.15495	0.971234	-2.21878	0.0265018	0.86145
ENSG00000254184		143.015	-0.808443	0.36497	-2.21509	0.0267537	0.866805
ENSG00000236257	EI24P2	7.52346	-1.55884	0.705308	-2.21016	0.0270938	0.870694
ENSG00000188868	ZNF563	38.0072	-0.709299	0.321101	-2.20896	0.0271774	0.8714
ENSG00000237862	Z94160.1	8.09041	-1.74926	0.792817	-2.20638	0.0273574	0.874003
ENSG00000267114	AC011481.1	4.87536	-1.79266	0.815407	-2.19849	0.0279143	0.884722
ENSG00000264801	ERVFRD-3	2.6517	-2.45279	1.11842	-2.19308	0.0283018	0.887348
ENSG00000253301	LINC01606	42.7388	-1.5479	0.705194	-2.195	0.0281634	0.887348
ENSG00000213985	AC078899.1	13.4063	-1.19003	0.542898	-2.19199	0.0283802	0.887839
ENSG00000228612	HK2P1	3.90185	-1.81489	0.829454	-2.18806	0.0286655	0.892817
ENSG00000251273	LINC02228	1.33897	-3.40726	1.55926	-2.18517	0.0288761	0.895737
ENSG00000214653	HNRNPA3P3	16.7038	-1.05842	0.484567	-2.18426	0.0289432	0.896204
ENSG00000250387	LINC02197	10.2114	-2.61257	1.20548	-2.16724	0.0302167	0.913573
ENSG00000203632		12.5436	-1.57471	0.725802	-2.16961	0.0300362	0.913573
ENSG00000232386	AC015712.1	10.7058	-1.13164	0.522421	-2.16614	0.0303004	0.913573
ENSG00000226957	AL358075.1	1.18565	-3.92332	1.8135	-2.16339	0.0305112	0.917985
ENSG00000207983	MIR613	1.91893	-2.62259	1.21226	-2.16339	0.0305116	0.917985
ENSG00000259236	GOLGA8VP	3.49514	-6.80628	3.15261	-2.15894	0.0308552	0.92179
ENSG00000215475	SIAH3	478.07	-1.25414	0.581576	-2.15644	0.031049	0.923223
ENSG00000232450	AL133517.1	37.4916	-0.821405	0.380871	-2.15665	0.0310329	0.923223
ENSG00000263660		9.31145	-1.55706	0.723054	-2.15345	0.0312833	0.925462
ENSG00000214336	FOXI3	2.89932	-2.8628	1.33266	-2.14819	0.0316988	0.93044
ENSG00000162782	TDRD5	21.2759	-1.43927	0.670658	-2.14606	0.031868	0.933652
ENSG00000254561	AP003393.1	4.66394	-2.15383	1.00397	-2.14531	0.0319281	0.933693
ENSG00000249436	AC008780.2	4.47511	-3.45027	1.61254	-2.13965	0.0323827	0.936451
ENSG00000259416	AC021739.3	10.5333	-1.74205	0.814414	-2.13902	0.0324337	0.937288
ENSG00000239040	RF00019	4.75706	-1.79891	0.841536	-2.13764	0.0325456	0.939005
ENSG00000231707	PABPC1P1	5.17878	-1.6425	0.768624	-2.13693	0.0326037	0.939005
ENSG00000140022	STON2	765.317	-0.885657	0.415003	-2.1341	0.0328346	0.940591
ENSG00000252419		1.2621	-3.36164	1.5765	-2.13234	0.0329791	0.94119
ENSG00000261600	AC233266.2	8.50256	-2.27671	1.06855	-2.13066	0.0331173	0.94286
ENSG00000157999	ANKRD61	9.4929	-1.20851	0.567546	-2.12935	0.0332252	0.94286
ENSG00000238569		1.27235	-3.66277	1.72184	-2.12724	0.0334004	0.943947
ENSG00000257045	AC016746.1	3.18828	-3.10548	1.46098	-2.12561	0.0335358	0.944798
ENSG00000224464	PGAM1P6	3.09289	-2.66423	1.25391	-2.12474	0.0336082	0.944798
ENSG00000119042	SATB2	8520.58	-0.942977	0.443858	-2.1245	0.0336283	0.944798
ENSG00000230454	U73166.1	74.1763	-0.896111	0.421628	-2.12536	0.0335568	0.944798
ENSG00000201785	SNORD117	3.58913	-2.27457	1.07248	-2.12084	0.0339354	0.945814
ENSG00000243023	UBA52P3	2.84636	-1.95171	0.920001	-2.12142	0.0338866	0.945814
ENSG00000214612	RPS19P1	14.2159	-1.02703	0.48398	-2.12206	0.0338327	0.945814
ENSG00000228753	EIF4BP2	3.58861	-2.20239	1.03974	-2.11823	0.034156	0.947547
ENSG00000204791	SMPD5	16.2077	-1.78704	0.844731	-2.11551	0.0343863	0.948026
ENSG00000102524	TNFSF13B	6.35997	-1.65178	0.780896	-2.11524	0.0344094	0.948026
ENSG00000273257	AC069200.1	5.83982	-1.60402	0.757736	-2.11686	0.034272	0.948026
ENSG00000189166	TNRC18P3	12.5515	-0.999048	0.473023	-2.11205	0.0346823	0.950506
ENSG00000273416	AL732292.2	9.36031	-1.20554	0.570909	-2.11161	0.03472	0.950924

## Sheet: 1.6 11-12wpc 46,XY v 46,XX
Supplementary data 1.6. Top 250 differentially expressed genes, 46,XY versus 46,XX at 11-12wpc.
Top 250 differentially expressed genes (DEGs) in 46,XY compared to 46,XX samples. Genes are ordered according to ascending p.adj values.
Ensembl	Gene	baseMean	log2FoldChange	lfcSE	stat	pvalue	padj
ENSG00000099725	PRKY	443.805	7.49902	0.385763	19.4394	3.58137e-84	7.60182e-80
ENSG00000114374	USP9Y	1167.24	11.1499	0.760739	14.6567	1.22003e-48	1.72642e-44
ENSG00000129824	RPS4Y1	3913.86	15.1698	1.07145	14.1582	1.66256e-45	1.76447e-41
ENSG00000067048	DDX3Y	1079.96	11.0897	0.815792	13.5938	4.35889e-42	3.70087e-38
ENSG00000183878	UTY	383.948	9.49163	0.741874	12.7941	1.76837e-37	1.25118e-33
ENSG00000233864	TTTY15	1047.38	13.1809	1.04475	12.6164	1.71469e-36	1.03989e-32
ENSG00000067646	ZFY	315.06	9.18472	0.740004	12.4117	2.25759e-35	1.19799e-31
ENSG00000012817	KDM5D	789.875	12.0435	1.03573	11.628	2.96842e-31	1.40017e-27
ENSG00000131002	TXLNGY	348.673	9.32037	0.812714	11.4682	1.90585e-30	8.09073e-27
ENSG00000198692	EIF1AY	247.336	11.0707	1.05598	10.4837	1.02606e-25	3.95983e-22
ENSG00000154620	TMSB4Y	74.0856	4.39011	0.425377	10.3205	5.69139e-25	2.01342e-21
ENSG00000176728	TTTY14	54.9873	9.0124	1.06654	8.45014	2.9096e-17	8.82274e-14
ENSG00000165246	NLGN4Y	655.754	6.4039	0.757557	8.45336	2.83038e-17	8.82274e-14
ENSG00000241859	ANOS2P	62.9636	8.37313	1.11309	7.52244	5.3763e-14	1.52156e-10
ENSG00000228314	CYP4F29P	60.2711	21.9536	3.02924	7.24724	4.25359e-13	1.12858e-09
ENSG00000099715	PCDH11Y	211.54	4.67471	0.648725	7.20599	5.76241e-13	1.43898e-09
ENSG00000092377	TBL1Y	38.0834	7.55241	1.06888	7.06574	1.59766e-12	3.76798e-09
ENSG00000002586	CD99	3068.3	1.10569	0.17832	6.20057	5.62577e-10	1.13726e-06
ENSG00000260197	RP11-424G14.1	19.4094	6.88483	1.12951	6.09541	1.09154e-09	2.10628e-06
ENSG00000106927	AMBP	17.7396	16.2496	3.03277	5.358	8.41463e-08	0.000155312
ENSG00000206159	GYG2P1	8.03095	4.39555	1.0226	4.29843	1.72015e-05	0.0228199
ENSG00000157828		5.67585	5.78201	1.35941	4.25332	2.10623e-05	0.0262981
ENSG00000215559	ANKRD20A11P	49.0417	8.52654	2.03156	4.19705	2.70415e-05	0.0310261
ENSG00000184895	SRY	6.87205	5.89069	1.62334	3.62874	0.000284807	0.198207
ENSG00000240409	MTATP8P1	55.6499	1.59596	0.456658	3.49486	0.000474302	0.273494
ENSG00000254681	PKD1P5	138.795	2.15242	0.618964	3.47746	0.000506196	0.277812
ENSG00000266017	MIR4477B	166.588	1.1283	0.327177	3.4486	0.000563507	0.296752
ENSG00000266066	POLRMTP1	27.3352	2.1269	0.619279	3.43447	0.000593713	0.307043
ENSG00000218672	AC008060.1	16.8726	13.9304	4.09414	3.40253	0.000667645	0.318459
ENSG00000106246	PTCD1	310.794	0.724525	0.215637	3.35994	0.000779604	0.344747
ENSG00000183454	GRIN2A	226.216	1.89091	0.570102	3.31678	0.0009106	0.378988
ENSG00000223977	AC138623.1	6.14834	5.1667	1.56726	3.29664	0.000978484	0.391874
ENSG00000182253	SYNM	602.234	1.60099	0.492548	3.25042	0.00115234	0.433218
ENSG00000204257	HLA-DMA	48.4952	2.80934	0.878009	3.19967	0.00137587	0.471036
ENSG00000196074	SYCP2	35.9166	1.22361	0.384919	3.17889	0.00147841	0.482782
ENSG00000189229	AC069277.1	14.8418	4.05633	1.31177	3.09227	0.00198634	0.510804
ENSG00000227001	NBPF2P	17.8228	2.24975	0.722643	3.11322	0.00185055	0.510804
ENSG00000253570	RNF5P1	153.239	1.5576	0.503146	3.09573	0.0019633	0.510804
ENSG00000226465	AL390198.1	18.9796	1.35257	0.435131	3.10841	0.00188099	0.510804
ENSG00000271927		131.051	0.777933	0.250648	3.10368	0.00191129	0.510804
ENSG00000227449	FGF7P6	19.7088	1.98543	0.644703	3.07961	0.00207274	0.513057
ENSG00000129282		88.0402	0.786204	0.255923	3.07203	0.00212611	0.513057
ENSG00000260432		103.569	1.67787	0.548834	3.05715	0.00223454	0.518364
ENSG00000224957	LINC01266	7.53227	3.03125	0.995084	3.04623	0.0023173	0.521737
ENSG00000267128	RNF157-AS1	88.0673	1.08519	0.359004	3.02278	0.00250462	0.538304
ENSG00000165171	METTL27	27.8713	2.14781	0.714894	3.00437	0.00266128	0.543157
ENSG00000157601	MX1	90.3783	0.922163	0.313982	2.93699	0.00331412	0.607576
ENSG00000236264	RPL26P30	21.3549	1.64048	0.561626	2.92095	0.00348962	0.611984
ENSG00000007171	NOS2	55.1739	0.971205	0.332535	2.92061	0.00349352	0.611984
ENSG00000229165	GDI2P1	3.02976	3.51799	1.21047	2.9063	0.00365733	0.616115
ENSG00000259527	LINC00052	5.5533	4.08769	1.41052	2.89799	0.00375557	0.622412
ENSG00000236530	KPNA2P1	4.79783	3.02827	1.04761	2.89065	0.00384445	0.622918
ENSG00000183208	GDPGP1	38.5015	0.982354	0.340553	2.88458	0.0039193	0.629394
ENSG00000196862	RGPD4	5.20649	2.32301	0.807813	2.87568	0.00403155	0.640155
ENSG00000264299		3.69311	3.32485	1.16675	2.84966	0.00437659	0.648552
ENSG00000134297	PLEKHA8P1	82.3955	0.757603	0.268481	2.82181	0.00477529	0.67126
ENSG00000231769	AL035701.1	3.66201	3.9227	1.40328	2.79537	0.00518407	0.673392
ENSG00000256604		30.9428	1.3291	0.473368	2.80775	0.00498892	0.673392
ENSG00000111981	ULBP1	77.8364	1.23726	0.442316	2.79724	0.00515411	0.673392
ENSG00000256238	SUPT16HP1	44.8881	1.15955	0.414252	2.79915	0.00512376	0.673392
ENSG00000250899	AC125807.2	81.5473	0.891764	0.319149	2.7942	0.00520288	0.673392
ENSG00000269139	AC010336.5	89.1002	0.840716	0.302144	2.78251	0.00539408	0.682754
ENSG00000171564	FGB	20.9932	16.3179	5.87746	2.77635	0.00549733	0.684378
ENSG00000251161	AC020661.1	9.44651	1.74606	0.631555	2.76469	0.00569761	0.699061
ENSG00000230965	SNX18P13	4.69958	6.08383	2.20632	2.75745	0.00582535	0.701873
ENSG00000256533	AP002373.2	7.5982	2.08136	0.759715	2.73966	0.00615025	0.701873
ENSG00000237973	MTCO1P12	1130.49	1.12811	0.411771	2.73966	0.00615023	0.701873
ENSG00000233081	AL353764.1	3.88516	3.05319	1.13599	2.68768	0.007195	0.732214
ENSG00000231967	AL135786.1	11.1856	1.71694	0.636208	2.6987	0.00696101	0.732214
ENSG00000230393	AC092667.1	32.8729	1.13336	0.42056	2.69488	0.0070415	0.732214
ENSG00000166183	ASPG	8.72494	1.97408	0.735746	2.6831	0.00729432	0.735531
ENSG00000237357	BX088651.4	31.4119	0.949093	0.356561	2.66179	0.00777252	0.751283
ENSG00000272701	MESTIT1	1.65023	4.49769	1.69429	2.65462	0.00793989	0.754963
ENSG00000213013	RPS15AP36	5.25901	2.40832	0.907621	2.65344	0.00796764	0.754963
ENSG00000171560	FGA	9.00659	15.5828	5.88627	2.64732	0.00811336	0.756985
ENSG00000259043	BRD7P1	2.44199	4.31263	1.63026	2.64537	0.00816024	0.758027
ENSG00000215102	TERF1P4	6.63404	1.81182	0.690469	2.62405	0.00868914	0.780546
ENSG00000238009	AL627309.1	3.87791	3.05312	1.17228	2.60443	0.00920275	0.788026
ENSG00000213184	AP003040.1	4.14344	2.41381	0.927605	2.6022	0.00926281	0.788026
ENSG00000273489	AC008264.2	9.63904	1.60703	0.616623	2.60617	0.00915598	0.788026
ENSG00000262902	MTCO1P40	227.631	1.34476	0.516548	2.60336	0.00923143	0.788026
ENSG00000249158	PCDHA11	131.527	1.16359	0.446621	2.60532	0.00917892	0.788026
ENSG00000239475		54.9476	1.07355	0.412232	2.60423	0.0092082	0.788026
ENSG00000163631	ALB	230.288	4.91971	1.89546	2.59552	0.00944471	0.795173
ENSG00000198804	MT-CO1	254929	1.09704	0.423469	2.5906	0.00958098	0.79687
ENSG00000065534	MYLK	351.301	0.956573	0.370151	2.58427	0.00975844	0.79687
ENSG00000228672	PROB1	32.1058	0.810538	0.313869	2.58241	0.00981138	0.79687
ENSG00000228962		161.98	0.735126	0.284614	2.58289	0.00979771	0.79687
ENSG00000227253	AL158834.2	6.03043	1.81619	0.703837	2.58042	0.00986808	0.797718
ENSG00000254877	AP001636.2	8.40701	1.76838	0.686674	2.57528	0.0100159	0.804914
ENSG00000222521		13.269	1.48207	0.576336	2.57153	0.010125	0.804914
ENSG00000238250	ST6GAL2-IT1	14.1805	1.61939	0.630706	2.56759	0.0102409	0.806577
ENSG00000235618	FAM21EP	11.052	1.31835	0.514294	2.56341	0.0103649	0.808842
ENSG00000171557	FGG	5.29217	15.0275	5.89751	2.54812	0.0108306	0.820448
ENSG00000203650	LINC01285	3.60723	3.17615	1.2501	2.54072	0.0110625	0.826805
ENSG00000242479	AC109992.1	5.1371	2.04388	0.804327	2.5411	0.0110503	0.826805
ENSG00000180438	TPRXL	10.661	1.75431	0.69014	2.54197	0.0110231	0.826805
ENSG00000143341	HMCN1	226.527	0.892504	0.351093	2.54207	0.0110197	0.826805
ENSG00000258354	AC138932.2	1.58291	3.95242	1.55744	2.53777	0.0111562	0.830277
ENSG00000168875	SOX14	25.321	12.1387	4.7961	2.53095	0.0113753	0.831162
ENSG00000230105	AL354793.1	8.69452	1.95101	0.769872	2.5342	0.0112703	0.831162
ENSG00000233040	FAM204BP	2.77393	2.94988	1.16599	2.52993	0.0114084	0.831425
ENSG00000227879	PSPC1P1	4.54327	2.45627	0.977134	2.51375	0.0119455	0.833714
ENSG00000229212	AC044860.1	222.143	0.85235	0.339352	2.5117	0.0120152	0.833714
ENSG00000203616	RHOT1P2	6.88838	2.88931	1.15126	2.50971	0.0120831	0.835427
ENSG00000231652	AL590428.1	5.67611	1.72169	0.687813	2.50314	0.0123098	0.839172
ENSG00000228363	AC015971.1	10.9941	1.16783	0.467285	2.49917	0.0124484	0.840164
ENSG00000143466		40.1223	0.837996	0.335528	2.49754	0.0125057	0.840164
ENSG00000185220	PGBD2	214.797	0.81979	0.328533	2.4953	0.012585	0.840164
ENSG00000272269	AL138724.1	13.7164	1.15356	0.463075	2.49109	0.0127353	0.840831
ENSG00000164430	CGAS	67.717	0.823579	0.330437	2.49239	0.0126885	0.840831
ENSG00000229236	TTTY10	2.21999	4.29094	1.73468	2.47362	0.013375	0.853162
ENSG00000229163	NAP1L1P2	2.37906	4.34016	1.76026	2.46563	0.0136771	0.856331
ENSG00000229344	MTCO2P12	247.651	0.912661	0.370861	2.46092	0.013858	0.856331
ENSG00000241717	VWFP1	4.89987	3.06639	1.25063	2.45188	0.0142113	0.857884
ENSG00000256377	AC009509.1	9.30707	6.40407	2.62755	2.43728	0.0147983	0.859062
ENSG00000258484	SPESP1	22.925	1.42766	0.586299	2.43503	0.0148906	0.859062
ENSG00000232372		18.0781	1.29978	0.531129	2.44721	0.0143967	0.859062
ENSG00000204740	MALRD1	23.7257	0.991035	0.40572	2.44266	0.0145795	0.859062
ENSG00000177776	RPS2P2	2.82486	3.2065	1.32411	2.42163	0.0154512	0.861672
ENSG00000271797	AC008494.3	3.77473	2.87561	1.19529	2.4058	0.0161373	0.862008
ENSG00000163840	DTX3L	177.588	0.799099	0.332746	2.40153	0.0163267	0.867463
ENSG00000090857	PDPR	1578.87	0.785279	0.327632	2.39683	0.0165375	0.871794
ENSG00000101825	MXRA5	414.458	0.94339	0.395071	2.3879	0.016945	0.876808
ENSG00000239577	RN7SL388P	5.13244	2.42343	1.01704	2.38282	0.0171807	0.879803
ENSG00000261054	AC036108.2	9.75707	1.66037	0.698796	2.37605	0.0174993	0.882355
ENSG00000225901	MTND2P9	2.88172	3.55548	1.50274	2.36599	0.0179818	0.88496
ENSG00000100385	IL2RB	5.08126	1.95466	0.830415	2.35384	0.0185808	0.88496
ENSG00000235078	AC231981.1	12.9515	1.43675	0.607553	2.36482	0.0180388	0.88496
ENSG00000270307	MTATP6P2	39.9493	1.27388	0.537243	2.37115	0.0177329	0.88496
ENSG00000233280		120.699	1.25824	0.531414	2.36773	0.0178975	0.88496
ENSG00000230563	AL121757.1	10.2908	3.40748	1.45859	2.33615	0.0194837	0.896165
ENSG00000202077		15.7613	1.94304	0.833345	2.33162	0.0197207	0.896165
ENSG00000102802	MEDAG	9.95255	1.65421	0.70973	2.33076	0.0197661	0.896165
ENSG00000204807		35.8138	1.12995	0.484677	2.33135	0.019735	0.896165
ENSG00000139174	PRICKLE1	1078.04	0.950434	0.407128	2.33449	0.0195703	0.896165
ENSG00000231170	AC002451.1	2.9505	2.51724	1.08174	2.32703	0.0199636	0.897455
ENSG00000232788	AC078883.3	2.84895	3.03296	1.30456	2.32488	0.0200782	0.897813
ENSG00000251664	PCDHA12	32.8563	1.24161	0.536633	2.31371	0.0206838	0.89966
ENSG00000226816	AC005082.1	39.0848	1.03236	0.445971	2.31485	0.0206209	0.89966
ENSG00000198786	MT-ND5	67569.2	0.976198	0.423174	2.30685	0.0210634	0.905095
ENSG00000205578	POM121B	108.62	1.27138	0.552634	2.30058	0.0214155	0.906005
ENSG00000227630	LINC01132	3.62605	3.15789	1.37658	2.29401	0.0217899	0.910125
ENSG00000220248	ZNF402P	7.67088	1.84529	0.803952	2.29527	0.0217177	0.910125
ENSG00000135773	CAPN9	12.0939	1.30795	0.570558	2.2924	0.0218823	0.910718
ENSG00000007314	SCN4A	13.0532	1.28491	0.560598	2.29204	0.0219034	0.910718
ENSG00000175749	EIF3KP1	3.00422	3.18146	1.39915	2.27386	0.0229747	0.914389
ENSG00000254481	PTP4A2P2	4.04853	2.70259	1.19128	2.26865	0.0232899	0.914389
ENSG00000265458	AC132938.3	12.7865	1.19098	0.524125	2.27232	0.0230674	0.914389
ENSG00000188092	GPR89B	25.0278	0.981325	0.43048	2.27961	0.022631	0.914389
ENSG00000271862	AC104118.1	36.1622	0.771623	0.33787	2.28378	0.0223842	0.914389
ENSG00000236993	GAPDHP21	4.08863	2.14314	0.94855	2.25939	0.0238593	0.918749
ENSG00000220937	HNRNPA1P41	3.94654	2.66677	1.18797	2.24481	0.0247805	0.918757
ENSG00000272869		5.54866	1.85486	0.822354	2.25555	0.024099	0.918757
ENSG00000188582	PAQR9	36.8451	0.80353	0.356513	2.25386	0.0242051	0.918757
ENSG00000228570	NUTM2E	13.6903	3.49822	1.56863	2.23011	0.02574	0.932349
ENSG00000227262	HCG4B	2.11058	3.26619	1.47034	2.22138	0.026325	0.936213
ENSG00000235545	AC103923.1	33.4506	0.797221	0.358898	2.2213	0.0263305	0.936213
ENSG00000257507	LINC02373	3.61081	2.39837	1.0832	2.21415	0.0268182	0.937025
ENSG00000101292	PROKR2	239.501	1.02702	0.463435	2.2161	0.0266848	0.937025
ENSG00000229539	AL353194.1	30.3987	0.966624	0.436549	2.21424	0.0268124	0.937025
ENSG00000271948		91.5316	0.833183	0.376148	2.21504	0.0267571	0.937025
ENSG00000084453	SLCO1A2	57.6126	1.05855	0.478261	2.21334	0.0268742	0.938211
ENSG00000258702	AL137786.1	192.892	1.26704	0.573046	2.21106	0.027032	0.938923
ENSG00000237054	PRMT5-AS1	15.1234	1.00702	0.455516	2.21073	0.0270543	0.938923
ENSG00000260689	HNRNPA3P11	4.4407	2.02716	0.918792	2.20634	0.0273606	0.942784
ENSG00000177197	PCNPP5	12.2076	1.30644	0.592285	2.20575	0.0274012	0.943341
ENSG00000271991	AC013400.1	2.11606	3.81476	1.73575	2.19776	0.0279665	0.950249
ENSG00000258181	AC008083.2	1.73222	3.6173	1.64721	2.19601	0.0280911	0.950976
ENSG00000219891	ZSCAN12P1	92.0923	0.701809	0.320075	2.19264	0.0283332	0.953846
ENSG00000233878	AC073133.2	8.01443	1.6801	0.766667	2.19144	0.0284203	0.954711
ENSG00000272072	AC004492.1	16.7075	1.28217	0.585636	2.18936	0.028571	0.956542
ENSG00000125798	FOXA2	24.9504	12.8885	5.94781	2.16694	0.0302393	0.959376
ENSG00000235619	RPL36AP33	1.57197	3.52664	1.62345	2.17231	0.0298321	0.959376
ENSG00000224962	PSAT1P4	1.39201	3.40933	1.57334	2.16693	0.0302401	0.959376
ENSG00000263847	AP005899.1	2.23402	3.11259	1.43795	2.16461	0.0304177	0.959376
ENSG00000215910	C1orf167	4.03662	2.90467	1.33955	2.16839	0.0301292	0.959376
ENSG00000172014	ANKRD20A4	47.991	1.8823	0.865849	2.17393	0.0297104	0.959376
ENSG00000258925	NPM1P5	6.76574	1.80965	0.83553	2.16587	0.0303208	0.959376
ENSG00000259045	MTCO1P2	34.3877	1.54391	0.707832	2.18117	0.0291705	0.959376
ENSG00000249026	CTNNA1P1	11.0772	1.1632	0.531977	2.18657	0.028774	0.959376
ENSG00000226068	HNRNPA3P4	20.972	1.10401	0.508264	2.17211	0.0298473	0.959376
ENSG00000261402	AL591222.1	41.7292	0.871478	0.402427	2.16556	0.0303451	0.959376
ENSG00000214263	RPSAP53	7.92328	3.02254	1.40209	2.15574	0.0311042	0.961382
ENSG00000268423	AC093503.1	2.32832	2.95128	1.37208	2.15095	0.0314801	0.961382
ENSG00000223984	HNRNPRP1	28.1781	0.932061	0.433196	2.15159	0.0314296	0.961382
ENSG00000258311	AC009779.3	62.3139	0.744578	0.345875	2.15274	0.0313393	0.961382
ENSG00000259523	AC022613.2	5.16628	2.24269	1.04601	2.14404	0.03203	0.961626
ENSG00000260136	AC008915.2	17.5752	1.17206	0.546293	2.14547	0.031915	0.961626
ENSG00000176268	CYCSP34	17.5667	1.03131	0.480403	2.14675	0.0318131	0.961626
ENSG00000231561	CEACAMP5	7.97072	1.92457	0.897869	2.14349	0.0320736	0.961901
ENSG00000005471	ABCB4	103.277	0.761814	0.355625	2.14218	0.0321788	0.962688
ENSG00000269765	AC011492.1	1.29371	3.51807	1.6446	2.13917	0.0324221	0.966492
ENSG00000232906	AC092685.1	11.6577	1.41963	0.663542	2.13947	0.0323975	0.966492
ENSG00000229586	TNPO1P3	8.5844	1.54801	0.725036	2.13509	0.0327539	0.966783
ENSG00000254682	AP002387.2	211.73	1.07534	0.504024	2.13351	0.0328832	0.966783
ENSG00000237840	FAM21FP	11.2485	1.05997	0.496322	2.13565	0.0327082	0.966783
ENSG00000232520	AC012507.2	30.7575	1.47516	0.694459	2.12418	0.0336548	0.970102
ENSG00000268688		10.2526	1.39705	0.6581	2.12286	0.0337659	0.970392
ENSG00000101230	ISM1	34.0574	1.29423	0.610115	2.12129	0.0338978	0.970392
ENSG00000247498	GPRC5D-AS1	17.5629	1.67316	0.790829	2.1157	0.0343701	0.972112
ENSG00000249986	YWHAQP6	7.90061	1.4056	0.665387	2.11245	0.0346479	0.973652
ENSG00000165983	PTER	115.092	1.05203	0.498442	2.11064	0.0348031	0.974578
ENSG00000198888	MT-ND1	69565.6	0.75239	0.356668	2.10949	0.034902	0.975417
ENSG00000230581	ACTG1P14	3.9675	1.62528	0.771256	2.10731	0.0350905	0.978316
ENSG00000136457	CHAD	5.14952	2.25692	1.07227	2.1048	0.0353086	0.980968
ENSG00000258893	SETP2	9.5713	1.54283	0.733201	2.10424	0.0353574	0.981346
ENSG00000239389	PCDHA13	66.278	1.24245	0.592178	2.09811	0.0358955	0.988995
ENSG00000205246		434.776	0.971235	0.462808	2.09857	0.035855	0.988995
ENSG00000257550	AC023509.2	2.98085	2.76627	1.31886	2.09747	0.0359516	0.989181
ENSG00000223799	IL10RB-AS1	4.97503	1.57581	0.752004	2.09548	0.0361283	0.990482
ENSG00000257711	AC079385.2	3.40487	2.17614	1.04019	2.09205	0.0364341	0.990879
ENSG00000251689	AC079140.5	9.85598	1.28226	0.612601	2.09315	0.0363362	0.990879
ENSG00000113889	KNG1	3.05064	12.4263	5.94781	2.08922	0.0366875	0.991235
ENSG00000272518	AC036214.2	9.65674	1.49725	0.716968	2.08831	0.0367701	0.991235
ENSG00000254788	CKLF-CMTM1	27.3297	0.839797	0.402117	2.08844	0.0367583	0.991235
ENSG00000185100	ADSSL1	90.7564	0.759925	0.363619	2.08989	0.0366273	0.991235
ENSG00000223697	AF230666.1	2.59733	2.69835	1.2941	2.08512	0.0370587	0.994509
ENSG00000234595	AC013733.2	1.59424	3.33085	1.59843	2.08382	0.0371762	0.995084
ENSG00000182648	LINC01006	24.9749	0.779229	0.374241	2.08216	0.0373278	0.995375
ENSG00000259056	DUXAP1	1.76251	3.33385	1.60313	2.07959	0.0375628	0.999086
ENSG00000135828	RNASEL	146.752	0.908525	0.43698	2.0791	0.0376081	0.999086
ENSG00000126890	CTAG2	4.42539	6.44195	5.86289	1.09877	0.27187	1
ENSG00000081051	AFP	195.637	5.76298	4.04032	1.42637	0.153762	1
ENSG00000257088		2.8323	4.51456	2.22907	2.02531	0.0428355	1
ENSG00000263551	AP005328.1	0.875777	4.14163	2.24974	1.84094	0.0656306	1
ENSG00000226141	AC244107.1	1.09892	4.11613	2.80424	1.46782	0.142152	1
ENSG00000219532	SELENOKP2	0.791118	3.89348	2.27649	1.7103	0.0872111	1
ENSG00000234066	TAS2R62P	0.469641	3.88793	5.87849	0.661383	0.508367	1
ENSG00000237852	AC119800.1	0.923561	3.87443	2.7794	1.39398	0.163324	1
ENSG00000248126	AC091849.1	0.743446	3.87367	3.00409	1.28946	0.197237	1
ENSG00000180871	CXCR2	1.07123	3.87262	2.81645	1.375	0.169132	1
ENSG00000243083	LINC00870	1.63691	3.84462	2.02318	1.90029	0.057395	1
ENSG00000158874	APOA2	50.6868	3.81555	4.13261	0.923278	0.355863	1
ENSG00000253358	AC087439.1	1.30301	3.79103	1.93262	1.96161	0.0498081	1
ENSG00000259223	AC009654.1	0.686943	3.73289	3.82975	0.974708	0.329705	1
ENSG00000181358	CTAGE10P	0.994756	3.70905	2.01594	1.83986	0.0657891	1
ENSG00000267793	AC009977.1	2.0033	3.6988	2.13385	1.73339	0.0830263	1
ENSG00000250150	AC079349.1	0.375334	3.69482	5.88117	0.628245	0.529843	1
ENSG00000229880	IMMTP1	2.79141	3.65763	1.76387	2.07364	0.0381131	1
ENSG00000250699	AP000892.1	0.668276	3.65328	3.51721	1.03869	0.298951	1
ENSG00000238604		0.704366	3.61822	3.45594	1.04696	0.295118	1
ENSG00000232909	AL157823.2	0.659073	3.558	1.84389	1.92962	0.0536538	1
ENSG00000130957	FBP2	4.40471	3.53429	5.82088	0.607176	0.543734	1
ENSG00000271654	AC025062.2	0.828334	3.53148	2.9078	1.21449	0.224563	1
ENSG00000267898	AC026803.2	1.11948	3.47424	1.82526	1.90343	0.056985	1
ENSG00000223634	AC012506.2	0.411176	3.46691	5.88484	0.589126	0.555777	1
ENSG00000235879	FAR1P1	0.503729	3.46654	5.67341	0.611014	0.54119	1
ENSG00000250543	AC110716.1	0.596039	3.4662	5.49542	0.630744	0.528208	1

## Sheet: 1.7 11-12wpc 46,XX v 46,XY
Supplementary data 1.7. Top 250 differentially expressed genes, 46,XX versus 46,XY at 11-12wpc.
Top 250 differentially expressed genes (DEGs) in 46,XX compared to 46,XY samples. Genes are ordered according to ascending p.adj values.
Ensembl	Gene	baseMean	log2FoldChange	lfcSE	stat	pvalue	padj
ENSG00000229807	XIST	27590.4	-12.298	0.51126	-24.0543	7.51916e-128	3.19203e-123
ENSG00000171956	FOXB1	32.5462	-16.8249	2.44426	-6.88344	5.8425e-12	1.3054e-08
ENSG00000270641	TSIX	73.3753	-7.26891	1.06133	-6.84884	7.44491e-12	1.58026e-08
ENSG00000240371	RPS4XP13	21.2632	-3.42535	0.681374	-5.02712	4.97892e-07	0.000880688
ENSG00000238083	LRRC37A2	231.226	-2.01503	0.402424	-5.00724	5.52168e-07	0.000937626
ENSG00000197728	RPS26	5009.25	-2.57791	0.517087	-4.98545	6.18168e-07	0.00100933
ENSG00000168779	SHOX2	235.202	-16.1196	3.31046	-4.86929	1.11999e-06	0.00176096
ENSG00000205664	BX890604.1	961.782	-0.929004	0.191986	-4.83891	1.30553e-06	0.00197936
ENSG00000175898		367.971	-4.41913	0.938688	-4.70778	2.50432e-06	0.00366597
ENSG00000236941	AC106872.1	18.3863	-5.87356	1.28543	-4.56933	4.89291e-06	0.00692379
ENSG00000196355		33.3877	-2.13406	0.495705	-4.30511	1.66905e-05	0.0228199
ENSG00000198034	RPS4X	50854.4	-0.858887	0.203294	-4.22485	2.39099e-05	0.0290007
ENSG00000067066	SP100	141.992	-2.33157	0.555336	-4.1985	2.68693e-05	0.0310261
ENSG00000197587	DMBX1	75.0347	-14.6267	3.51143	-4.16546	3.10729e-05	0.0347133
ENSG00000269779	AC010329.2	18.9233	-2.53499	0.632289	-4.00923	6.09175e-05	0.061573
ENSG00000268081	AC123912.1	25.5092	-2.93673	0.7411	-3.96267	7.4116e-05	0.0715085
ENSG00000112246	SIM1	57.2563	-16.8972	4.27171	-3.95559	7.63448e-05	0.0720219
ENSG00000142538	PTH2	4.32461	-15.4164	3.91586	-3.93692	8.25349e-05	0.0745484
ENSG00000196459	TRAPPC2	1143.39	-0.744467	0.188891	-3.94124	8.10605e-05	0.0745484
ENSG00000214401	KANSL1-AS1	55.1783	-3.17535	0.811376	-3.91354	9.0953e-05	0.0804404
ENSG00000254936	AF131215.4	5.22989	-4.91791	1.26132	-3.89902	9.6583e-05	0.0836763
ENSG00000159247	TUBBP5	21.0855	-4.28899	1.11249	-3.8553	0.00011559	0.0981405
ENSG00000169429	CXCL8	25.5292	-4.73905	1.23496	-3.8374	0.000124342	0.103501
ENSG00000269891	ARHGAP19-SLIT1	18.231	-2.24102	0.589243	-3.80321	0.000142831	0.114405
ENSG00000013588	GPRC5A	22.2084	-3.7346	0.984796	-3.79226	0.000149285	0.11736
ENSG00000204642	HLA-F	3.73817	-4.86489	1.28816	-3.77662	0.000158969	0.121056
ENSG00000119725	ZNF410	25.4166	-1.50506	0.398639	-3.7755	0.00015969	0.121056
ENSG00000215030	RPL13P12	1601.94	-2.60984	0.705393	-3.69985	0.000215731	0.1579
ENSG00000100276	RASL10A	161.689	-2.74924	0.746827	-3.68122	0.000232118	0.167015
ENSG00000236871	LINC00106	32.2408	-2.36906	0.648607	-3.65253	0.00025967	0.183725
ENSG00000112782	CLIC5	33.2791	-1.82709	0.506037	-3.61059	0.000305499	0.209178
ENSG00000182463	TSHZ2	429.337	-2.81352	0.78067	-3.60398	0.000313384	0.211171
ENSG00000091879	ANGPT2	195.847	-1.57298	0.438984	-3.58323	0.000339367	0.225106
ENSG00000263503	MAPK8IP1P2	35.0458	-2.35904	0.659339	-3.57789	0.000346378	0.226222
ENSG00000228824	MIR4500HG	39.645	-4.73319	1.3271	-3.56658	0.000361674	0.232633
ENSG00000188825	LINC00910	90.2072	-1.93137	0.544527	-3.54687	0.000389838	0.244259
ENSG00000109083	IFT20	667.542	-0.7162	0.201979	-3.54591	0.000391256	0.244259
ENSG00000261126	RBFADN	92.2848	-1.06265	0.301632	-3.52301	0.000426672	0.262509
ENSG00000226686	LINC01535	130.069	-2.05496	0.584008	-3.51872	0.000433638	0.262983
ENSG00000176681	LRRC37A	41.8045	-1.73325	0.493566	-3.5117	0.000445258	0.266227
ENSG00000234665	AL512625.3	42.7546	-3.50018	1.00499	-3.4828	0.000496202	0.277168
ENSG00000227077	AC107983.1	22.6558	-2.35206	0.675103	-3.484	0.000493973	0.277168
ENSG00000101327	PDYN	456.729	-6.40693	1.84452	-3.47349	0.000513737	0.277812
ENSG00000231449	AC097359.1	3.83142	-4.54249	1.3084	-3.4718	0.000516987	0.277812
ENSG00000242551	POU5F1P6	10.1449	-3.5569	1.03179	-3.4473	0.000566213	0.296752
ENSG00000102239	BRS3	14.9372	-5.17802	1.51022	-3.42866	0.000606579	0.307043
ENSG00000262172	AC116025.2	2.22952	-4.6723	1.36544	-3.42183	0.000622014	0.307043
ENSG00000083845	RPS5	22005.8	-1.17029	0.341983	-3.42208	0.000621446	0.307043
ENSG00000105640	RPL18A	27714.5	-1.135	0.331307	-3.42584	0.000612901	0.307043
ENSG00000113356	POLR3G	47.3789	-1.34147	0.392942	-3.41392	0.000640356	0.312464
ENSG00000145425	RPS3A	49358.3	-1.25921	0.369865	-3.40452	0.000662805	0.318459
ENSG00000143171	RXRG	141.455	-4.97466	1.4661	-3.39314	0.000690973	0.322741
ENSG00000213782	DDX47	48.9971	-1.74629	0.514706	-3.3928	0.000691826	0.322741
ENSG00000242970	AC068522.1	13.2684	-3.12338	0.923768	-3.38113	0.00072189	0.323332
ENSG00000183662	FAM19A1	322.593	-1.985	0.58673	-3.38315	0.000716584	0.323332
ENSG00000255062	AP001318.2	21.459	-1.44479	0.426741	-3.38565	0.000710106	0.323332
ENSG00000123349	PFDN5	7944.47	-0.957483	0.283238	-3.38049	0.00072356	0.323332
ENSG00000240057	AC078785.1	30.3863	-1.4743	0.439187	-3.35689	0.000788242	0.344974
ENSG00000140043	PTGR2	265.121	-0.930525	0.277794	-3.3497	0.000809002	0.350447
ENSG00000170426	SDR9C7	3.55737	-4.13991	1.24295	-3.33072	0.00086622	0.371442
ENSG00000269808		15.4563	-2.23404	0.6718	-3.32545	0.000882766	0.374752
ENSG00000237669	HCG4P3	21.5428	-1.60849	0.484797	-3.31787	0.000907055	0.378988
ENSG00000125337	KIF25	10.5667	-3.0038	0.906987	-3.31184	0.000926838	0.382001
ENSG00000077935	SMC1B	4.12173	-3.73049	1.1305	-3.29987	0.000967308	0.391874
ENSG00000181458	TMEM45A	79.5292	-1.31573	0.399011	-3.29748	0.000975569	0.391874
ENSG00000224020	MIR181A2HG	39.355	-1.72254	0.5237	-3.28918	0.00100481	0.398657
ENSG00000188981	MSANTD1	62.1168	-2.18095	0.66668	-3.27137	0.00107029	0.413055
ENSG00000121073	SLC35B1	1252.18	-1.1583	0.356314	-3.25079	0.00115083	0.433218
ENSG00000228360	AC009220.1	4.68882	-3.98535	1.23035	-3.2392	0.00119864	0.438661
ENSG00000149273	RPS3	40429.8	-1.01602	0.313425	-3.24166	0.00118834	0.438661
ENSG00000258984	UBE2F-SCLY	3.57395	-4.0509	1.25232	-3.23472	0.00121762	0.441797
ENSG00000177410	ZFAS1	4645.47	-0.942478	0.291992	-3.22775	0.00124766	0.448861
ENSG00000244604	AC025518.1	8.50736	-3.24136	1.01036	-3.20813	0.00133599	0.463477
ENSG00000077092	RARB	172.088	-2.71089	0.845393	-3.20666	0.00134287	0.463477
ENSG00000200879	SNORD14E	5.41923	-4.30085	1.34591	-3.1955	0.00139589	0.474068
ENSG00000272078	AL139423.1	5.32201	-4.10194	1.2863	-3.18896	0.00142786	0.481077
ENSG00000229657	AL391822.1	2.33906	-4.16456	1.30887	-3.1818	0.00146363	0.482782
ENSG00000258450	AL139099.2	5.03481	-3.95745	1.24364	-3.18214	0.0014619	0.482782
ENSG00000130270	ATP8B3	25.2096	-1.6643	0.524053	-3.17582	0.00149414	0.484191
ENSG00000231160	KLF3-AS1	212.8	-0.848996	0.268467	-3.16238	0.00156484	0.503262
ENSG00000178404	CEP295NL	9.11802	-2.53522	0.802478	-3.15923	0.00158184	0.504906
ENSG00000234741	GAS5	4672.01	-0.927644	0.294002	-3.15523	0.00160372	0.508067
ENSG00000231500	RPS18	44463	-1.12912	0.358242	-3.15184	0.00162247	0.5102
ENSG00000128610	FEZF1	187.024	-5.7326	1.82381	-3.1432	0.00167114	0.510384
ENSG00000257594	GALNT4	3.87448	-4.03859	1.28339	-3.14681	0.00165063	0.510384
ENSG00000212829	RPS26P3	3.92548	-3.97062	1.26276	-3.1444	0.00166427	0.510384
ENSG00000181240	SLC25A41	40.4003	-1.18926	0.377628	-3.1493	0.00163663	0.510384
ENSG00000133477	FAM83F	9.67896	-4.12049	1.32635	-3.10663	0.00189231	0.510804
ENSG00000261033	AC005730.2	9.92188	-2.50665	0.810914	-3.09115	0.00199386	0.510804
ENSG00000180574	EIF2S3B	60.2783	-2.29818	0.737288	-3.11707	0.00182658	0.510804
ENSG00000269318	AC007292.2	10.7547	-2.22444	0.710731	-3.12979	0.0017493	0.510804
ENSG00000261123	AC009065.5	27.975	-2.21132	0.704498	-3.13886	0.00169606	0.510804
ENSG00000153165	RGPD3	17.2595	-1.80978	0.580176	-3.11937	0.00181238	0.510804
ENSG00000233984	RPSAP14	27.4654	-1.70287	0.551269	-3.08901	0.00200827	0.510804
ENSG00000234286	AC006026.3	34.0345	-1.58301	0.509254	-3.10849	0.00188046	0.510804
ENSG00000226525	RPS7P10	106.572	-1.52715	0.491947	-3.10429	0.00190734	0.510804
ENSG00000213757	AC020898.1	200.179	-1.51187	0.484513	-3.12039	0.00180612	0.510804
ENSG00000241549	GUSBP2	33.7673	-1.47399	0.47557	-3.0994	0.0019391	0.510804
ENSG00000121570	DPPA4	87.7477	-1.42487	0.461419	-3.08803	0.00201489	0.510804
ENSG00000155066	PROM2	111.284	-1.2726	0.407968	-3.11936	0.00181242	0.510804
ENSG00000168970	JMJD7-PLA2G4B	189.204	-1.21466	0.39178	-3.10037	0.00193281	0.510804
ENSG00000181404	WASHC1	254.687	-1.11599	0.361506	-3.08706	0.00202146	0.510804
ENSG00000168010	ATG16L2	262.774	-1.08369	0.349486	-3.10082	0.00192982	0.510804
ENSG00000175061	LRRC75A-AS1	33371.3	-0.98616	0.315223	-3.12845	0.00175728	0.510804
ENSG00000164978	NUDT2	410.294	-0.974691	0.313204	-3.112	0.00185822	0.510804
ENSG00000119673	ACOT2	245.12	-0.818094	0.264788	-3.08961	0.00200417	0.510804
ENSG00000196151	WDSUB1	260.009	-0.774734	0.249691	-3.10277	0.0019172	0.510804
ENSG00000189343	RPS2P46	4425.71	-0.727593	0.234001	-3.10936	0.00187496	0.510804
ENSG00000267964		6.58273	-2.67581	0.870535	-3.07375	0.00211385	0.513057
ENSG00000197705	KLHL14	568.155	-1.74159	0.567242	-3.07027	0.00213863	0.513057
ENSG00000119138	KLF9	58.5272	-1.71341	0.558205	-3.06951	0.0021441	0.513057
ENSG00000164587	RPS14	26598.2	-1.01532	0.330063	-3.07614	0.00209699	0.513057
ENSG00000165775	FUNDC2	3265.29	-0.803082	0.261717	-3.06852	0.00215123	0.513057
ENSG00000188681	TEKT4P2	32.1863	-3.54725	1.15681	-3.06642	0.00216641	0.51379
ENSG00000137154	RPS6	55497.9	-0.95388	0.311683	-3.06042	0.00221025	0.518364
ENSG00000237846	AL773545.3	3.99097	-4.42615	1.45272	-3.0468	0.0023129	0.521737
ENSG00000163251	FZD5	139.002	-3.41119	1.11773	-3.0519	0.002274	0.521737
ENSG00000022355	GABRA1	81.6085	-3.2788	1.0766	-3.04552	0.00232282	0.521737
ENSG00000260572	AC069224.1	65.9198	-1.09499	0.359319	-3.0474	0.00230834	0.521737
ENSG00000171858	RPS21	8867.86	-1.08494	0.35612	-3.04655	0.00231487	0.521737
ENSG00000204652	RPS26P8	17.1091	-2.24447	0.737454	-3.04354	0.00233814	0.522413
ENSG00000214784	AC010468.1	373.628	-1.49344	0.491689	-3.03737	0.00238653	0.530434
ENSG00000187537	POTEG	3.87338	-4.16574	1.37529	-3.02899	0.00245375	0.538304
ENSG00000196674		4.31774	-4.14624	1.37742	-3.01014	0.00261129	0.538304
ENSG00000187010	RHD	7.26	-3.53921	1.17175	-3.02044	0.00252409	0.538304
ENSG00000267226	AC104971.1	6.42399	-3.4255	1.136	-3.01542	0.00256623	0.538304
ENSG00000224769	MUC20P1	20.4187	-2.54577	0.841461	-3.02541	0.00248293	0.538304
ENSG00000243181	AC087343.1	7.36202	-2.15881	0.717555	-3.00857	0.00262482	0.538304
ENSG00000242661	RPS3AP43	8.87834	-2.0656	0.684436	-3.01797	0.00254478	0.538304
ENSG00000106366	SERPINE1	55.1681	-1.81175	0.601275	-3.01319	0.0025852	0.538304
ENSG00000060709	RIMBP2	706.356	-1.51883	0.50287	-3.02033	0.00252503	0.538304
ENSG00000187504	RPL7P48	39.2392	-1.51279	0.502345	-3.01147	0.00259989	0.538304
ENSG00000234797	RPS3AP6	699.012	-1.25364	0.415382	-3.01804	0.00254412	0.538304
ENSG00000258789	AL162171.1	34.0559	-1.19999	0.398786	-3.00911	0.00262014	0.538304
ENSG00000243302	AC018638.4	217.253	-0.823884	0.27382	-3.00885	0.00262237	0.538304
ENSG00000260565	ERVK13-1	285.783	-0.772473	0.256203	-3.01508	0.00256911	0.538304
ENSG00000162836	ACP6	246.658	-0.749268	0.248111	-3.01989	0.0025287	0.538304
ENSG00000273464	AP000238.1	7.13895	-2.94796	0.982687	-2.9999	0.00270071	0.545956
ENSG00000112695	COX7A2	3863.98	-0.873212	0.291292	-2.99772	0.00272006	0.547261
ENSG00000185518	SV2B	272.568	-1.70928	0.572001	-2.98825	0.00280582	0.559214
ENSG00000155719	OTOA	3.71006	-3.91673	1.3115	-2.98644	0.00282246	0.559902
ENSG00000188522	FAM83G	43.5845	-2.09649	0.704058	-2.97772	0.00290399	0.570741
ENSG00000253982	AC100810.1	186.92	-0.838638	0.282198	-2.9718	0.00296057	0.579181
ENSG00000105193	RPS16	19137.8	-0.817003	0.275076	-2.9701	0.00297705	0.579733
ENSG00000224848	AL589843.1	13.5153	-1.94465	0.655355	-2.96732	0.00300412	0.579906
ENSG00000167483	FAM129C	17.7483	-1.5452	0.521443	-2.96331	0.0030435	0.584628
ENSG00000187653	TMSB4XP8	1072.1	-0.716862	0.242587	-2.95507	0.00312598	0.592429
ENSG00000106153	CHCHD2	6431.1	-0.707449	0.239803	-2.95013	0.00317638	0.596653
ENSG00000260490	MYL12BP1	21.2451	-1.24547	0.424109	-2.93668	0.00331749	0.607576
ENSG00000183066	WBP2NL	54.7619	-1.22169	0.415742	-2.93858	0.00329723	0.607576
ENSG00000137100	DCTN3	3266	-0.713711	0.243277	-2.93374	0.00334902	0.607576
ENSG00000198918	RPL39	8198.12	-1.08671	0.370833	-2.93046	0.00338459	0.611333
ENSG00000205544	TMEM256	245.12	-1.00127	0.342138	-2.92651	0.0034279	0.611333
ENSG00000234327	AC012146.1	146.453	-0.960748	0.328472	-2.9249	0.00344563	0.611333
ENSG00000228906	AL353804.1	25.2882	-1.33838	0.4595	-2.9127	0.00358321	0.612938
ENSG00000242299	AC073861.1	515.818	-1.33054	0.457099	-2.91083	0.00360473	0.612938
ENSG00000120088	CRHR1	144.066	-1.30996	0.449771	-2.91251	0.00358538	0.612938
ENSG00000198633	ZNF534	42.6159	-1.15701	0.396781	-2.91598	0.00354573	0.612938
ENSG00000213741	RPS29	9987.52	-0.952542	0.327368	-2.9097	0.00361776	0.612938
ENSG00000124614	RPS10	1525.99	-0.862846	0.295937	-2.91564	0.00354958	0.612938
ENSG00000077274	CAPN6	88.7127	-2.22633	0.766917	-2.90296	0.00369651	0.617813
ENSG00000101812	H2BFM	6.44188	-3.33666	1.15304	-2.89378	0.00380632	0.622412
ENSG00000235688	AC116614.1	34.7139	-1.676	0.579507	-2.89211	0.00382667	0.622412
ENSG00000151789	ZNF385D	353.859	-1.28564	0.44387	-2.89644	0.00377422	0.622412
ENSG00000109452	INPP4B	93.4772	-0.905892	0.312946	-2.89472	0.00379495	0.622412
ENSG00000226824	AC006001.2	38.6831	-1.54375	0.535315	-2.88381	0.0039289	0.629394
ENSG00000184206	GOLGA6L4	12.2617	-2.04829	0.711482	-2.8789	0.00399066	0.636886
ENSG00000218336	TENM3	1997.05	-1.12537	0.391727	-2.87285	0.00406788	0.640155
ENSG00000261879	AC087500.1	121.813	-0.815838	0.284042	-2.87224	0.00407575	0.640155
ENSG00000144713	RPL32	38932.3	-0.747507	0.260061	-2.87436	0.00404852	0.640155
ENSG00000180875	GREM2	364.246	-1.6349	0.570075	-2.86786	0.00413254	0.640273
ENSG00000159708	LRRC36	36.0855	-1.01345	0.353382	-2.86786	0.00413253	0.640273
ENSG00000164330	EBF1	948.522	-2.3052	0.804439	-2.8656	0.00416216	0.64112
ENSG00000239763	AC009120.1	51.5982	-1.31324	0.458533	-2.864	0.00418332	0.64112
ENSG00000166922	SCG5	2792.79	-0.82395	0.288128	-2.85967	0.00424085	0.644571
ENSG00000127325	BEST3	16.234	-5.75532	2.02491	-2.84226	0.00447945	0.648552
ENSG00000272515	AL355578.1	15.4595	-4.27888	1.50368	-2.8456	0.00443278	0.648552
ENSG00000250950	AC093752.2	2.63687	-4.05986	1.42772	-2.8436	0.00446076	0.648552
ENSG00000165646	SLC18A2	8.30984	-3.94769	1.38456	-2.85123	0.00435505	0.648552
ENSG00000249846	LINC02021	9.40702	-2.06656	0.727367	-2.84115	0.00449515	0.648552
ENSG00000236824	BCYRN1	15.604	-1.73875	0.61063	-2.84748	0.00440675	0.648552
ENSG00000129437	KLK14	11.4295	-1.61656	0.569511	-2.83851	0.00453243	0.648552
ENSG00000214362	RPS3AP36	33.5659	-1.59242	0.56066	-2.84025	0.00450776	0.648552
ENSG00000247157	LINC01252	34.6396	-1.10717	0.390102	-2.83817	0.00453736	0.648552
ENSG00000226696	LENG8-AS1	128.667	-0.826382	0.289905	-2.85052	0.00436475	0.648552
ENSG00000198843	SELENOT	2425.23	-0.726422	0.255216	-2.8463	0.00442304	0.648552
ENSG00000106400	ZNHIT1	1521.81	-0.711932	0.250659	-2.84024	0.00450793	0.648552
ENSG00000170162	VGLL2	5.47579	-15.3522	5.41769	-2.83372	0.00460091	0.65543
ENSG00000253392	AC119403.1	18.8431	-1.44783	0.513473	-2.81969	0.00480707	0.672164
ENSG00000114391	RPL24	26068.7	-0.765413	0.271501	-2.81919	0.00481447	0.672164
ENSG00000016082	ISL1	214.571	-4.79478	1.70896	-2.80567	0.00502122	0.673392
ENSG00000189292	ALKAL2	5.78331	-4.33356	1.54904	-2.79758	0.00514873	0.673392
ENSG00000268278	AC123912.3	4.13152	-3.57649	1.27816	-2.79817	0.00513936	0.673392
ENSG00000111863	ADTRP	23.8598	-2.60479	0.92596	-2.81307	0.00490706	0.673392
ENSG00000237730	AC078991.1	5.83351	-2.41308	0.857346	-2.81459	0.00488392	0.673392
ENSG00000223865	HLA-DPB1	64.8432	-2.17821	0.779295	-2.7951	0.00518837	0.673392
ENSG00000158220	ESYT3	12.671	-1.84468	0.656258	-2.8109	0.00494025	0.673392
ENSG00000101638	ST8SIA5	157.723	-1.78049	0.634769	-2.80494	0.00503252	0.673392
ENSG00000197701		178.722	-1.28908	0.459671	-2.80435	0.00504181	0.673392
ENSG00000214389	RPS3AP26	473.546	-1.28153	0.456342	-2.80827	0.00498077	0.673392
ENSG00000171863	RPS7	21270.1	-0.978031	0.349806	-2.79592	0.00517517	0.673392
ENSG00000131174	COX7B	2467.97	-0.961934	0.343779	-2.79812	0.00514014	0.673392
ENSG00000131469	RPL27	16878.2	-0.885276	0.316697	-2.79534	0.00518452	0.673392
ENSG00000183405		244.292	-1.3064	0.468124	-2.79071	0.00525918	0.67861
ENSG00000137210	TMEM14B	876.641	-0.849498	0.304655	-2.78839	0.00529707	0.681427
ENSG00000170627	GTSF1	4.27541	-5.46092	1.96396	-2.78056	0.00542655	0.682754
ENSG00000196188	CTSE	12.5505	-4.39888	1.58285	-2.77908	0.00545125	0.682754
ENSG00000198643	FAM3D	1.61318	-4.2867	1.54193	-2.78009	0.00543441	0.682754
ENSG00000146469	VIP	11.1322	-2.72856	0.980391	-2.78314	0.00538359	0.682754
ENSG00000196277	GRM7	237.599	-1.92791	0.69246	-2.78415	0.00536678	0.682754
ENSG00000043591	ADRB1	38.2577	-1.85339	0.665997	-2.78288	0.00538784	0.682754
ENSG00000077522	ACTN2	771.828	-1.25766	0.452923	-2.77676	0.00549032	0.684378
ENSG00000267385	AC011498.4	10.1942	-2.47394	0.891904	-2.77377	0.00554103	0.687801
ENSG00000138378	STAT4	49.3216	-1.10364	0.398037	-2.77271	0.00555915	0.688038
ENSG00000232274		2.31572	-4.18208	1.51392	-2.76242	0.00573748	0.699186
ENSG00000237637	FRY-AS1	6.59324	-2.24767	0.813526	-2.76288	0.00572939	0.699186
ENSG00000144119	C1QL2	87.4341	-3.83193	1.38824	-2.76028	0.00577524	0.700488
ENSG00000233778	AC104339.1	2.35215	-4.58663	1.6697	-2.74697	0.00601482	0.701873
ENSG00000227582	ADGRF5P1	17.1536	-3.65418	1.32612	-2.75554	0.00585957	0.701873
ENSG00000271150	AC008745.1	4.63699	-2.89313	1.05595	-2.73985	0.00614678	0.701873
ENSG00000125804	FAM182A	25.5292	-2.03053	0.741227	-2.73941	0.00615487	0.701873
ENSG00000205871	RPS3AP47	154.673	-1.303	0.474031	-2.74877	0.00598193	0.701873
ENSG00000228395	AL356481.1	59.7657	-1.16612	0.423927	-2.75076	0.00594573	0.701873
ENSG00000145864	GABRB2	719.933	-1.1055	0.403466	-2.74002	0.00614363	0.701873
ENSG00000271757	AP002360.2	54.0688	-1.00604	0.365669	-2.75122	0.00593737	0.701873
ENSG00000154079	SDHAF4	644.255	-0.937986	0.341115	-2.74976	0.00596384	0.701873
ENSG00000230074	AL162231.2	73.0128	-0.921807	0.335974	-2.74368	0.00607544	0.701873
ENSG00000241468	ATP5MF	1756.78	-0.849437	0.309445	-2.74504	0.00605037	0.701873
ENSG00000226328	NUP50-AS1	417.164	-0.799684	0.291161	-2.74653	0.00602294	0.701873
ENSG00000114861	FOXP1	2695.33	-0.754059	0.275779	-2.73428	0.00625166	0.705839
ENSG00000246705	H2AFJ	280.716	-0.891607	0.326789	-2.72839	0.00636447	0.712888
ENSG00000232190	LINC02181	3.12649	-5.6642	2.07694	-2.72719	0.00638762	0.713599
ENSG00000056291	NPFFR2	3.97608	-4.5031	1.65507	-2.7208	0.00651251	0.716241
ENSG00000164626	KCNK5	11.6279	-2.934	1.07795	-2.72184	0.00649186	0.716241
ENSG00000144821	MYH15	16.4747	-1.79647	0.66025	-2.72089	0.00651058	0.716241
ENSG00000231125	AF129075.1	5.41394	-3.25251	1.1963	-2.71882	0.00655158	0.716824
ENSG00000212694	LINC01089	657.824	-1.13207	0.416281	-2.71949	0.00653828	0.716824
ENSG00000034510	TMSB10	51902.4	-0.741546	0.273223	-2.71407	0.00664621	0.721598
ENSG00000176998	HCG4	6.13396	-2.80016	1.03317	-2.71025	0.00672323	0.728098
ENSG00000244734	HBB	3705.9	-2.63337	0.972163	-2.70877	0.00675329	0.729493
ENSG00000235300	AC090627.1	3.91275	-5.64435	2.0896	-2.70116	0.0069098	0.732214
ENSG00000260599	AC011467.1	3.22547	-5.28932	1.9651	-2.69162	0.00711055	0.732214
ENSG00000230316	FEZF1-AS1	146.762	-4.93286	1.82448	-2.70371	0.00685705	0.732214
ENSG00000238365	RNU7-57P	2.55591	-3.86987	1.4339	-2.69885	0.00695793	0.732214
ENSG00000177324	BEND2	1.57138	-3.71071	1.38181	-2.68541	0.00724418	0.732214
ENSG00000070886	EPHA8	68.583	-3.33124	1.23756	-2.69179	0.00710706	0.732214
ENSG00000081479	LRP2	228.315	-3.0587	1.13864	-2.68626	0.00722566	0.732214
ENSG00000167768	KRT1	21.4116	-2.59376	0.961445	-2.69777	0.00698057	0.732214
ENSG00000163630	SYNPR	266.017	-2.05231	0.762754	-2.69066	0.0071311	0.732214

## Sheet: 1.8 15-17wpc 46,XY v 46,XX
Supplementary data 1.8. Top 250 differentially expressed genes, 46,XY versus 46,XX at 15-17wpc.
Top 250 differentially expressed genes (DEGs) in 46,XY compared to 46,XX samples. Genes are ordered according to ascending p.adj values.
Ensembl	Gene	baseMean	log2FoldChange	lfcSE	stat	pvalue	padj
ENSG00000129824	RPS4Y1	3913.86	11.3175	0.516147	21.9268	1.44088e-106	3.05842e-102
ENSG00000114374	USP9Y	1167.24	9.86756	0.468616	21.0568	1.98019e-98	2.80209e-94
ENSG00000099725	PRKY	443.805	5.88538	0.291439	20.1942	1.10052e-90	1.16798e-86
ENSG00000012817	KDM5D	789.875	10.1862	0.615054	16.5614	1.32461e-61	1.12465e-57
ENSG00000233864	TTTY15	1047.38	11.381	0.755592	15.0623	2.86648e-51	2.02813e-47
ENSG00000067646	ZFY	315.06	8.33574	0.553923	15.0486	3.52804e-51	2.13961e-47
ENSG00000183878	UTY	383.948	9.00892	0.622223	14.4786	1.65448e-47	8.77947e-44
ENSG00000131002	TXLNGY	348.673	9.83116	0.734763	13.38	7.90943e-41	3.73079e-37
ENSG00000154620	TMSB4Y	74.0856	4.34466	0.345542	12.5734	2.95544e-36	1.25464e-32
ENSG00000067048	DDX3Y	1079.96	12.2703	0.998858	12.2843	1.09959e-34	4.2436e-31
ENSG00000198692	EIF1AY	247.336	10.565	1.05599	10.0048	1.45212e-23	5.13713e-20
ENSG00000099715	PCDH11Y	211.54	5.62167	0.56508	9.94845	2.56144e-23	7.76703e-20
ENSG00000218672	AC008060.1	16.8726	39.4266	4.12857	9.54969	1.30079e-21	3.68142e-18
ENSG00000241859	ANOS2P	62.9636	6.99465	0.740456	9.44641	3.50652e-21	9.30366e-18
ENSG00000165246	NLGN4Y	655.754	7.02115	0.755335	9.29541	1.46639e-20	3.66182e-17
ENSG00000168505	GBX2	209.084	19.5639	2.2946	8.52607	1.51409e-17	3.57089e-14
ENSG00000176728	TTTY14	54.9873	8.4292	1.0667	7.90212	2.74207e-15	6.12665e-12
ENSG00000165215	CLDN3	26.8343	19.6149	2.59843	7.54877	4.39402e-14	8.88262e-11
ENSG00000260197	RP11-424G14.1	19.4094	8.00599	1.12386	7.12366	1.05102e-12	2.02808e-09
ENSG00000168875	SOX14	25.321	32.7967	4.74906	6.90593	4.98753e-12	9.20568e-09
ENSG00000226278	PSPHP1	35.6809	21.471	3.12671	6.86696	6.55823e-12	1.16004e-08
ENSG00000171540	OTP	83.3693	17.3853	2.56479	6.77843	1.21489e-11	2.06297e-08
ENSG00000092377	TBL1Y	38.0834	6.73803	1.038	6.49135	8.50731e-11	1.38905e-07
ENSG00000163064	EN1	64.0332	17.2394	2.66164	6.47698	9.35736e-11	1.47125e-07
ENSG00000149452	SLC22A8	22.3625	19.6364	3.15754	6.21889	5.0068e-10	7.59103e-07
ENSG00000206159	GYG2P1	8.03095	6.60101	1.19652	5.51683	3.45167e-08	4.72678e-05
ENSG00000187783	TMEM72	23.1461	15.3761	3.0525	5.03721	4.72366e-07	0.000626653
ENSG00000109851	DBX1	59.9992	28.8886	5.77299	5.00409	5.61256e-07	0.000722013
ENSG00000105641	SLC5A5	20.09	19.3782	3.96179	4.89127	1.00187e-06	0.00125093
ENSG00000171564	FGB	20.9932	28.4612	5.87532	4.84419	1.2713e-06	0.00154198
ENSG00000159387	IRX6	17.8322	28.3811	5.89894	4.81121	1.50018e-06	0.00176905
ENSG00000157828		5.67585	6.29904	1.3553	4.64772	3.3563e-06	0.00385086
ENSG00000164093	PITX2	163.495	19.3682	4.46122	4.34147	1.41535e-05	0.0158117
ENSG00000002586	CD99	3068.3	0.766809	0.17867	4.29175	1.77269e-05	0.0192959
ENSG00000223773	CD99P1	56.2933	1.51155	0.370045	4.08476	4.41215e-05	0.0468262
ENSG00000146707	POMZP3	627.326	1.36932	0.339555	4.03269	5.51431e-05	0.0557366
ENSG00000240478	AC012081.1	3.93811	22.6347	5.94828	3.80526	0.000141657	0.12281
ENSG00000010318	PHF7	144.563	0.799266	0.210052	3.80509	0.000141753	0.12281
ENSG00000129514	FOXA1	111.602	17.5147	4.66416	3.75517	0.000173227	0.14142
ENSG00000257953	AC083805.2	2.8644	4.62835	1.28863	3.59168	0.000328549	0.249064
ENSG00000196951	SCOC-AS1	18.766	1.54197	0.431029	3.57741	0.000347015	0.258447
ENSG00000125409	TEKT3	25.3894	1.5258	0.434047	3.51528	0.000439296	0.316085
ENSG00000176029	C11orf16	8.13404	18.072	5.20881	3.4695	0.000521427	0.362879
ENSG00000169429	CXCL8	25.5292	4.29215	1.24443	3.44909	0.000562479	0.37688
ENSG00000236444	UBE2L5	6.79562	2.2924	0.665165	3.44637	0.000568178	0.37688
ENSG00000259431	THTPA	108.937	0.848747	0.24612	3.44851	0.000563687	0.37688
ENSG00000185436	IFNLR1	9.06508	4.59202	1.3369	3.43481	0.000592959	0.387266
ENSG00000170099	SERPINA6	3.70886	20.2306	5.94828	3.40108	0.000671203	0.413705
ENSG00000186615	KTN1-AS1	80.1195	0.735787	0.217025	3.39034	0.000698071	0.417387
ENSG00000139117	CPNE8	114.153	2.08552	0.622909	3.34803	0.000813896	0.470765
ENSG00000120457	KCNJ5	75.4174	1.68177	0.502275	3.3483	0.000813084	0.470765
ENSG00000273352		16.4387	1.24391	0.373298	3.33221	0.0008616	0.475021
ENSG00000270742	AC096947.1	4.74877	4.14837	1.25603	3.30277	0.000957334	0.508009
ENSG00000139144	PIK3C2G	14.1288	2.76468	0.840235	3.29037	0.00100057	0.518002
ENSG00000090104	RGS1	56.5656	3.56988	1.09029	3.27424	0.00105946	0.523842
ENSG00000134463	ECHDC3	238.27	0.849717	0.259068	3.2799	0.00103845	0.523842
ENSG00000171401	KRT13	2.97509	5.1645	1.5945	3.23894	0.00119974	0.572264
ENSG00000167768	KRT1	21.4116	3.09884	0.963512	3.21619	0.00129905	0.596305
ENSG00000197697		21.0454	2.07283	0.644887	3.21425	0.00130784	0.596305
ENSG00000261211	AL031123.2	1.95074	4.46031	1.39657	3.19376	0.00140431	0.604543
ENSG00000168255	POLR2J3	99.5051	1.13711	0.357078	3.18449	0.00145009	0.609498
ENSG00000129450	SIGLEC9	11.4396	1.9419	0.61515	3.15679	0.00159514	0.638837
ENSG00000170667	RASA4B	5.5803	2.90444	0.927509	3.13144	0.00173954	0.67259
ENSG00000094796	KRT31	97.7767	2.01585	0.644041	3.13	0.00174808	0.67259
ENSG00000148346	LCN2	1.87615	6.04447	1.9464	3.10546	0.00189983	0.676519
ENSG00000137252	HCRTR2	218.423	1.71164	0.549724	3.11363	0.00184799	0.676519
ENSG00000198576	ARC	302.17	1.23211	0.395094	3.11851	0.00181767	0.676519
ENSG00000168274		205.589	1.18084	0.378395	3.12066	0.00180447	0.676519
ENSG00000228288	PCAT6	132.099	0.867591	0.279117	3.10834	0.0018814	0.676519
ENSG00000213931	HBE1	4576.72	2.92837	0.944757	3.0996	0.00193781	0.679868
ENSG00000229043	AC091729.3	89.0981	1.07649	0.347935	3.09395	0.00197512	0.687277
ENSG00000221246		2.28379	3.95416	1.28405	3.07946	0.00207378	0.6987
ENSG00000107537	PHYH	495.153	0.998461	0.324054	3.08116	0.00206198	0.6987
ENSG00000224216	AC234781.1	3.51818	4.04442	1.31588	3.07354	0.00211536	0.699804
ENSG00000102924	CBLN1	853.709	1.0942	0.356188	3.07197	0.00212651	0.699804
ENSG00000229236	TTTY10	2.21999	5.25159	1.71532	3.06158	0.00220169	0.704479
ENSG00000232573	RPL3P4	294.486	1.1937	0.38973	3.06288	0.00219214	0.704479
ENSG00000232527	AC245595.1	64.1976	0.84204	0.2751	3.06085	0.0022071	0.704479
ENSG00000272853	AC069544.1	40.7434	0.923029	0.303004	3.04626	0.00231708	0.721487
ENSG00000086991	NOX4	105.218	0.759824	0.249548	3.0448	0.00232836	0.721487
ENSG00000257890	AC011595.2	5.40171	3.00021	0.987157	3.03924	0.00237175	0.724355
ENSG00000132821	VSTM2L	5262.97	1.59021	0.527042	3.01723	0.00255098	0.752042
ENSG00000229163	NAP1L1P2	2.37906	5.24549	1.74289	3.00965	0.00261545	0.754937
ENSG00000225231	LINC02470	18.3006	4.10484	1.36322	3.01114	0.00260271	0.754937
ENSG00000145321	GC	2.57706	17.7397	5.90438	3.00451	0.00266011	0.7579
ENSG00000247516	MIR4458HG	268.029	0.943616	0.314333	3.00197	0.00268241	0.759157
ENSG00000250138	AC139495.3	12.95	4.06729	1.3587	2.99351	0.00275784	0.766146
ENSG00000125869	LAMP5	143.181	1.65428	0.553395	2.98933	0.00279588	0.766146
ENSG00000184348		35.9107	1.28163	0.430021	2.98039	0.00287878	0.766146
ENSG00000106610	STAG3L4	333.971	0.715072	0.239787	2.98211	0.00286271	0.766146
ENSG00000249695	AC026369.1	2.88276	4.85176	1.63256	2.97187	0.00295989	0.766178
ENSG00000197506	SLC28A3	11.436	17.5228	5.9	2.96996	0.00297841	0.7663
ENSG00000174950	CD164L2	3.41326	17.3737	5.91324	2.9381	0.00330234	0.76852
ENSG00000215580	BCORP1	1.6071	5.54091	1.8922	2.92828	0.00340838	0.76852
ENSG00000172243	CLEC7A	9.80501	2.87112	0.981198	2.92614	0.00343196	0.76852
ENSG00000272668	AL590560.2	7.4937	2.78502	0.951998	2.92545	0.00343962	0.76852
ENSG00000265458	AC132938.3	12.7865	2.00126	0.682653	2.93159	0.00337232	0.76852
ENSG00000118785	SPP1	1955.75	1.72456	0.586525	2.94031	0.00327884	0.76852
ENSG00000229273	BX664615.1	18.0432	1.4617	0.495442	2.95029	0.00317473	0.76852
ENSG00000268584	AC073389.1	16.4657	1.36097	0.461835	2.94687	0.00321013	0.76852
ENSG00000251666	ZNF346-IT1	16.7929	1.18864	0.402512	2.95306	0.00314642	0.76852
ENSG00000187837	HIST1H1C	355.475	0.968616	0.328826	2.94568	0.00322244	0.76852
ENSG00000179630	LACC1	99.5096	0.915691	0.311934	2.93553	0.00332978	0.76852
ENSG00000228657	RPL23AP58	10.4157	1.86429	0.639296	2.91616	0.00354365	0.787618
ENSG00000255833	TIFAB	3.44319	4.50398	1.54572	2.91384	0.00357016	0.788116
ENSG00000202198	RF00100	2171.54	0.80843	0.277552	2.91271	0.00358302	0.788116
ENSG00000188536	HBA2	5854.38	2.19997	0.758102	2.90195	0.00370846	0.80734
ENSG00000259017	AL133163.3	8.57716	3.92365	1.35841	2.8884	0.00387204	0.826008
ENSG00000271727	AL357054.2	4.60775	2.46422	0.852945	2.88908	0.00386371	0.826008
ENSG00000100867	DHRS2	5.99742	2.3016	0.796137	2.89096	0.00384067	0.826008
ENSG00000207357	RNU6-2	11.5326	1.62494	0.561742	2.89268	0.00381966	0.826008
ENSG00000134240	HMGCS2	8.16175	16.9939	5.91472	2.87315	0.00406407	0.829965
ENSG00000166183	ASPG	8.72494	2.32794	0.80864	2.87883	0.00399149	0.829965
ENSG00000126860	EVI2A	28.8518	1.52596	0.530769	2.87501	0.00404017	0.829965
ENSG00000118946	PCDH17	2755.95	1.47391	0.512009	2.87868	0.00399337	0.829965
ENSG00000160963	COL26A1	447.825	1.29172	0.449115	2.87613	0.00402578	0.829965
ENSG00000114115	RBP1	2251.53	0.975522	0.338818	2.87919	0.00398694	0.829965
ENSG00000270419	CAHM	91.095	0.744089	0.259534	2.86702	0.00414354	0.833657
ENSG00000165929	TC2N	81.1058	1.81928	0.635398	2.86322	0.00419361	0.835808
ENSG00000155465	SLC7A7	51.4125	1.31099	0.458349	2.86025	0.00423302	0.838695
ENSG00000110628	SLC22A18	29.9295	1.13501	0.397062	2.85852	0.00425626	0.838695
ENSG00000224689	ZNF812P	7.62474	4.18068	1.46923	2.8455	0.00443417	0.847924
ENSG00000148219	ASTN2	1433.33	1.11704	0.393133	2.84138	0.00449183	0.855099
ENSG00000251468	AC135352.1	16.4736	1.62652	0.573646	2.83541	0.00457666	0.855896
ENSG00000242715	CCDC169	15.7477	1.71221	0.604395	2.83293	0.00461236	0.858788
ENSG00000226578	AL132657.1	3.04328	3.80552	1.34564	2.82804	0.00468347	0.862982
ENSG00000144644	GADL1	39.9919	2.72278	0.963071	2.82719	0.00469587	0.862982
ENSG00000164845	FAM86FP	17.8999	1.51001	0.534073	2.82734	0.00469368	0.862982
ENSG00000259974	LINC00261	19.7723	16.7342	5.9414	2.81654	0.00485438	0.880442
ENSG00000164707	SLC13A4	382.988	5.39524	1.91722	2.81409	0.00489157	0.880442
ENSG00000130656	HBZ	654.196	2.75233	0.98113	2.80526	0.00502755	0.900546
ENSG00000254718	AL157756.1	2.74027	3.79935	1.35994	2.79377	0.00520976	0.917651
ENSG00000005381	MPO	15.2495	1.83512	0.65697	2.79331	0.00521719	0.917651
ENSG00000166927	MS4A7	26.0763	1.66589	0.595746	2.79631	0.00516905	0.917651
ENSG00000174156	GSTA3	8.27723	16.5016	5.93929	2.77837	0.0054632	0.918206
ENSG00000188001	TPRG1	5.30919	2.48634	0.896231	2.77422	0.00553343	0.918206
ENSG00000268171		6.22834	2.17069	0.77983	2.78355	0.00537682	0.918206
ENSG00000162772	ATF3	136.019	1.48349	0.534023	2.77796	0.0054701	0.918206
ENSG00000188372	ZP3	52.28	1.46402	0.527983	2.77286	0.00555667	0.918206
ENSG00000227855	DPY19L2P3	32.3803	1.00784	0.363483	2.77274	0.00555872	0.918206
ENSG00000105609	LILRB5	13.4959	3.43385	1.24026	2.76866	0.00562879	0.919051
ENSG00000266783	AP005136.2	15.684	1.21249	0.437788	2.76958	0.00561292	0.919051
ENSG00000173868	PHOSPHO1	103.399	2.05459	0.746997	2.75047	0.00595106	0.941414
ENSG00000146070	PLA2G7	33.2759	1.92527	0.700514	2.74837	0.00598929	0.941414
ENSG00000267519	AC020916.1	44.8123	1.6278	0.59252	2.74725	0.00600969	0.941414
ENSG00000152256	PDK1	856.565	1.08468	0.394655	2.74843	0.0059882	0.941414
ENSG00000166596	CFAP52	57.063	5.59522	2.04509	2.73592	0.00622058	0.963781
ENSG00000102195	GPR50	59.2643	3.56808	1.30361	2.73707	0.00619883	0.963781
ENSG00000206172	HBA1	2754.55	2.33587	0.857998	2.72246	0.00647973	0.98594
ENSG00000073861	TBX21	5.26237	3.36627	1.23997	2.71479	0.00663178	0.99063
ENSG00000242479	AC109992.1	5.1371	2.09708	0.771658	2.71762	0.00657529	0.99063
ENSG00000256164		19.7147	1.09622	0.404108	2.71269	0.00667389	0.99063
ENSG00000236544	AC008060.3	2.54821	15.6624	5.94828	2.6331	0.0084609	1
ENSG00000118271	TTR	16424	6.2077	2.33533	2.65817	0.00785665	1
ENSG00000047457	CP	61.2436	5.5023	3.18222	1.72908	0.0837956	1
ENSG00000135480	KRT7	1.33897	5.24801	2.67027	1.96535	0.0493739	1
ENSG00000263120	AC004584.3	1.9674	5.12367	1.94997	2.62756	0.00860003	1
ENSG00000110195	FOLR1	315.081	5.08445	2.91913	1.74177	0.0815491	1
ENSG00000205020		0.62545	4.96413	5.87051	0.845606	0.397773	1
ENSG00000124237	C20orf85	45.0019	4.95011	3.16097	1.56601	0.117346	1
ENSG00000081051	AFP	195.637	4.93901	4.04192	1.22194	0.221729	1
ENSG00000254135	AC091939.1	0.60707	4.91589	5.87086	0.837337	0.402403	1
ENSG00000250229	AC111193.1	1.03739	4.89929	2.10154	2.33128	0.0197386	1
ENSG00000164287	CDC20B	101.356	4.87148	2.21773	2.1966	0.0280488	1
ENSG00000137869	CYP19A1	2.16672	4.87028	1.86028	2.61803	0.0088439	1
ENSG00000102243	VGLL1	0.728076	4.85253	5.87134	0.826478	0.408533	1
ENSG00000162571	TTLL10	21.7061	4.81976	2.34803	2.05268	0.0401035	1
ENSG00000223324	RN7SKP273	0.863494	4.79279	3.79729	1.26216	0.206891	1
ENSG00000257016	SLC25A39P2	1.33057	4.76016	5.86739	0.811291	0.417198	1
ENSG00000254369	HOXA-AS3	3.87076	4.75802	2.39957	1.98286	0.0473829	1
ENSG00000179913	B3GNT3	0.841045	4.71626	2.90784	1.62191	0.104823	1
ENSG00000112499	SLC22A2	1.86893	4.6638	2.06089	2.263	0.0236355	1
ENSG00000267793	AC009977.1	2.0033	4.66183	2.11004	2.20935	0.0271503	1
ENSG00000127083	OMD	31.0365	4.65695	2.47066	1.8849	0.0594436	1
ENSG00000259439	LINC01833	104.783	4.64775	2.44668	1.89962	0.0574834	1
ENSG00000124343	XG	0.999913	4.63117	2.54261	1.82142	0.0685423	1
ENSG00000183644	C11orf88	53.0677	4.617	2.92481	1.57857	0.114435	1
ENSG00000248698	LINC01085	1.56723	4.60591	1.84523	2.49612	0.012556	1
ENSG00000130957	FBP2	4.40471	4.60229	5.87345	0.783575	0.43329	1
ENSG00000176571	CNBD1	0.484655	4.59028	5.87356	0.781516	0.434499	1
ENSG00000186847	KRT14	0.48215	4.59026	5.87356	0.781512	0.434501	1
ENSG00000243894	AC116562.1	1.43206	4.56075	2.5251	1.80617	0.0708926	1
ENSG00000251111	FCF1P8	0.678317	4.54824	5.25338	0.865774	0.386614	1
ENSG00000223414	LINC00473	1.09718	4.48961	1.82659	2.45792	0.0139746	1
ENSG00000203721	LINC00862	0.784587	4.48701	2.30534	1.94635	0.0516122	1
ENSG00000179676	LINC00305	2.72022	4.47065	2.86675	1.55949	0.118881	1
ENSG00000197614	MFAP5	3.15703	4.4599	2.04403	2.18192	0.0291157	1
ENSG00000240015	AC084024.1	1.16242	4.45394	2.16257	2.05956	0.039441	1
ENSG00000258509	AL049870.1	0.958398	4.45011	1.74138	2.55551	0.0106033	1
ENSG00000135426	TESPA1	2.06611	4.44457	1.64617	2.69995	0.00693509	1
ENSG00000243899		1.4153	4.4194	1.81876	2.42989	0.0151034	1
ENSG00000235855	OR7E145P	0.528588	4.38845	5.87557	0.746897	0.455125	1
ENSG00000250310	AC006487.2	0.446739	4.38845	5.87557	0.746897	0.455126	1
ENSG00000202310	RF00019	0.544037	4.38784	5.50749	0.796704	0.425623	1
ENSG00000267196	AC091044.1	0.671371	4.37974	3.48201	1.25782	0.208456	1
ENSG00000101951	PAGE4	1.23742	4.37039	5.86372	0.745326	0.456075	1
ENSG00000205054	LINC01121	1.68809	4.36809	1.77408	2.46217	0.01381	1
ENSG00000226435	ANKRD18DP	0.779553	4.35556	2.67248	1.62978	0.103147	1
ENSG00000266821	AC018521.7	1.9509	4.35048	2.07226	2.09939	0.0357828	1
ENSG00000179023	KLHDC7A	14.1069	4.33564	3.56912	1.21476	0.224456	1
ENSG00000270163		17.6363	4.32954	2.53151	1.71026	0.0872182	1
ENSG00000240216	CPHL1P	2.34865	4.3286	2.44844	1.7679	0.077078	1
ENSG00000228150	AL357140.2	1.78046	4.30555	1.99389	2.15938	0.0308208	1
ENSG00000182346	DAOA	0.42727	4.29615	5.87659	0.731062	0.464741	1
ENSG00000250712	AC106872.9	0.441685	4.26998	5.57552	0.765844	0.443769	1
ENSG00000237667	LINC01115	1.60082	4.25671	2.14429	1.98514	0.047129	1
ENSG00000099985	OSM	1.97996	4.24757	1.85239	2.29303	0.0218466	1
ENSG00000248550	OTX2-AS1	38.589	4.22979	2.51801	1.67982	0.0929932	1
ENSG00000257193	LINC02385	0.374954	4.21798	5.8775	0.717649	0.472974	1
ENSG00000070915	SLC12A3	0.478339	4.21798	5.8775	0.717649	0.472974	1
ENSG00000228038	VN1R51P	0.889474	4.21479	2.35863	1.78697	0.0739427	1
ENSG00000158874	APOA2	50.6868	4.20222	4.13885	1.01531	0.309958	1
ENSG00000234135	RPL23AP83	0.61004	4.18874	4.0356	1.03795	0.299295	1
ENSG00000266199		0.426317	4.18676	5.87788	0.712291	0.476285	1
ENSG00000188508	KRTDAP	0.415695	4.17674	5.87801	0.710571	0.47735	1
ENSG00000223274	RNA5SP498	1.28999	4.15975	3.51527	1.18334	0.236675	1
ENSG00000189430	NCR1	1.05377	4.15768	2.29193	1.81406	0.069669	1
ENSG00000184895	SRY	6.87205	4.15738	1.67045	2.48877	0.0128184	1
ENSG00000259450		0.792039	4.14608	2.2421	1.8492	0.0644293	1
ENSG00000229762	AC092647.3	0.416088	4.14562	5.87839	0.70523	0.480667	1
ENSG00000165474	GJB2	45.2493	4.1398	1.60544	2.57861	0.00991993	1
ENSG00000214855	APOC1P1	1.27893	4.13831	2.09419	1.9761	0.048144	1
ENSG00000242688	RN7SL304P	0.56261	4.13817	4.56558	0.906383	0.364733	1
ENSG00000226819	MEIS1-AS3	1.5862	4.13282	2.00025	2.06616	0.0388136	1
ENSG00000235123	DSCAM-AS1	0.632084	4.12723	5.37767	0.767476	0.442798	1
ENSG00000267305	AL592148.2	1.24814	4.12559	2.3761	1.73628	0.0825136	1
ENSG00000233343	ATP6V1G1P4	1.9285	4.1172	1.88413	2.1852	0.0288742	1
ENSG00000214700	C12orf71	0.467653	4.11479	5.87879	0.699939	0.483966	1
ENSG00000204612	FOXB2	2.65103	4.11278	2.90381	1.41634	0.156677	1
ENSG00000264814	MIR1273C	0.898546	4.1008	2.36672	1.73269	0.0831506	1
ENSG00000197727		0.618913	4.10017	2.73739	1.49784	0.134175	1
ENSG00000235690	CUBNP3	0.781948	4.08926	4.35815	0.938302	0.348089	1
ENSG00000244361	RPL30P7	0.868645	4.08876	2.45703	1.6641	0.0960915	1
ENSG00000244541	LINC01213	1.0256	4.08458	2.41756	1.68955	0.0911145	1
ENSG00000065618	COL17A1	2.62607	4.08147	1.6414	2.48657	0.012898	1
ENSG00000200181		0.974197	4.07455	3.1836	1.27986	0.200596	1
ENSG00000197046	SIGLEC15	0.936499	4.06518	2.98728	1.36083	0.173568	1
ENSG00000263393	AC011825.2	1.16751	4.0566	1.82533	2.22239	0.0262568	1
ENSG00000264956	AC138761.4	0.958274	4.05374	4.96754	0.816045	0.414474	1
ENSG00000239473	RPL7P38	0.552663	4.03882	3.43367	1.17624	0.2395	1
ENSG00000204033	LRIT2	0.705487	4.02466	5.87999	0.684467	0.49368	1
ENSG00000225548	LINC01980	0.539431	4.02465	5.87999	0.684465	0.493681	1
ENSG00000256904	A2ML1-AS2	0.376578	4.02465	5.87999	0.684465	0.493681	1
ENSG00000241128	OR14A2	0.390309	4.01659	5.8801	0.683082	0.494555	1
ENSG00000240241	AC108752.1	0.661634	4.01508	4.58154	0.87636	0.380834	1
ENSG00000250820	AC138965.2	0.884198	4.00984	3.18739	1.25803	0.20838	1
ENSG00000160838	LRRC71	15.0026	4.00948	3.01372	1.33041	0.183384	1
ENSG00000162761	LMX1A	171.043	4.00425	2.49211	1.60677	0.108105	1
ENSG00000253500	AF121898.1	1.28081	3.99462	1.90947	2.09201	0.0364376	1

## Sheet: 1.9 15-17wpc 46,XX v 46,XY
Supplementary data 1.9. Top 250 differentially expressed genes, 46,XX versus 46,XY at 15-17wpc.
Top 250 differentially expressed genes (DEGs) in 46,XX compared to 46,XY samples. Genes are ordered according to ascending p.adj values.
Ensembl	Gene	baseMean	log2FoldChange	lfcSE	stat	pvalue	padj
ENSG00000229807	XIST	27590.4	-11.8879	0.465196	-25.5547	4.8746e-144	2.06936e-139
ENSG00000270641	TSIX	73.3753	-6.56135	0.656456	-9.99512	1.60096e-23	5.228e-20
ENSG00000205663	FAM239B	87.5885	-6.54776	0.856613	-7.64378	2.10931e-14	4.47723e-11
ENSG00000159263	SIM2	62.8976	-17.7359	2.95359	-6.00485	1.91511e-09	2.80346e-06
ENSG00000125816	NKX2-4	26.5823	-14.8206	2.49137	-5.94876	2.70178e-09	3.82321e-06
ENSG00000120694	HSPH1	6310.76	-0.984673	0.250457	-3.93151	8.44143e-05	0.0814445
ENSG00000204390	HSPA1L	201.297	-1.14186	0.291996	-3.91054	9.20891e-05	0.0868748
ENSG00000166435	XRRA1	268.289	-1.21162	0.311022	-3.8956	9.79542e-05	0.090399
ENSG00000151929	BAG3	293.551	-1.12973	0.29317	-3.85349	0.000116444	0.105176
ENSG00000204745	AC083899.1	56.3498	-1.53902	0.427233	-3.6023	0.000315412	0.247961
ENSG00000241158	ADAMTS9-AS1	6.53756	-3.8648	1.0747	-3.59617	0.000322937	0.249064
ENSG00000253899	AC067904.2	10.9215	-1.95868	0.553613	-3.538	0.000403178	0.295098
ENSG00000174529	TMEM81	204.383	-0.715446	0.214535	-3.33487	0.000853405	0.475021
ENSG00000185847	LINC01405	18.7061	-2.46121	0.741223	-3.32046	0.000898676	0.48911
ENSG00000215559	ANKRD20A11P	49.0417	-6.67535	2.01553	-3.31196	0.000926454	0.497846
ENSG00000259985	AC017100.1	97.996	-0.733574	0.224115	-3.27321	0.00106334	0.523842
ENSG00000130940	CASZ1	202.691	-1.30659	0.402373	-3.24721	0.00116542	0.562207
ENSG00000261353		44.5286	-1.14064	0.356357	-3.20082	0.00137036	0.599737
ENSG00000229212	AC044860.1	222.143	-1.07098	0.336062	-3.18685	0.00143832	0.609498
ENSG00000226102	SEPT7P3	6.7674	-4.43625	1.39951	-3.16986	0.0015251	0.622534
ENSG00000120332	TNN	25.9627	-2.4892	0.797995	-3.11932	0.00181271	0.676519
ENSG00000255252	AL078612.1	3.87573	-3.83721	1.24331	-3.08627	0.00202684	0.6987
ENSG00000255222	SETP17	2.4347	-3.93562	1.28319	-3.06706	0.00216172	0.704479
ENSG00000234665	AL512625.3	42.7546	-3.04379	0.996781	-3.05362	0.00226102	0.710998
ENSG00000134297	PLEKHA8P1	82.3955	-0.773591	0.254791	-3.03617	0.00239602	0.726541
ENSG00000269963		19.7964	-1.74454	0.576656	-3.02526	0.00248417	0.742663
ENSG00000241288	AC092902.2	28.0611	-1.44773	0.481333	-3.00775	0.00263193	0.754937
ENSG00000225693	LAGE3P1	2.31663	-3.90265	1.30163	-2.99828	0.00271509	0.763319
ENSG00000251556	AC091887.1	2.02225	-3.8963	1.30617	-2.983	0.00285437	0.766146
ENSG00000147113	CXorf36	238.148	-0.944933	0.316611	-2.98452	0.00284024	0.766146
ENSG00000184261	KCNK12	319.857	-2.19869	0.739221	-2.97434	0.00293621	0.766178
ENSG00000261292	AC110491.1	108.716	-1.62839	0.547713	-2.97308	0.00294832	0.766178
ENSG00000170162	VGLL2	5.47579	-15.9088	5.41817	-2.9362	0.00332259	0.76852
ENSG00000135736	CCDC102A	171.343	-1.06016	0.357428	-2.96608	0.00301621	0.76852
ENSG00000260852	FBXL19-AS1	313.171	-0.970783	0.329977	-2.94198	0.00326126	0.76852
ENSG00000016391	CHDH	127.798	-0.768997	0.260077	-2.9568	0.00310847	0.76852
ENSG00000257246	PHBP19	6.95374	-3.33617	1.14841	-2.90503	0.00367222	0.803573
ENSG00000149575	SCN2B	218.556	-0.822875	0.290081	-2.83671	0.00455809	0.855896
ENSG00000142920	AZIN2	253.676	-0.774607	0.2731	-2.83635	0.00456328	0.855896
ENSG00000105227	PRX	168.232	-0.869031	0.308574	-2.81628	0.00485828	0.880442
ENSG00000228532	AC005000.1	4.31782	-2.9629	1.0612	-2.79202	0.00523804	0.917651
ENSG00000235760	AC138655.1	14.4086	-1.34069	0.479501	-2.79601	0.00517378	0.917651
ENSG00000270145		33.2527	-1.27694	0.458655	-2.7841	0.0053677	0.918206
ENSG00000267422	AC016582.2	31.2834	-1.12408	0.405295	-2.7735	0.00554574	0.918206
ENSG00000255624	AC073585.1	28.3628	-1.53322	0.554281	-2.76613	0.00567253	0.922645
ENSG00000105976	MET	42.8545	-1.63839	0.593084	-2.7625	0.00573604	0.926579
ENSG00000173627	APOBEC4	5.20785	-14.3509	5.94828	-2.41262	0.0158383	1
ENSG00000228314	CYP4F29P	60.2711	-6.29106	3.01603	-2.08587	0.0369902	1
ENSG00000205662	FAM239C	12.4661	-5.84548	2.5838	-2.26236	0.0236752	1
ENSG00000126890	CTAG2	4.42539	-5.63919	5.86393	-0.961675	0.336213	1
ENSG00000197978	GOLGA6L9	1.36928	-5.13928	3.10116	-1.65721	0.0974771	1
ENSG00000257035	AC025252.2	1.81563	-4.85598	2.78953	-1.74079	0.0817204	1
ENSG00000166796	LDHC	2.33577	-4.71281	2.68684	-1.75403	0.0794254	1
ENSG00000230965	SNX18P13	4.69958	-4.57684	2.21633	-2.06506	0.0389177	1
ENSG00000205922	ONECUT3	30.7305	-4.30478	1.78177	-2.41601	0.0156916	1
ENSG00000206727	SNORD116-9	0.942609	-4.21414	3.46824	-1.21507	0.224341	1
ENSG00000270523	AC124303.1	0.997448	-4.08911	1.94743	-2.09974	0.0357513	1
ENSG00000255350	MTCO1P15	1.83569	-4.07433	2.72654	-1.49432	0.135092	1
ENSG00000264115	MIR3180-4	0.955441	-4.06404	1.95955	-2.07397	0.0380821	1
ENSG00000251363	LINC02315	2.06502	-4.03439	1.63248	-2.47132	0.0134616	1
ENSG00000232675	AL121830.1	0.86787	-4.00902	1.75729	-2.28137	0.0225265	1
ENSG00000225877	PSG8-AS1	1.66719	-3.99851	1.61292	-2.47905	0.0131732	1
ENSG00000250170	RASA2-IT1	1.43174	-3.97124	1.571	-2.52783	0.0114768	1
ENSG00000186265	BTLA	1.57765	-3.90531	1.83187	-2.13186	0.033018	1
ENSG00000267190	TYMSP2	0.960107	-3.88478	2.18409	-1.77867	0.0752933	1
ENSG00000208002	MIR643	0.894626	-3.87384	2.5055	-1.54613	0.122072	1
ENSG00000110887	DAO	0.606341	-3.82473	3.92563	-0.974298	0.329909	1
ENSG00000234719	NPIPB2	47.0427	-3.80241	1.45395	-2.61523	0.00891674	1
ENSG00000269138	ZNF209P	1.54779	-3.79823	1.60632	-2.36455	0.018052	1
ENSG00000254422	AP000942.2	1.37252	-3.79737	1.89803	-2.00069	0.045426	1
ENSG00000177627	C12orf54	1.37038	-3.77361	1.54755	-2.43844	0.0147509	1
ENSG00000219294	PIP5K1P1	1.67251	-3.75902	1.51473	-2.48165	0.0130774	1
ENSG00000228215	AL954650.1	3.61059	-3.75728	1.49242	-2.51758	0.0118163	1
ENSG00000259640		1.22844	-3.73557	2.0292	-1.84091	0.0656343	1
ENSG00000206675	RNU6-32P	1.55534	-3.72612	1.60228	-2.32551	0.0200447	1
ENSG00000226141	AC244107.1	1.09892	-3.67718	2.80144	-1.3126	0.189318	1
ENSG00000234819	AL353705.4	1.41784	-3.67097	1.71726	-2.13768	0.0325424	1
ENSG00000254556	AF131215.2	1.44138	-3.66819	1.77936	-2.06153	0.0392527	1
ENSG00000254551	AP000873.3	2.15435	-3.66485	1.39684	-2.62367	0.00869868	1
ENSG00000116176	TPSG1	1.55927	-3.64083	1.49627	-2.43327	0.0149632	1
ENSG00000260351	AC024270.2	0.672629	-3.61545	3.09967	-1.1664	0.243454	1
ENSG00000224822	THRB-IT1	0.614398	-3.59549	4.02325	-0.893677	0.371495	1
ENSG00000222515	RN7SKP240	4.00444	-3.58733	1.3541	-2.64923	0.00806753	1
ENSG00000187583	PLEKHN1	3.32392	-3.57341	1.6251	-2.19889	0.0278859	1
ENSG00000248880	ICE2P1	1.01176	-3.56609	1.94222	-1.83609	0.0663444	1
ENSG00000239466	RN7SL552P	0.75222	-3.55089	2.57544	-1.37875	0.167971	1
ENSG00000267402	TCF4-AS2	0.626745	-3.54485	4.29401	-0.825533	0.409069	1
ENSG00000207093	SNORD116-8	0.772281	-3.54087	2.29599	-1.5422	0.123026	1
ENSG00000140955	ADAD2	2.73355	-3.50855	1.51659	-2.31345	0.0206977	1
ENSG00000253177	AC104211.2	0.327462	-3.5059	5.87668	-0.596579	0.550789	1
ENSG00000237268	AC092447.7	1.15205	-3.49236	1.90266	-1.83551	0.0664298	1
ENSG00000252577	SCARNA20	1.52503	-3.48934	1.97499	-1.76676	0.0772684	1
ENSG00000269275	AC020922.3	1.73634	-3.47468	1.52056	-2.28513	0.022305	1
ENSG00000265407	MIR4324	1.8563	-3.45596	1.53448	-2.2522	0.0243098	1
ENSG00000225546	LINC02476	1.06157	-3.44202	4.36717	-0.78816	0.430603	1
ENSG00000214668	SLC29A4P1	0.770309	-3.44157	2.03686	-1.68965	0.0910955	1
ENSG00000228566	AC022387.1	0.335042	-3.43225	5.87755	-0.583959	0.559248	1
ENSG00000255546		0.281002	-3.42853	5.87759	-0.583321	0.559677	1
ENSG00000231521	AL162385.2	1.12331	-3.4211	1.7986	-1.9021	0.0571587	1
ENSG00000100053	CRYBB3	0.962674	-3.41951	1.70246	-2.00857	0.0445827	1
ENSG00000250237	AC010273.2	0.83097	-3.40892	2.15642	-1.58082	0.113919	1
ENSG00000223626	LINC01044	4.62905	-3.40235	1.44111	-2.36092	0.0182298	1
ENSG00000226663	MTND4P10	0.759575	-3.38343	2.51692	-1.34428	0.178859	1
ENSG00000094963	FMO2	0.384231	-3.36664	5.87836	-0.572717	0.566836	1
ENSG00000268067	OR5AH1P	1.74479	-3.36433	1.62669	-2.06821	0.0386206	1
ENSG00000234537	AL354751.1	1.26924	-3.36407	2.49813	-1.34664	0.178098	1
ENSG00000261291	AC007906.1	0.56266	-3.35877	3.50406	-0.958538	0.337791	1
ENSG00000228863	AL121985.1	0.896511	-3.35697	2.33712	-1.43637	0.150897	1
ENSG00000258712	CXADRP2	0.558389	-3.35492	2.70582	-1.23989	0.215016	1
ENSG00000269994	AL513318.2	2.59294	-3.34699	2.0143	-1.66161	0.0965908	1
ENSG00000213376	GAPDHP71	1.52216	-3.33149	1.41953	-2.34691	0.01893	1
ENSG00000228570	NUTM2E	13.6903	-3.32548	1.4342	-2.3187	0.0204112	1
ENSG00000254444	AC022762.1	1.63854	-3.32456	1.71244	-1.94142	0.0522079	1
ENSG00000168126	OR2W6P	1.7598	-3.32426	1.76751	-1.88076	0.0600043	1
ENSG00000260228	AC009119.1	0.54503	-3.32171	4.6594	-0.712905	0.475904	1
ENSG00000229543	AC010163.1	0.878967	-3.31899	2.26031	-1.46838	0.142002	1
ENSG00000271156	AC090578.1	0.641038	-3.31556	2.50096	-1.32571	0.184934	1
ENSG00000248150	LINC02150	1.00527	-3.29575	2.36065	-1.39612	0.162678	1
ENSG00000261375	AC135983.4	0.756462	-3.29446	3.42888	-0.960797	0.336654	1
ENSG00000213468	FIRRE	4.21219	-3.28224	1.32413	-2.4788	0.0131826	1
ENSG00000101213	PTK6	0.754576	-3.27735	2.67418	-1.22555	0.220366	1
ENSG00000264358	MIR3122	0.601943	-3.27038	3.70008	-0.883867	0.376768	1
ENSG00000163599	CTLA4	0.476967	-3.26902	2.64337	-1.23669	0.216203	1
ENSG00000227676	LINC01068	1.43004	-3.26721	2.19338	-1.48958	0.136335	1
ENSG00000228844	AL358176.3	0.50132	-3.26636	2.13003	-1.53348	0.125158	1
ENSG00000257894	AC027288.3	1.99797	-3.26358	1.48649	-2.1955	0.0281278	1
ENSG00000270993	AC111186.1	0.858967	-3.26061	2.07453	-1.57174	0.116012	1
ENSG00000232116		1.95143	-3.25288	1.66202	-1.95718	0.0503263	1
ENSG00000261334	AL353803.4	1.62348	-3.2476	1.69786	-1.91277	0.055778	1
ENSG00000200261	RF00019	0.248442	-3.24265	5.87999	-0.551472	0.58131	1
ENSG00000267745	AC060766.7	5.01471	-3.24244	1.43005	-2.26736	0.023368	1
ENSG00000236157		1.34781	-3.24214	1.64457	-1.97142	0.0486758	1
ENSG00000269236	AC008751.2	0.386565	-3.23789	4.16449	-0.777499	0.436864	1
ENSG00000171124	FUT3	1.58702	-3.23612	1.74004	-1.85979	0.0629146	1
ENSG00000226330	AL606489.1	0.674175	-3.23522	3.60244	-0.898063	0.369152	1
ENSG00000207277	RNA5SP284	1.13479	-3.23048	1.95789	-1.64998	0.0989478	1
ENSG00000200075	RF00402	0.466106	-3.22485	4.13965	-0.779014	0.435971	1
ENSG00000264757	MIR3198-1	1.11851	-3.21932	1.81597	-1.77278	0.0762657	1
ENSG00000225665	SAR1AP3	0.750813	-3.21234	2.48195	-1.29428	0.195569	1
ENSG00000261701	HPR	0.810906	-3.21133	2.67813	-1.19909	0.230492	1
ENSG00000264845	AC119868.1	3.20793	-3.21106	1.60837	-1.99647	0.0458832	1
ENSG00000221406	MIR320B2	1.58238	-3.20532	1.62342	-1.97443	0.0483332	1
ENSG00000228262	LINC01320	0.964254	-3.20234	2.65815	-1.20473	0.228309	1
ENSG00000100985	MMP9	2.38933	-3.20167	1.84155	-1.73857	0.08211	1
ENSG00000213232	PPP1R2P10	1.46588	-3.20076	1.68866	-1.89545	0.0580332	1
ENSG00000125384	PTGER2	2.56414	-3.19983	1.5602	-2.05091	0.040276	1
ENSG00000231605	LINC01363	0.917031	-3.1965	2.59033	-1.23401	0.217199	1
ENSG00000226780	AC244035.1	1.37796	-3.19627	2.13056	-1.5002	0.133562	1
ENSG00000268673	AC004597.1	1.81499	-3.19425	1.66506	-1.91841	0.0550595	1
ENSG00000263555		0.240073	-3.19373	5.88067	-0.543089	0.587068	1
ENSG00000183246	RIMBP3C	1.93919	-3.19152	1.63435	-1.95278	0.0508456	1
ENSG00000241723	AC074276.1	0.528179	-3.19087	2.52598	-1.26322	0.206511	1
ENSG00000218682	AC064847.1	0.673974	-3.18561	2.57077	-1.23917	0.215284	1
ENSG00000164532	TBX20	0.423176	-3.18522	3.67006	-0.867893	0.385453	1
ENSG00000259449	NIFKP8	1.74467	-3.18074	1.62489	-1.95751	0.050287	1
ENSG00000227582	ADGRF5P1	17.1536	-3.18022	1.28328	-2.47819	0.013205	1
ENSG00000223754	AC008073.1	0.537031	-3.17994	3.39946	-0.935424	0.34957	1
ENSG00000253008	MIR2355	0.815518	-3.16933	2.42278	-1.30814	0.190827	1
ENSG00000224109	CENPVL3	11.9818	-3.16882	1.243	-2.54934	0.0107928	1
ENSG00000110944	IL23A	1.64607	-3.16448	1.78724	-1.7706	0.0766279	1
ENSG00000232335	AL354864.1	3.20153	-3.16426	1.26554	-2.50033	0.0124078	1
ENSG00000229403	AC005999.1	0.477229	-3.16407	4.13719	-0.764787	0.444398	1
ENSG00000263624	AC055811.1	0.543354	-3.16301	2.51766	-1.25633	0.208997	1
ENSG00000249345	LINC02405	0.874369	-3.16114	3.18539	-0.992387	0.321009	1
ENSG00000267313	AC021504.1	3.2584	-3.15776	1.39313	-2.26668	0.02341	1
ENSG00000230964	AC233266.1	1.71754	-3.15371	1.85278	-1.70215	0.0887275	1
ENSG00000266712	MIR3149	0.854391	-3.13329	2.11132	-1.48404	0.137797	1
ENSG00000238328		1.02892	-3.12868	2.75458	-1.13581	0.256036	1
ENSG00000226454	AL033380.1	0.502466	-3.12746	4.01191	-0.779545	0.435659	1
ENSG00000198995	MIR340	0.703185	-3.12525	3.5584	-0.878275	0.379795	1
ENSG00000259735	AC092868.2	1.23679	-3.11602	1.92869	-1.61562	0.106177	1
ENSG00000227550	TRBV7-5	0.705109	-3.09296	3.29424	-0.9389	0.347782	1
ENSG00000260046	AL162632.3	0.992656	-3.09073	2.05233	-1.50596	0.132077	1
ENSG00000240032	LNCSRLR	1.17604	-3.0843	2.0338	-1.51652	0.129388	1
ENSG00000253805	AC245164.1	0.612697	-3.0755	3.4764	-0.884678	0.376331	1
ENSG00000233578	EIF4EP1	0.440049	-3.07216	3.62914	-0.846525	0.39726	1
ENSG00000224239	AC090044.1	1.89564	-3.06947	1.63066	-1.88234	0.0597892	1
ENSG00000206991	RNU6-610P	0.847179	-3.0683	1.87052	-1.64034	0.100934	1
ENSG00000224309	ANKRD30BP2	1.44018	-3.06389	1.50444	-2.03657	0.0416931	1
ENSG00000264743	DPRXP4	1.46841	-3.06052	1.68685	-1.81434	0.0696257	1
ENSG00000232139	LINC00867	1.87966	-3.05732	1.58105	-1.93373	0.0531462	1
ENSG00000251553	DDX18P4	0.673557	-3.05496	2.25905	-1.35232	0.176272	1
ENSG00000217783	LDHAL6FP	0.89349	-3.04154	3.24466	-0.937399	0.348553	1
ENSG00000215873	FEN1P1	1.24774	-3.03961	1.62655	-1.86875	0.0616582	1
ENSG00000207508	RNU6-1237P	1.29385	-3.03736	2.08239	-1.45859	0.144678	1
ENSG00000187536	TPM3P7	0.492924	-3.03583	2.82201	-1.07577	0.282031	1
ENSG00000254607	AP001783.1	1.83517	-3.03175	1.94372	-1.55976	0.118816	1
ENSG00000231875	AL359885.1	1.0914	-3.02339	2.0218	-1.4954	0.13481	1
ENSG00000206846	RF00019	2.20244	-3.02225	1.47188	-2.05332	0.0400412	1
ENSG00000224403	DPPA2P3	0.329032	-3.01934	5.8833	-0.513205	0.607808	1
ENSG00000232564	AL031594.1	0.302366	-3.01934	5.8833	-0.513205	0.607808	1
ENSG00000217862	HIST1H4PS1	0.361007	-3.01934	5.8833	-0.513205	0.607808	1
ENSG00000218792	HSPD1P16	2.86331	-3.00886	1.2311	-2.44404	0.0145238	1
ENSG00000261586	AC068987.4	0.670718	-3.00825	3.65545	-0.822948	0.410537	1
ENSG00000260035	AC051619.8	1.90306	-3.00756	1.52492	-1.97228	0.0485782	1
ENSG00000235643	LINC01647	0.485359	-3.00295	3.23785	-0.927454	0.353691	1
ENSG00000238231	AL512288.2	1.93224	-3.00249	1.78246	-1.68446	0.0920921	1
ENSG00000237137	AL159169.1	0.518868	-3.00121	3.5994	-0.833808	0.404389	1
ENSG00000238318		0.394996	-3.00005	4.31918	-0.694589	0.487313	1
ENSG00000271984	AL008726.1	1.54784	-2.98929	1.48281	-2.01596	0.0438043	1
ENSG00000271063	SNRPGP17	1.18511	-2.98354	1.50378	-1.98403	0.047253	1
ENSG00000239238	MEMO1P3	0.59561	-2.98016	4.71374	-0.632229	0.527237	1
ENSG00000267130	AC008738.2	1.993	-2.97955	1.37254	-2.17083	0.0299438	1
ENSG00000234290	AC116366.1	1.45008	-2.97331	1.44339	-2.05995	0.0394035	1
ENSG00000255260	KC877392.1	0.648578	-2.97168	2.68203	-1.108	0.267863	1
ENSG00000270326	AL021997.1	2.56238	-2.96891	1.35725	-2.18746	0.0287093	1
ENSG00000253567	AC025871.1	0.723749	-2.96796	2.41757	-1.22766	0.219574	1
ENSG00000233647	NENFP1	1.41328	-2.96653	1.73179	-1.71298	0.0867162	1
ENSG00000233028	AC006970.2	0.313492	-2.96624	5.88416	-0.504105	0.614187	1
ENSG00000242986	RPL21P99	0.863523	-2.9594	2.83084	-1.04542	0.29583	1
ENSG00000261898	AC091153.4	0.797633	-2.95922	2.12754	-1.39091	0.164254	1
ENSG00000251806		0.935432	-2.95756	1.77984	-1.6617	0.0965737	1
ENSG00000236558		3.78003	-2.95299	1.72464	-1.71224	0.0868524	1
ENSG00000232142	RPS25P9	0.374908	-2.95135	4.9533	-0.595835	0.551286	1
ENSG00000228986	AC234781.3	2.54426	-2.94967	1.22072	-2.41633	0.0156779	1
ENSG00000185915	KLHL34	1.06851	-2.94702	2.11909	-1.3907	0.164316	1
ENSG00000199237	RNU6-834P	1.99613	-2.9426	1.39357	-2.11156	0.0347241	1
ENSG00000248375	AC104066.1	0.758736	-2.94156	2.87669	-1.02255	0.30652	1
ENSG00000243289	AGAP13P	0.425674	-2.93074	5.88476	-0.498022	0.618469	1
ENSG00000254521	SIGLEC12	1.30416	-2.92973	1.97187	-1.48577	0.137341	1
ENSG00000224342	AC007879.1	0.657362	-2.92946	2.37046	-1.23582	0.216525	1
ENSG00000154646	TMPRSS15	0.982514	-2.9275	1.7145	-1.7075	0.0877297	1
ENSG00000200869	RNU6-457P	1.73368	-2.92397	1.75879	-1.66249	0.0964154	1
ENSG00000254629	AP002370.1	1.44528	-2.92164	1.50224	-1.94485	0.0517924	1
ENSG00000260640	AP003115.1	1.18205	-2.92162	1.49268	-1.9573	0.0503119	1
ENSG00000213711	PHBP7	0.968904	-2.9216	1.67706	-1.74209	0.0814924	1
ENSG00000225420	AC104134.1	2.87548	-2.91201	1.2726	-2.28823	0.0221243	1
ENSG00000236671	PRKG1-AS1	0.925359	-2.90494	1.89951	-1.52931	0.126188	1
ENSG00000254480	AC015689.1	3.5136	-2.89536	1.52581	-1.89759	0.0577498	1
ENSG00000122223	CD244	0.560092	-2.894	2.49154	-1.16153	0.245426	1
ENSG00000201882	RF00493	3.38636	-2.89169	1.33582	-2.16473	0.0304085	1
ENSG00000264047	RN7SL455P	0.22165	-2.88495	5.88555	-0.490175	0.62401	1
ENSG00000254985	RSF1-IT2	2.53683	-2.88495	1.30107	-2.21737	0.0265977	1
ENSG00000226543	MYL6P1	0.491752	-2.88232	2.82791	-1.01924	0.308089	1
ENSG00000267808	AC018755.1	0.814019	-2.88054	2.21902	-1.29811	0.194249	1
ENSG00000269482	Z69720.1	2.61885	-2.86788	1.1167	-2.56817	0.0102236	1
ENSG00000267804		0.503337	-2.86199	3.27609	-0.873599	0.382337	1
ENSG00000270232	MTCYBP22	0.220544	-2.86082	5.88598	-0.48604	0.626938	1
ENSG00000238821		0.518887	-2.8584	3.4604	-0.826033	0.408786	1
ENSG00000186163	AC245088.1	0.190142	-2.85782	5.88603	-0.485525	0.627304	1
ENSG00000263875		1.275	-2.85633	2.14277	-1.33301	0.182527	1
ENSG00000234073	AC011816.1	1.56754	-2.84827	1.77406	-1.60551	0.108382	1
ENSG00000206786	RNU6-701P	0.518548	-2.84686	3.58538	-0.79402	0.427184	1
ENSG00000205625	AL591499.1	0.688785	-2.84567	2.26722	-1.25514	0.209428	1
ENSG00000265943	AC090912.1	3.45753	-2.838	1.41165	-2.01042	0.0443867	1
ENSG00000272181	AC012557.2	3.24341	-2.83406	1.50441	-1.88383	0.0595878	1
ENSG00000109163	GNRHR	0.429651	-2.83277	4.6915	-0.603809	0.54597	1
ENSG00000261183	SPINT1-AS1	1.79292	-2.82567	1.41243	-2.00058	0.0454374	1
ENSG00000238055	Z98742.3	0.515109	-2.82512	3.2263	-0.875654	0.381218	1

## Sheet: 1.10 46,XX 9wpc v CS22-23
Supplementary data 1.10. Differentially expressed genes, 46,XX 9wpc versus CS22-23.
Differentially expressed genes (DEGs) in 46,XX 9wpc compared to 46,XX CS22-23 samples. Genes are ordered according to ascending p.adj values.
Ensembl	Gene	baseMean	log2FoldChange	lfcSE	stat	pvalue	padj
ENSG00000136153	LMO7	2678.18	2.89072	0.426492	6.7779	1.21932e-11	1.78491e-08
ENSG00000104419	NDRG1	4243.49	2.07981	0.306804	6.77894	1.21058e-11	1.78491e-08
ENSG00000185760	KCNQ5	372.275	3.30901	0.494686	6.68912	2.2452e-11	2.91953e-08
ENSG00000165795	NDRG2	3145.36	0.894251	0.133888	6.67907	2.4046e-11	3.00235e-08
ENSG00000151917	BEND6	380.634	2.26948	0.344836	6.58135	4.66201e-11	5.07466e-08
ENSG00000141441	GAREM1	2186.35	2.21687	0.340586	6.50899	7.56559e-11	7.13721e-08
ENSG00000110660	SLC35F2	632.57	2.68082	0.416576	6.43537	1.23173e-10	1.06713e-07
ENSG00000263006	ROCK1P1	66.9634	1.57257	0.24613	6.38918	1.66778e-10	1.40736e-07
ENSG00000103316	CRYM	1942.5	3.11089	0.500492	6.21567	5.11048e-10	3.67712e-07
ENSG00000091137	SLC26A4	88.8621	3.2458	0.524213	6.19176	5.9498e-10	3.94658e-07
ENSG00000130517	PGPEP1	1657.71	1.50535	0.245459	6.13281	8.63388e-10	5.63885e-07
ENSG00000094796	KRT31	97.7767	5.85205	0.967093	6.05118	1.43793e-09	9.1109e-07
ENSG00000141905	NFIC	3231.28	2.26341	0.388783	5.82179	5.82197e-09	3.05129e-06
ENSG00000101292	PROKR2	239.501	2.80361	0.48376	5.79546	6.81352e-09	3.44342e-06
ENSG00000157782	CABP1	289.382	2.66383	0.461664	5.77007	7.92384e-09	3.82253e-06
ENSG00000261553	AL137782.1	88.2855	3.19167	0.56387	5.66029	1.51116e-08	6.61357e-06
ENSG00000188000	OR7D2	27.3344	5.08322	0.905976	5.61077	2.01426e-08	8.38327e-06
ENSG00000159200	RCAN1	3942	1.79585	0.321497	5.5859	2.32493e-08	9.49017e-06
ENSG00000272808	AC015712.6	26.2737	2.18093	0.397081	5.49241	3.96479e-08	1.47643e-05
ENSG00000184162	NR2C2AP	548.525	0.928087	0.171313	5.41749	6.04413e-08	2.10316e-05
ENSG00000197385	ZNF860	107.553	2.29773	0.425471	5.40045	6.64753e-08	2.22206e-05
ENSG00000115738	ID2	4731.96	1.77904	0.329526	5.39879	6.70934e-08	2.22519e-05
ENSG00000131095	GFAP	1991.8	4.41964	0.819158	5.39534	6.83921e-08	2.25068e-05
ENSG00000122254	HS3ST2	355.447	3.0502	0.566568	5.38363	7.29967e-08	2.32997e-05
ENSG00000137726	FXYD6	14717.9	0.738537	0.137302	5.37893	7.49306e-08	2.35626e-05
ENSG00000074416	MGLL	2180.02	2.21946	0.416608	5.32745	9.96006e-08	3.02018e-05
ENSG00000171462	DLK2	181.963	1.35513	0.254791	5.3186	1.04567e-07	3.10909e-05
ENSG00000075790	BCAP29	1916.11	0.964597	0.183351	5.26092	1.43337e-07	4.02977e-05
ENSG00000119508	NR4A3	803.213	2.21283	0.422946	5.23194	1.67739e-07	4.53559e-05
ENSG00000170340	B3GNT2	870.031	1.93308	0.375311	5.15062	2.59633e-07	6.5038e-05
ENSG00000117525	F3	552.139	1.49028	0.292301	5.09845	3.42453e-07	8.16732e-05
ENSG00000026559	KCNG1	1316.33	1.85366	0.365053	5.07779	3.81846e-07	8.71512e-05
ENSG00000178222	RNF212	92.7328	1.81833	0.360349	5.04604	4.51069e-07	9.76978e-05
ENSG00000081189	MEF2C	13371.8	2.45598	0.489281	5.01957	5.17873e-07	0.000110292
ENSG00000163686	ABHD6	1285.33	0.991806	0.197752	5.01542	5.29184e-07	0.000110665
ENSG00000261478	AC013391.3	684.684	1.51805	0.303223	5.00639	5.54611e-07	0.000114293
ENSG00000175806	MSRA	1109	1.28358	0.257319	4.98829	6.0916e-07	0.00012256
ENSG00000091490	SEL1L3	4507.93	1.92003	0.385328	4.98286	6.26515e-07	0.000125457
ENSG00000152642	GPD1L	2978.45	1.5252	0.307934	4.953	7.30792e-07	0.000143628
ENSG00000152784	PRDM8	7796.61	2.12416	0.435311	4.87964	1.06282e-06	0.000197025
ENSG00000272505	AC104964.4	492.897	1.8865	0.389536	4.84293	1.27936e-06	0.000228199
ENSG00000136560	TANK	1660.72	0.958588	0.199115	4.81423	1.47769e-06	0.000252947
ENSG00000113389	NPR3	1320.3	3.26672	0.680406	4.80114	1.57763e-06	0.000266589
ENSG00000132109	TRIM21	169.569	1.1386	0.237539	4.79333	1.64038e-06	0.000272021
ENSG00000186998	EMID1	824.351	1.08105	0.229334	4.71387	2.43055e-06	0.000375205
ENSG00000165617	DACT1	12137.4	1.66832	0.3549	4.70082	2.5912e-06	0.000391464
ENSG00000179456	ZBTB18	25957.4	1.61195	0.343596	4.6914	2.71348e-06	0.000402772
ENSG00000114405	C3orf14	2623.3	0.990962	0.211504	4.68531	2.7954e-06	0.000413485
ENSG00000131737	KRT34	11.4204	6.09795	1.30207	4.68327	2.82338e-06	0.000414083
ENSG00000261451	AC104964.3	131.937	2.21035	0.472182	4.68114	2.8529e-06	0.00041619
ENSG00000144278	GALNT13	951.184	1.51529	0.3245	4.66961	3.01767e-06	0.000434258
ENSG00000131507	NDFIP1	12862.6	0.759028	0.163241	4.64974	3.32351e-06	0.000468737
ENSG00000156475	PPP2R2B	5687.83	1.07234	0.231169	4.63879	3.50458e-06	0.000492638
ENSG00000137801	THBS1	4180.93	2.35824	0.508683	4.63598	3.55258e-06	0.000497737
ENSG00000157470	FAM81A	880.66	1.65404	0.358013	4.62004	3.83668e-06	0.000525402
ENSG00000144645	OSBPL10	721.226	1.69207	0.366466	4.61728	3.88804e-06	0.000529022
ENSG00000100146	SOX10	255.801	2.97012	0.649224	4.57488	4.76496e-06	0.000624327
ENSG00000124772	CPNE5	1153.95	2.25139	0.492762	4.56891	4.90263e-06	0.000634532
ENSG00000137747	TMPRSS13	155.882	2.93927	0.645845	4.55105	5.33779e-06	0.000674405
ENSG00000101188	NTSR1	489.593	1.7646	0.388819	4.53837	5.66905e-06	0.000707831
ENSG00000154678	PDE1C	1408.95	2.23284	0.493345	4.52592	6.01333e-06	0.000732802
ENSG00000008513	ST3GAL1	2524.68	1.31136	0.289748	4.52585	6.01539e-06	0.000732802
ENSG00000106617	PRKAG2	1047.32	0.800829	0.176909	4.52677	5.98915e-06	0.000732802
ENSG00000158560	DYNC1I1	2271.54	1.76384	0.389952	4.52322	6.09051e-06	0.000736622
ENSG00000166979	EVA1C	146.343	2.15893	0.477883	4.5177	6.25154e-06	0.00075395
ENSG00000170290	SLN	107.361	4.32763	0.959098	4.51219	6.41609e-06	0.000769424
ENSG00000143847	PPFIA4	776.793	1.46368	0.324762	4.50694	6.57701e-06	0.0007865
ENSG00000137261	KIAA0319	1646.12	1.96181	0.435371	4.50607	6.60397e-06	0.000787505
ENSG00000215146	BX322639.1	137.383	3.37133	0.748762	4.50254	6.71451e-06	0.000789596
ENSG00000231758	AC092652.1	28.3254	3.44113	0.766001	4.49233	7.04469e-06	0.000821596
ENSG00000139144	PIK3C2G	14.1288	3.47819	0.775753	4.48363	7.33845e-06	0.000846554
ENSG00000115041	KCNIP3	356.441	1.32249	0.29612	4.46607	7.96698e-06	0.000906741
ENSG00000008441	NFIX	28395.2	2.44209	0.548276	4.45413	8.42353e-06	0.000943524
ENSG00000109956	B3GAT1	11382.5	1.31336	0.294833	4.45461	8.40447e-06	0.000943524
ENSG00000182759	MAFA	29.1555	2.3697	0.532681	4.44862	8.64231e-06	0.000960428
ENSG00000054803	CBLN4	309.46	2.44721	0.550758	4.44335	8.8567e-06	0.000976155
ENSG00000164434	FABP7	28282.4	1.56375	0.352768	4.4328	9.30159e-06	0.00100476
ENSG00000162989	KCNJ3	479.269	1.68045	0.379312	4.43026	9.41204e-06	0.00101411
ENSG00000232229	LINC00865	1202.05	0.874534	0.197451	4.42912	9.46169e-06	0.00101688
ENSG00000138379	MSTN	48.9917	3.28213	0.743932	4.41187	1.02481e-05	0.00108222
ENSG00000198028	ZNF560	28.5719	1.90339	0.43226	4.40334	1.06598e-05	0.00111461
ENSG00000165802	NSMF	8060.6	1.18119	0.269946	4.37567	1.21058e-05	0.00121493
ENSG00000149575	SCN2B	218.556	1.27445	0.292739	4.35355	1.33951e-05	0.00131937
ENSG00000101463	SYNDIG1	611.498	1.44453	0.332569	4.34356	1.40195e-05	0.00136818
ENSG00000261578	AP003119.3	272.493	1.09781	0.253363	4.33295	1.47122e-05	0.00141304
ENSG00000163536	SERPINI1	1519.18	1.57404	0.363436	4.33099	1.48443e-05	0.0014193
ENSG00000155926	SLA	8807.99	3.18881	0.737072	4.32632	1.51619e-05	0.00144317
ENSG00000133401	PDZD2	1843.34	1.6948	0.397743	4.26104	2.03474e-05	0.00181468
ENSG00000154102	C16orf74	35.5852	2.10058	0.494012	4.25209	2.11781e-05	0.00186151
ENSG00000233705	SLC26A4-AS1	523.319	3.81399	0.897565	4.24926	2.14475e-05	0.00188079
ENSG00000149922	TBX6	40.7492	1.37634	0.323933	4.24885	2.14874e-05	0.00188079
ENSG00000170775	GPR37	598.996	1.80796	0.427316	4.23098	2.32675e-05	0.00200355
ENSG00000124313	IQSEC2	837.524	1.16194	0.275327	4.22022	2.44067e-05	0.00208055
ENSG00000109794	FAM149A	785.723	0.985331	0.234372	4.20414	2.62076e-05	0.00219441
ENSG00000272782	RP4-607J23.2	62.4045	1.28361	0.305576	4.20063	2.6617e-05	0.00221558
ENSG00000223656	HMGB3P10	19.1931	2.64207	0.630233	4.19222	2.76243e-05	0.00228153
ENSG00000119866	BCL11A	15680.8	1.06309	0.253643	4.19126	2.77406e-05	0.00228669
ENSG00000171476	HOPX	1285.75	2.73416	0.652991	4.18714	2.82493e-05	0.00231067
ENSG00000176194	CIDEA	33.2774	3.78377	0.904422	4.18363	2.86895e-05	0.00232865
ENSG00000231106	LINC01436	4.99486	5.21395	1.24738	4.17993	2.91599e-05	0.00234895
ENSG00000077063	CTTNBP2	4463.84	1.50577	0.360424	4.17778	2.94364e-05	0.00236225
ENSG00000179796	LRRC3B	2382.75	1.35673	0.325295	4.17077	3.03579e-05	0.00242247
ENSG00000132170	PPARG	27.413	1.83178	0.440126	4.16195	3.15546e-05	0.00250051
ENSG00000101695	RNF125	83.2843	1.43047	0.343735	4.16154	3.16112e-05	0.00250051
ENSG00000121964	GTDC1	2453.32	0.874602	0.210456	4.15574	3.2423e-05	0.00255366
ENSG00000228957	AL512590.1	35.0927	5.34565	1.28725	4.15276	3.28492e-05	0.00257291
ENSG00000214357	NEURL1B	2649.54	1.30724	0.316096	4.13558	3.54058e-05	0.00273779
ENSG00000185904	LINC00839	44.6528	4.02513	0.974013	4.13252	3.58803e-05	0.00276152
ENSG00000206052	DOK6	6280.02	1.49802	0.362511	4.13235	3.59078e-05	0.00276152
ENSG00000155886	SLC24A2	1373.53	2.35015	0.568929	4.13084	3.61448e-05	0.00276971
ENSG00000226137	BAIAP2-AS1	4162.33	1.17141	0.284132	4.12276	3.74361e-05	0.00283792
ENSG00000171772	SYCE1	18.6608	3.30888	0.802784	4.12175	3.76003e-05	0.00284092
ENSG00000177990	DPY19L2	475.537	1.0988	0.26677	4.11889	3.80706e-05	0.00286555
ENSG00000144868	TMEM108	3293.98	1.28795	0.312905	4.11611	3.85327e-05	0.00289521
ENSG00000250050	MTND4P9	22.1197	2.57227	0.629892	4.08366	4.43321e-05	0.00319784
ENSG00000175170	FAM182B	109.636	1.51825	0.371802	4.08349	4.43643e-05	0.00319784
ENSG00000100604	CHGA	3151.03	1.31672	0.322336	4.08493	4.40907e-05	0.00319784
ENSG00000166897	ELFN2	3279.44	1.5529	0.380437	4.08189	4.46713e-05	0.00321421
ENSG00000128536	CDHR3	851.249	1.67437	0.411606	4.0679	4.74386e-05	0.00337897
ENSG00000226496	LINC00323	20.7454	4.34529	1.06887	4.06531	4.79684e-05	0.00340528
ENSG00000015475	BID	1222.8	0.754863	0.185781	4.06318	4.84084e-05	0.00342506
ENSG00000149970	CNKSR2	2030.02	0.939938	0.231455	4.061	4.88628e-05	0.00345145
ENSG00000204634	TBC1D8	287.467	0.765706	0.189442	4.0419	5.30208e-05	0.00367145
ENSG00000124479	NDP	583.558	1.71716	0.425181	4.03865	5.37586e-05	0.00371083
ENSG00000110675	ELMOD1	2251.64	2.21545	0.549723	4.03013	5.57467e-05	0.00379256
ENSG00000243902	FP325335.1	83.7828	1.79689	0.448059	4.01039	6.0618e-05	0.00403981
ENSG00000182601	HS3ST4	1297.84	1.73311	0.432329	4.00878	6.10325e-05	0.00406106
ENSG00000129219	PLD2	829.015	1.15329	0.2879	4.00585	6.17946e-05	0.00409892
ENSG00000175183	CSRP2	6135.23	0.916293	0.229139	3.99885	6.36507e-05	0.00420888
ENSG00000121753	ADGRB2	7474.28	0.964513	0.241929	3.98677	6.69798e-05	0.0043745
ENSG00000063015	SEZ6	11374.1	1.57992	0.397584	3.97381	7.07333e-05	0.00455656
ENSG00000112576	CCND3	668.096	0.817941	0.206086	3.96892	7.21982e-05	0.00462985
ENSG00000126351	THRA	9501.77	0.980651	0.247304	3.96537	7.32836e-05	0.00469236
ENSG00000172209	GPR22	789.537	2.00576	0.507601	3.95144	7.76808e-05	0.00492195
ENSG00000135519	KCNH3	351.075	1.78778	0.452342	3.95227	7.74124e-05	0.00492195
ENSG00000242574	HLA-DMB	15.5214	2.92085	0.739387	3.95036	7.80329e-05	0.00492954
ENSG00000256008	AC125616.1	11.2082	2.01515	0.510287	3.94905	7.84625e-05	0.00494298
ENSG00000107295	SH3GL2	3456.05	1.51529	0.383714	3.949	7.84785e-05	0.00494298
ENSG00000154736	ADAMTS5	356.802	1.34884	0.341727	3.94712	7.90972e-05	0.00495256
ENSG00000205791	LOH12CR2	83.5994	0.991154	0.251509	3.94083	8.12017e-05	0.00505451
ENSG00000134278	SPIRE1	8616.71	1.14342	0.290324	3.93844	8.20128e-05	0.00509007
ENSG00000122547	EEPD1	874.797	1.18811	0.301811	3.93662	8.26388e-05	0.00511397
ENSG00000266017	MIR4477B	166.588	1.27526	0.324558	3.92923	8.52194e-05	0.0052355
ENSG00000234432	AC092171.3	50.4991	1.06964	0.272403	3.92667	8.61294e-05	0.00527614
ENSG00000257277	AC092652.2	33.7593	3.11238	0.794315	3.91832	8.91689e-05	0.00538463
ENSG00000236710	AC108448.2	22.6749	1.92704	0.491994	3.91679	8.97368e-05	0.00539678
ENSG00000182575	NXPH3	885.538	1.47064	0.376683	3.90418	9.45436e-05	0.00561344
ENSG00000230532	AC091133.1	54.2962	0.883532	0.226267	3.90482	9.42957e-05	0.00561344
ENSG00000182909	LENG9	85.4797	1.29212	0.33101	3.90357	9.47855e-05	0.00561988
ENSG00000151552	QDPR	1759.82	0.842146	0.21584	3.90172	9.55106e-05	0.00564108
ENSG00000184160	ADRA2C	134.175	1.97554	0.507321	3.89407	9.85768e-05	0.00574833
ENSG00000184261	KCNK12	319.857	2.87701	0.739452	3.89073	9.99429e-05	0.00581202
ENSG00000073060	SCARB1	1176.19	0.819482	0.210859	3.88641	0.000101739	0.00589226
ENSG00000074706	IPCEF1	513.935	1.57001	0.405327	3.87344	0.000107311	0.00614489
ENSG00000156427	FGF18	183.82	2.13622	0.552806	3.86433	0.000111395	0.00631367
ENSG00000108551	RASD1	441.491	1.40264	0.363146	3.86246	0.000112249	0.00633968
ENSG00000110148	CCKBR	100.932	1.72297	0.44737	3.85133	0.000117476	0.00655135
ENSG00000164600	NEUROD6	25732.7	2.17652	0.566036	3.84521	0.000120452	0.00667547
ENSG00000196937	FAM3C	1885.6	0.71072	0.185096	3.83974	0.000123165	0.00676403
ENSG00000187164	SHTN1	7984.53	1.31047	0.342178	3.82979	0.00012825	0.00697027
ENSG00000116299	KIAA1324	1934.54	1.19917	0.313105	3.82993	0.000128181	0.00697027
ENSG00000128165	ADM2	234.841	2.47957	0.650075	3.81429	0.000136576	0.00731136
ENSG00000124172	ATP5F1E	4424.84	0.87307	0.229036	3.81194	0.000137881	0.00735342
ENSG00000256870	SLC5A8	44.8002	2.73192	0.71808	3.80447	0.000142106	0.00752206
ENSG00000100605	ITPK1	3637.18	0.773893	0.203579	3.80144	0.00014386	0.00756771
ENSG00000227475	AL355300.1	4.73621	4.89502	1.29	3.79459	0.000147886	0.00770316
ENSG00000174749	FAM241A	589.43	1.46184	0.386554	3.78172	0.000155748	0.00804357
ENSG00000122574	WIPF3	3489.61	1.319	0.348768	3.7819	0.000155637	0.00804357
ENSG00000092758	COL9A3	1872.84	1.92467	0.509701	3.77607	0.000159324	0.0081785
ENSG00000140280	LYSMD2	195.164	1.02857	0.272815	3.77023	0.000163097	0.00832189
ENSG00000164543	STK17A	2556.1	1.88429	0.500955	3.76139	0.000168974	0.00856001
ENSG00000128482	RNF112	1661.53	1.24387	0.330919	3.75885	0.000170697	0.00862671
ENSG00000223756	TSSC2	62.177	1.50398	0.400506	3.75521	0.000173196	0.0087115
ENSG00000186642	PDE2A	2317.88	1.5347	0.410066	3.74256	0.000182155	0.00903371
ENSG00000082293	COL19A1	41.6829	2.48049	0.664036	3.73548	0.000187358	0.00927005
ENSG00000117472	TSPAN1	25.8382	2.44966	0.656965	3.72876	0.000192427	0.00944859
ENSG00000107338	SHB	1241.16	1.34309	0.360211	3.72863	0.000192524	0.00944859
ENSG00000178695	KCTD12	6339.24	1.46304	0.393088	3.72192	0.000197712	0.00960656
ENSG00000115170	ACVR1	1604.3	0.891347	0.23948	3.722	0.000197648	0.00960656
ENSG00000160932	LY6E	1149.05	0.855867	0.229979	3.7215	0.000198045	0.00960656
ENSG00000245526	LINC00461	10630	0.829227	0.223398	3.71188	0.000205723	0.00983486
ENSG00000146386	ABRACL	1566.22	0.916975	0.247122	3.71062	0.000206752	0.00985075
ENSG00000084453	SLCO1A2	57.6126	1.90692	0.514508	3.7063	0.000210313	0.00996954
ENSG00000233654	AC108047.1	31.3742	1.07339	0.289733	3.70477	0.000211581	0.0100023
ENSG00000182732	RGS6	375.903	1.86822	0.504503	3.70309	0.000212987	0.0100464
ENSG00000112186	CAP2	3123.06	0.940455	0.254016	3.70234	0.000213617	0.0100649
ENSG00000080503	SMARCA2	5082.91	1.1751	0.317469	3.70146	0.000214361	0.0100887
ENSG00000145431	PDGFC	1259.4	1.04806	0.283335	3.699	0.00021645	0.0101309
ENSG00000144583	MARCH4	3429.79	1.34211	0.364141	3.68568	0.000228092	0.0105364
ENSG00000033122	LRRC7	3585.9	1.28023	0.347618	3.68285	0.000230641	0.0105987
ENSG00000137825	ITPKA	27.5135	1.41213	0.383563	3.68161	0.000231768	0.0106253
ENSG00000157368	IL34	141.524	1.8696	0.50907	3.67258	0.000240118	0.0109844
ENSG00000224945	AL353150.1	77.3738	1.32686	0.361365	3.67178	0.000240863	0.0110066
ENSG00000111860	CEP85L	1045.61	0.875816	0.238622	3.6703	0.000242262	0.0110515
ENSG00000104140	RHOV	167.164	1.39111	0.37967	3.66401	0.000248302	0.0112858
ENSG00000234882	EIF3EP1	284.431	0.721127	0.196924	3.66195	0.000250306	0.0113525
ENSG00000255737	AGAP2-AS1	187.396	0.772405	0.210952	3.66151	0.000250733	0.0113598
ENSG00000115267	IFIH1	65.8331	1.48676	0.406526	3.65724	0.000254948	0.0114782
ENSG00000197536	C5orf56	35.3445	1.15607	0.316106	3.65722	0.00025497	0.0114782
ENSG00000162728	KCNJ9	691.436	1.19577	0.327375	3.6526	0.000259599	0.0116373
ENSG00000180229	HERC2P3	162.559	3.52879	0.96644	3.65133	0.000260886	0.0116826
ENSG00000183779	ZNF703	2576.96	1.13029	0.309595	3.65086	0.000261369	0.0116919
ENSG00000144218	AFF3	8487.79	1.19476	0.32841	3.63801	0.000274748	0.0122132
ENSG00000087495	PHACTR3	3735.3	0.774909	0.213182	3.63496	0.000278025	0.0123073
ENSG00000119042	SATB2	8520.58	1.61122	0.444141	3.62771	0.000285947	0.0125793
ENSG00000099725	PRKY	443.805	1.32133	0.364818	3.6219	0.000292443	0.0127987
ENSG00000197635	DPP4	158.462	1.44819	0.400222	3.61846	0.00029636	0.0129359
ENSG00000272568	AC005162.3	19.1815	2.09706	0.57997	3.61581	0.000299406	0.0129963
ENSG00000251396	LINC01301	88.3306	1.42615	0.394486	3.61521	0.000300105	0.0130001
ENSG00000132975	GPR12	3626.55	1.63315	0.452126	3.61215	0.000303673	0.0131278
ENSG00000146426	TIAM2	4663.07	1.36803	0.379425	3.60554	0.00031151	0.0133578
ENSG00000240906	AP000356.1	16.5555	3.22174	0.894791	3.60056	0.000317538	0.0135207
ENSG00000188004	SNHG28	269.099	1.12146	0.311649	3.59846	0.000320105	0.0136027
ENSG00000244405	ETV5	3006.72	1.83126	0.509275	3.59583	0.000323365	0.0137001
ENSG00000158292	GPR153	2177.23	0.962763	0.267764	3.59556	0.00032369	0.0137002
ENSG00000130649	CYP2E1	132.159	1.93012	0.536857	3.59521	0.000324126	0.013705
ENSG00000082397	EPB41L3	8405.69	1.3031	0.363068	3.58914	0.000331766	0.0139585
ENSG00000099866	MADCAM1	96.8237	2.42532	0.677472	3.57996	0.00034365	0.0143448
ENSG00000148123	PLPPR1	3431.63	0.929971	0.259817	3.57933	0.00034448	0.0143653
ENSG00000143786	CNIH3	568.975	1.89396	0.530329	3.5713	0.000355214	0.0147372
ENSG00000171608	PIK3CD	677.179	0.770659	0.216244	3.56385	0.00036546	0.015048
ENSG00000154822	PLCL2	2362.86	0.703634	0.197483	3.56301	0.000366631	0.0150816
ENSG00000204257	HLA-DMA	48.4952	3.08688	0.867488	3.55841	0.0003731	0.0152737
ENSG00000137727	ARHGAP20	685.537	1.52726	0.429332	3.55728	0.000374717	0.0153251
ENSG00000184428	TOP1MT	568.648	0.714738	0.201107	3.55402	0.000379391	0.0154865
ENSG00000185614	FAM212A	122.22	1.09581	0.308816	3.54842	0.000387545	0.0157135
ENSG00000007001	UPP2	32.2642	1.71763	0.484243	3.54703	0.000389594	0.0157665
ENSG00000147862	NFIB	45534.1	1.70298	0.480929	3.54101	0.000398592	0.0160389
ENSG00000163947	ARHGEF3	920.746	0.937373	0.265697	3.52798	0.000418744	0.0166447
ENSG00000004776	HSPB6	152.184	1.26563	0.358927	3.52616	0.000421631	0.0167281
ENSG00000173406	DAB1	7565.15	1.18465	0.335953	3.52624	0.000421497	0.0167281
ENSG00000101445	PPP1R16B	943.145	1.42647	0.405782	3.51537	0.000439148	0.0172778
ENSG00000127561	SYNGR3	677.07	1.15338	0.328773	3.50812	0.000451281	0.0175921
ENSG00000107438	PDLIM1	949.22	1.39201	0.396904	3.50718	0.000452882	0.0176313
ENSG00000196116	TDRD7	555.802	0.792732	0.226105	3.50604	0.000454829	0.0176639
ENSG00000184697	CLDN6	26.1897	2.38566	0.68082	3.50409	0.000458165	0.0177295
ENSG00000105088	OLFM2	5813.65	0.703244	0.200761	3.50289	0.000460235	0.0177295
ENSG00000150672	DLG2	3024.16	1.32894	0.379693	3.50004	0.000465184	0.0178553
ENSG00000171532	NEUROD2	17897.8	2.20287	0.630074	3.49621	0.000471921	0.0180162
ENSG00000115226	FNDC4	1381.83	0.761815	0.218043	3.49387	0.000476064	0.0181254
ENSG00000161912	ADCY10P1	453.481	0.7273	0.208268	3.49213	0.000479183	0.0182278
ENSG00000148175	STOM	1191.65	0.95819	0.274657	3.48868	0.000485408	0.0184151
ENSG00000188338	SLC38A3	703.59	1.05676	0.304432	3.47126	0.000518025	0.0194097
ENSG00000136895	GARNL3	1467.36	0.843052	0.243237	3.46597	0.000528325	0.0196224
ENSG00000248719	AC021127.1	36.0695	1.79393	0.517708	3.46514	0.000529961	0.0196488
ENSG00000116147	TNR	2155.96	2.00056	0.57773	3.46279	0.000534605	0.0197623
ENSG00000181195	PENK	964.788	1.67115	0.482622	3.46265	0.000534883	0.0197623
ENSG00000088387	DOCK9	2244.49	1.42011	0.410589	3.45872	0.000542752	0.0199835
ENSG00000171621	SPSB1	214.371	1.00667	0.291854	3.44922	0.000562203	0.0204513
ENSG00000226476	LINC01748	51.0338	2.02014	0.586219	3.44605	0.000568838	0.0206396
ENSG00000145391	SETD7	4684.21	1.37308	0.399162	3.43989	0.000581945	0.020985
ENSG00000198727	MT-CYB	96534.1	0.939149	0.273369	3.43547	0.000591536	0.0212094
ENSG00000180347	CCDC129	110.284	2.45265	0.715073	3.42993	0.000603733	0.0215375
ENSG00000160200	CBS	4466.91	0.878882	0.256426	3.42743	0.000609315	0.021682
ENSG00000163032	VSNL1	820.176	1.51177	0.442225	3.41857	0.00062952	0.0222319
ENSG00000166839	ANKDD1A	325.066	0.738789	0.216463	3.41301	0.000642495	0.0225625
ENSG00000128045	RASL11B	988.626	1.4295	0.419415	3.40831	0.00065366	0.0228388
ENSG00000184845	DRD1	140.062	2.28227	0.669801	3.40739	0.000655876	0.0228786
ENSG00000136059	VILL	345.465	0.744457	0.21921	3.39609	0.000683551	0.0235728
ENSG00000206503	HLA-A	1878.01	0.976305	0.288369	3.38561	0.000710209	0.0243733
ENSG00000203877	RIPPLY2	82.1152	1.49803	0.443038	3.38128	0.000721491	0.0245931
ENSG00000183092	BEGAIN	589.293	1.10644	0.327213	3.3814	0.000721174	0.0245931
ENSG00000138640	FAM13A	2916.16	0.848712	0.251013	3.38115	0.000721826	0.0245931
ENSG00000253967	AC022730.4	39.4082	2.78035	0.822869	3.37884	0.000727913	0.0247806
ENSG00000189337	KAZN	4329.82	1.05278	0.312081	3.37342	0.000742413	0.0251732
ENSG00000182103	FAM181B	1088.65	0.926295	0.274906	3.3695	0.000753056	0.0254123
ENSG00000184961	RPL7AP49	2.51043	5.97387	1.7744	3.36671	0.000760712	0.02563
ENSG00000197555	SIPA1L1	2792.01	0.890757	0.264653	3.36575	0.000763356	0.0256666
ENSG00000006740	ARHGAP44	820.387	0.782493	0.232493	3.36566	0.000763613	0.0256666
ENSG00000092820	EZR	15840.3	0.999904	0.297501	3.36101	0.000776577	0.0259754
ENSG00000248801	C8orf34-AS1	87.5215	2.14449	0.638129	3.36059	0.00077776	0.0259775
ENSG00000002587	HS3ST1	649.323	0.869829	0.259697	3.3494	0.000809862	0.0268386
ENSG00000168394	TAP1	74.2054	1.50535	0.449586	3.3483	0.00081308	0.0268642
ENSG00000176533	GNG7	1324.96	0.930566	0.277924	3.34827	0.000813166	0.0268642
ENSG00000164076	CAMKV	6868.81	1.24318	0.371587	3.3456	0.000821036	0.02704
ENSG00000196167	COLCA1	43.2538	1.37162	0.410245	3.34341	0.000827553	0.0271704
ENSG00000225386	AC099754.1	9.6741	2.7623	0.828721	3.33321	0.000858502	0.0279101
ENSG00000100100	PIK3IP1	330.01	0.762957	0.228947	3.33247	0.000860792	0.0279101
ENSG00000172159	FRMD3	1727.6	1.20122	0.360598	3.33118	0.000864797	0.027982
ENSG00000136867	SLC31A2	63.8701	0.83213	0.250097	3.32723	0.000877151	0.028317
ENSG00000066629	EML1	5860.24	0.720995	0.216732	3.32667	0.000878889	0.0283515
ENSG00000107819	SFXN3	1853.32	0.859797	0.258752	3.32286	0.000891006	0.0286553
ENSG00000204950	LRRC10B	703.54	1.22895	0.370371	3.31815	0.000906165	0.0289891
ENSG00000146147	MLIP	167.815	1.75266	0.528734	3.31483	0.000916997	0.029141
ENSG00000172828	CES3	39.6295	1.41312	0.426305	3.3148	0.000917091	0.029141
ENSG00000227157	AC068535.1	33.4247	1.40292	0.423355	3.31381	0.000920329	0.029222
ENSG00000225472	AL136366.1	776.053	1.99667	0.602747	3.31261	0.000924283	0.0293256
ENSG00000167588	GPD1	164.285	1.78793	0.540696	3.30671	0.000943971	0.0297502
ENSG00000142197	DOPEY2	3552.45	1.17404	0.355494	3.30256	0.000958075	0.0299943
ENSG00000168135	KCNJ4	331.909	1.51078	0.457774	3.30027	0.000965935	0.0301292
ENSG00000090920	FCGBP	276.133	1.83815	0.557695	3.29597	0.000980823	0.0304816
ENSG00000183943	PRKX	4625.01	0.889709	0.269997	3.29526	0.000983305	0.0305141
ENSG00000116574	RHOU	1375.48	0.839705	0.254861	3.29476	0.000985058	0.0305239
ENSG00000260244	AC104083.1	369.489	1.0521	0.319693	3.29097	0.000998417	0.0308477
ENSG00000255389	Z97989.1	799.186	0.746842	0.227216	3.28692	0.00101288	0.0311811
ENSG00000231824	AKAIN1	84.0454	2.17642	0.662285	3.28623	0.00101539	0.0311905
ENSG00000125675	GRIA3	2744.31	1.03131	0.314124	3.28313	0.00102661	0.0314369
ENSG00000114626	ABTB1	413.457	0.887751	0.270902	3.27702	0.0010491	0.0318802
ENSG00000227189	AC092535.1	5.53069	3.08552	0.941884	3.27591	0.00105324	0.0319144
ENSG00000258748	AL359399.1	23.9453	1.67409	0.511371	3.27373	0.00106137	0.0320693
ENSG00000271874	AC025754.2	23.5186	1.25626	0.383806	3.27317	0.00106347	0.0321099
ENSG00000272327	RP11-1002K11.1	542.238	1.16264	0.356722	3.25925	0.00111708	0.0334195
ENSG00000162599	NFIA	17856.6	1.45971	0.447981	3.25841	0.00112037	0.0334757
ENSG00000148344	PTGES	15.0824	1.57828	0.484874	3.25504	0.00113378	0.0337289
ENSG00000233926	AL591368.1	19.201	2.22595	0.684186	3.25342	0.00114024	0.0338499
ENSG00000269893	SNHG8	822.549	0.864941	0.266139	3.24996	0.00115421	0.034179
ENSG00000172985	SH3RF3	1514.44	1.37091	0.422663	3.2435	0.00118071	0.0347659
ENSG00000186212	SOWAHB	40.9436	2.38629	0.736793	3.23876	0.00120052	0.035148
ENSG00000079215	SLC1A3	13113.5	1.11753	0.345911	3.23069	0.00123493	0.0359076
ENSG00000166033	HTRA1	1332.33	0.785577	0.243715	3.22334	0.00126706	0.0365837
ENSG00000117600	PLPPR4	2226.62	1.18414	0.367487	3.22228	0.00127174	0.0366767
ENSG00000235716	KRT18P46	9.01384	2.71785	0.843781	3.22104	0.00127726	0.0368108
ENSG00000234165	AC114877.1	282.256	1.52351	0.473407	3.21818	0.00129006	0.0370789
ENSG00000239335	LLPH-AS1	18.6981	2.20239	0.685332	3.21362	0.00131075	0.0375212
ENSG00000175984	DENND2C	126.609	1.19033	0.370588	3.212	0.00131815	0.0376822
ENSG00000228399	AL109741.2	50.8872	1.79771	0.559722	3.2118	0.00131907	0.0376832
ENSG00000260664	AC004158.1	2096.01	1.43421	0.446983	3.20864	0.00133365	0.0379718
ENSG00000120594	PLXDC2	2369.25	1.27468	0.397934	3.20324	0.00135889	0.038457
ENSG00000131773	KHDRBS3	3023.99	0.869431	0.271776	3.19907	0.00137872	0.03889
ENSG00000249249	AC010226.1	10.3234	1.6571	0.518627	3.19517	0.00139749	0.039315
ENSG00000225953	SATB2-AS1	1105.46	2.46243	0.771567	3.19146	0.00141554	0.039665
ENSG00000240747	KRBOX1	58.421	1.81275	0.568434	3.18903	0.0014275	0.039921
ENSG00000100300	TSPO	450.713	1.3227	0.414983	3.18735	0.00143584	0.040128
ENSG00000253641	AC104964.1	112.557	1.39066	0.436412	3.18658	0.00143966	0.0402081
ENSG00000234275	AC017053.1	34.7393	1.99885	0.627876	3.18351	0.001455	0.04053
ENSG00000054179	ENTPD2	77.022	2.10162	0.660469	3.18201	0.00146259	0.040688
ENSG00000066248	NGEF	964.255	1.68689	0.530469	3.18	0.00147274	0.0408273
ENSG00000157168	NRG1	1700.88	1.29989	0.409979	3.17063	0.00152109	0.0417951
ENSG00000179292	TMEM151A	258.712	1.37748	0.435024	3.16645	0.00154313	0.0422367
ENSG00000109062	SLC9A3R1	1067.34	0.744541	0.235281	3.16448	0.00155362	0.0424377
ENSG00000102007	PLP2	483.93	1.40961	0.445897	3.1613	0.00157067	0.0428524
ENSG00000229119	AC026403.1	58.9069	2.30209	0.731043	3.14904	0.00163805	0.0443081
ENSG00000186907	RTN4RL2	638.079	0.780738	0.248293	3.14443	0.00166413	0.0448544
ENSG00000168994	PXDC1	260.74	0.879677	0.279903	3.14279	0.00167346	0.0450773
ENSG00000233384	AC096537.1	18.7732	4.02462	1.28176	3.13992	0.00168991	0.0453192
ENSG00000163083	INHBB	1041.54	1.10549	0.352803	3.13346	0.00172758	0.0458657
ENSG00000167281	RBFOX3	1510.74	0.978577	0.3137	3.11947	0.00181175	0.047491
ENSG00000134532	SOX5	12488.6	1.41882	0.455417	3.11542	0.00183681	0.0479558
ENSG00000145687	SSBP2	9131.65	0.79503	0.255463	3.11211	0.00185754	0.0483187
ENSG00000259343	TMC3-AS1	29.9979	1.55788	0.50088	3.11028	0.00186911	0.0484496
ENSG00000103044	HAS3	632.965	1.12432	0.361483	3.11031	0.00186893	0.0484496
ENSG00000183929	DUSP5P1	72.3715	2.22992	0.717105	3.10962	0.00187331	0.0484582
ENSG00000231252	AC099792.1	325.884	1.42838	0.460072	3.10469	0.00190476	0.0490661
ENSG00000007237	GAS7	5593.48	1.32536	0.42696	3.10419	0.00190801	0.0491199
ENSG00000138623	SEMA7A	1248.97	0.709898	0.228926	3.101	0.0019287	0.0494726
ENSG00000073331	ALPK1	926.088	1.24561	0.40198	3.09868	0.00194385	0.049711

[truncated: 5 more sheets: 1.11 46,XY 9wpc v CS22-23, 1.12 46,XX 15-17wpc v CS22-23, 1.13 46,XY 15-17wpc v CS22-23, 1.14 all 46,XY v all 46,XX, 1.15 normalized counts]
