# Supplementary material for: Transcriptomic sex differences in early human fetal brain development
Source: Commun Biol. 2025 Apr 25;8:664. doi: 10.1038/s42003-025-08070-3 (PMC12032161; doi:10.1038/s42003-025-08070-3)
Supplement: Supplementary file 4 — Supplementary Data 2 [file 42003_2025_8070_MOESM4_ESM.xlsx]

## Sheet: 2.1 Brain-Seq 2_samples
Supplementary data 2.1. Samples used in Brain-Seq 2 dataset.
Samples used (n=32) and their corresponding developmental stage and karyotype.
Raw files are available at https://www.ebi.ac.uk/gxa/experiments/E-MTAB-4840/Downloads (Lindsay, S. J. et al. HDBR Expression: A Unique Resource for Global and Individual Gene Expression Studies during Early Human Brain Development. Front Neuroanat 10, 86 (2016)).
Sample Number	Sample name	Developmental Stage	Karyotype	Collection Method	Time in Transit (minutes)
1	ERR1473151	CS23	46,XX	Medical	120
2	ERR1473153	CS23	46,XX	Medical	120
3	ERR1473155	CS23	46,XX	Medical	1800
4	ERR1473157	CS23	46,XX	Medical	120
5	ERR1473159	CS22	46,XY	Medical	0
6	ERR1473160	CS22	46,XY	Medical	0
7	ERR1473161	CS22	46,XY	US-Guided aspiration	120
8	ERR1473172	CS23	46,XY	Medical	170
9	ERR1473162	9 wpc	46,XX	Medical	240
10	ERR1473183	9 wpc	46,XX	Medical	0
11	ERR1473188	9 wpc	46,XX	Medical	1080
12	ERR1473214	9 wpc	46,XX	Medical	240
13	ERR1473186	9 wpc	46,XY	Medical	120
14	ERR1473187	9 wpc	46,XY	Medical	120
15	ERR1473252	9 wpc	46,XY	Medical	120
16	ERR1473253	9 wpc	46,XY	Medical	120
17	ERR1473262	11 wpc	46,XX	Medical	1800
18	ERR1473269	11 wpc	46,XX	Medical	180
19	ERR1473233	11 wpc	46,XX	Medical	180
20	ERR1473197	11 wpc	46,XX	Medical	1000
21	ERR1473223	12 wpc	46,XY	Medical	0
22	ERR1473258	12 wpc	46,XY	Medical	230
23	ERR1473260	12 wpc	46,XY	Medical	0
24	ERR1473200	12 wpc	46,XY	Medical	270
25	ERR1473190	16 wpc	46,XX	Medical	1000
26	ERR1473208	16 wpc	46,XX	Medical	1000
27	ERR1473242	16 wpc	46,XX	Medical	1000
28	ERR1473256	16 wpc	46,XX	Medical	1000
29	ERR1473199	17 wpc	46,XY	Medical	220
30	ERR1473213	17 wpc	46,XY	Medical	220
31	ERR1473265	17 wpc	46,XY	Medical	220
32	ERR1473266	17 wpc	46,XY	Medical	220

## Sheet: 2.2. CS22-23 46,XY v 46,XX
Supplementary data 2.2. Top 250 differentially expressed genes, 46,XY versus 46,XX at CS22-23.
Top 250 differentially expressed genes (DEGs) in 46,XY compared to 46,XX samples. Genes are ordered according to ascending p.adj values.
Gene	baseMean	log2FoldChange	lfcSE	stat	pvalue	padj
USP9Y	1230.61	9.49121	0.480096	19.7694	5.46182e-87	2.23498e-82
TXLNG2P	780.221	10.9607	0.693862	15.7966	3.28395e-56	6.71897e-52
UTY	406.66	9.95118	0.650905	15.2882	9.16239e-53	1.24975e-48
KDM5D	828.184	10.8798	0.714617	15.2247	2.42424e-52	2.48e-48
TTTY15	711.246	10.2566	0.680449	15.0732	2.42944e-51	1.98826e-47
NLGN4Y	421.114	9.71074	0.673819	14.4115	4.38094e-47	2.9878e-43
PRKY	788.222	9.12914	0.639738	14.2701	3.35981e-46	1.96405e-42
DDX3Y	1564.79	10.4493	0.873819	11.9582	5.88501e-33	3.01018e-29
EIF1AY	437.47	12.2255	1.05551	11.5825	5.05274e-31	2.29731e-27
ZFY	340.543	11.1757	1.04856	10.6582	1.59641e-26	5.93865e-23
RP11-424G14.1	86.8881	9.48141	1.06566	8.89718	5.7281e-19	1.95328e-15
TTTY14	100.054	9.29897	1.05522	8.81236	1.22538e-18	3.85711e-15
TMSB4Y	62.3681	8.27772	1.03185	8.02218	1.03883e-15	3.03636e-12
KALP	48.5977	9.29681	1.16651	7.96977	1.58964e-15	4.33655e-12
RPS4Y1	4427.03	11.2476	1.43267	7.85082	4.13335e-15	1.05711e-11
TBL1Y	19.3803	8.98222	1.15252	7.79356	6.51476e-15	1.56814e-11
TTR	7575.8	11.528	1.63354	7.05705	1.70076e-12	3.8664e-09
LINC00910	105.867	2.52046	0.40677	6.19629	5.7809e-10	1.18277e-06
HTR2C	147.186	7.68145	1.27913	6.0052	1.91098e-09	3.72367e-06
RP11-576C2.1	7.84699	7.34131	1.26051	5.82408	5.74293e-09	1.06819e-05
CPXM2	23.5507	6.56404	1.20333	5.45491	4.89989e-08	8.71754e-05
CLIC6	84.882	6.31758	1.19646	5.28022	1.29031e-07	0.000211198
GMNC	12.669	4.83601	0.915119	5.28457	1.26001e-07	0.000211198
FOLR1	101.24	10.7897	2.14407	5.03236	4.84488e-07	0.000734268
NWD1	14.9476	6.85272	1.36411	5.02357	5.072e-07	0.000741236
AQP1	125.746	3.31073	0.66331	4.99122	5.99989e-07	0.000846605
RBM47	29.0787	4.49042	0.90423	4.96601	6.83428e-07	0.000932196
PIFO	77.905	6.21633	1.26166	4.92709	8.34616e-07	0.00110169
SRY	4.07188	6.36681	1.31823	4.82983	1.36653e-06	0.0016945
PCDH11Y	197.301	4.49638	0.930926	4.83001	1.36528e-06	0.0016945
GYG2P1	9.17733	5.88527	1.22397	4.80834	1.52187e-06	0.00183162
C11orf88	33.0406	9.93872	2.08924	4.7571	1.96391e-06	0.00223231
PRSS55	9.5616	4.10934	0.863815	4.7572	1.96296e-06	0.00223231
SLC39A12	34.8981	10.0747	2.12439	4.7424	2.11205e-06	0.00227434
RP11-678G14.2	14.3709	2.25071	0.474571	4.74262	2.10971e-06	0.00227434
MT-TT	38.1014	4.36356	0.924414	4.72035	2.35444e-06	0.00247035
TTTY10	2.95015	5.83421	1.25542	4.64721	3.36456e-06	0.00337581
GALNT5	16.2833	4.73226	1.01854	4.64612	3.38241e-06	0.00337581
AGKP1	2.60598	6.22123	1.34304	4.63221	3.61779e-06	0.00352476
FAM166B	17.8296	4.10801	0.909419	4.51718	6.26678e-06	0.00596364
CCDC114	69.1373	2.89067	0.64595	4.47507	7.63876e-06	0.00710405
MORN5	14.3896	4.89211	1.10014	4.4468	8.71594e-06	0.0079257
SPAG6	31.2427	4.30705	0.970948	4.43592	9.16791e-06	0.00815546
SLC13A4	86.0583	6.26825	1.44	4.35294	1.34324e-05	0.0116948
ABCA4	54.5396	4.56888	1.06613	4.28548	1.82347e-05	0.0155451
FAM183A	20.4744	4.5676	1.08358	4.21529	2.49457e-05	0.0204156
TFPI2	23.0289	4.04601	0.963781	4.19805	2.69217e-05	0.0216007
SGMS2	16.5239	4.95465	1.18682	4.17472	2.98354e-05	0.0232176
SPAG8	82.9036	2.88631	0.694188	4.15782	3.21292e-05	0.0243468
TRPM3	439.697	3.56258	0.857816	4.15309	3.28022e-05	0.0244048
C9orf117	39.1871	4.92157	1.18652	4.14791	3.35521e-05	0.024517
RSPH1	45.1474	3.42745	0.827498	4.14194	3.44377e-05	0.0247227
ART3	23.8296	4.20439	1.02695	4.09404	4.2392e-05	0.0294014
WDR16	19.515	5.76408	1.43014	4.03043	5.56748e-05	0.0379702
DNAAF1	36.2586	3.47664	0.866642	4.01163	6.03014e-05	0.0404514
DAW1	18.815	4.52026	1.13517	3.98201	6.83355e-05	0.043692
KRT8	22.9999	2.89714	0.727036	3.98486	6.75191e-05	0.043692
DNAJB13	11.2016	3.38257	0.857046	3.94678	7.92089e-05	0.0498651
ARMC3	41.9109	3.34959	0.850973	3.93619	8.27861e-05	0.0512642
DLEC1	23.9502	3.10626	0.790536	3.92931	8.51897e-05	0.0512642
DDIT4L	20.2058	2.68286	0.682432	3.93133	8.44786e-05	0.0512642
CLDN1	98.1649	4.96757	1.26749	3.91921	8.88392e-05	0.0526855
POSTN	71.1544	4.96855	1.26942	3.91402	9.07738e-05	0.0530638
KCNJ13	38.0949	5.10746	1.31669	3.879	0.000104886	0.0604499
TRPV4	10.0502	3.80484	0.987123	3.85447	0.00011598	0.064777
DNAH9	56.1695	1.99577	0.51855	3.84874	0.000118726	0.064777
CD99P1	53.8884	1.54735	0.402428	3.84505	0.000120527	0.0648943
CLCNKA	8.03297	5.07332	1.32165	3.83862	0.000123728	0.0653924
MT-TV	3.47748	3.47682	0.906853	3.83395	0.000126103	0.0653924
CYP27A1	87.1227	2.67519	0.697814	3.83367	0.000126246	0.0653924
TEKT1	35.8925	3.16561	0.827508	3.82548	0.000130519	0.0667605
STRCP1	9.1065	2.73683	0.719133	3.80573	0.000141385	0.0697043
DNAI2	7.23757	4.02653	1.05896	3.80233	0.00014334	0.0698268
CLDN19	19.0016	4.32317	1.13969	3.7933	0.000148661	0.071567
CCDC42B	12.069	4.11086	1.08812	3.77793	0.000158137	0.0752439
MTND1P23	8.49199	4.87729	1.29625	3.76262	0.000168143	0.0790851
TUBBP5	14.9724	3.32713	0.887713	3.74798	0.000178264	0.0826397
TCTEX1D1	39.9919	3.13803	0.837722	3.74591	0.000179739	0.0826397
MT-TL2	15.6945	2.82718	0.761007	3.71505	0.000203164	0.0913567
C1orf194	84.8049	2.21746	0.598071	3.70768	0.000209167	0.0921068
CP	22.4837	6.88225	1.86057	3.69901	0.000216444	0.0942222
SLC24A4	18.9018	2.91872	0.789771	3.69566	0.000219319	0.094469
C1orf192	50.4133	3.84069	1.04061	3.69081	0.000223542	0.095285
TMEM72	12.5608	7.30154	1.98185	3.68421	0.000229412	0.0967789
CCDC33	10.8137	2.62984	0.71512	3.67749	0.000235544	0.0983515
RP11-503N18.1	2.84282	6.87033	1.87075	3.67251	0.000240184	0.0992759
TMEM117	131.198	1.54241	0.421179	3.66212	0.000250139	0.102357
MSX2	8.68698	4.56778	1.25134	3.6503	0.000261934	0.103302
CYP2W1	4.42315	3.95364	1.08204	3.65389	0.000258299	0.103302
C2orf40	59.207	2.2435	0.614212	3.65264	0.000259557	0.103302
FAM86FP	18.757	1.21218	0.332132	3.6497	0.000262547	0.103302
CLDN4	9.43804	2.65029	0.729507	3.63299	0.000280156	0.109181
ISM2	6.2887	5.10474	1.41235	3.61436	0.000301094	0.116234
FAM81B	20.1195	8.41113	2.33325	3.6049	0.000312269	0.118329
WFIKKN2	229.572	4.13375	1.15513	3.57859	0.000345446	0.127348
ADAMTS17	32.5058	2.23661	0.624651	3.58057	0.000342842	0.127348
KISS1	6.9421	6.36517	1.78417	3.56759	0.000360283	0.131632
ODF3B	4.90767	4.61393	1.29517	3.5624	0.000367479	0.131879
USP6	171.77	3.79378	1.06521	3.56152	0.000368708	0.131879
LGI1	176.819	1.70278	0.478287	3.56016	0.000370627	0.131879
FRMPD2	6.61981	3.68249	1.03951	3.54253	0.000396306	0.136702
SCIN	19.5203	2.82128	0.795921	3.54468	0.00039309	0.136702
AIFM3	43.3978	2.81162	0.793988	3.54114	0.000398398	0.136702
FOS	618.28	2.13067	0.60197	3.5395	0.000400887	0.136702
C1orf222	13.7492	3.95651	1.11924	3.53501	0.000407753	0.137895
CCNO	5.90649	5.37613	1.52323	3.52942	0.000416478	0.139691
MT-TI	6.13095	3.57629	1.0267	3.48329	0.000495283	0.162136
SOSTDC1	90.4917	2.44735	0.702228	3.48511	0.000491927	0.162136
CCDC19	23.8545	3.18038	0.917068	3.46799	0.000524367	0.168953
HMOX1	90.888	1.20875	0.34986	3.45495	0.000550393	0.173247
TNFSF10	34.4109	2.06386	0.600386	3.43755	0.000586994	0.177924
WDR96	142.035	1.68739	0.490771	3.43825	0.000585484	0.177924
LMX1A	23.3738	5.3761	1.57248	3.41887	0.000628818	0.18026
GOLGA6L10	9.62525	4.0903	1.1973	3.41628	0.000634826	0.18026
HSPB8	8.25363	3.75882	1.09628	3.4287	0.000606483	0.18026
CCDC108	34.191	2.14133	0.62421	3.43045	0.000602571	0.18026
RP5-940J5.9	7.20702	2.10073	0.613802	3.42249	0.000620511	0.18026
RP11-1016B18.1	2.64836	6.65701	1.95299	3.40862	0.000652928	0.181754
SPEF1	16.5787	3.12056	0.915457	3.40875	0.00065261	0.181754
VWA3A	65.2453	2.44819	0.72074	3.39677	0.000681852	0.187472
MAK	7.06505	4.12392	1.21758	3.38697	0.000706682	0.192452
2010-03-01	6.51898	3.20609	0.946973	3.38562	0.000710172	0.192452
SPATA18	43.0611	2.20284	0.651377	3.38182	0.000720085	0.193855
MAP3K19	11.1602	6.35399	1.88435	3.37198	0.0007463	0.199599
SLC17A8	84.7909	4.64212	1.3796	3.36483	0.000765919	0.203516
PRRG4	4.7197	4.81124	1.43322	3.35694	0.000788113	0.208062
CXCL14	85.0944	3.76734	1.12354	3.3531	0.000799115	0.208279
RNU4-2	42.6268	3.20548	0.955909	3.35334	0.000798437	0.208279
CAPSL	13.465	7.32698	2.18742	3.3496	0.000809282	0.208464
LINC00948	5.47417	3.60025	1.07491	3.34935	0.000810016	0.208464
F5	13.2604	3.54423	1.05897	3.34686	0.000817336	0.209034
PLBD1	45.8322	2.58673	0.777253	3.32805	0.000874577	0.222284
ICAM3	27.4315	1.00413	0.30238	3.32075	0.000897744	0.2242
CD40	35.8716	0.996439	0.300188	3.31938	0.000902169	0.2242
C9orf171	5.4625	5.0015	1.5135	3.30459	0.000951158	0.231742
COLEC11	29.6279	2.0868	0.632259	3.30055	0.000964942	0.233642
SERPINF1	212.923	2.95675	0.897707	3.29367	0.000988888	0.238031
FANK1	35.7312	2.01572	0.612969	3.28846	0.00100736	0.241061
SLC4A5	145.628	1.97654	0.603537	3.27493	0.0010569	0.24999
AC005534.8	4.02209	2.8111	0.863546	3.2553	0.00113274	0.261874
RNU4-1	15.4848	3.11275	0.957524	3.25083	0.00115068	0.263049
GSTT2	15.7821	2.14865	0.662082	3.2453	0.00117329	0.264841
OTX2-AS1	9.25734	4.88235	1.50719	3.23938	0.00119792	0.267862
IGFBP7	823.15	1.97398	0.610243	3.23474	0.00121754	0.269306
HLA-H	19.519	1.80039	0.556492	3.23525	0.00121538	0.269306
CA2	247.196	2.00446	0.62081	3.22878	0.00124319	0.27204
NAP1L1P2	2.3359	4.6427	1.45714	3.18617	0.00144172	0.297118
ROPN1L	14.8872	2.36714	0.742138	3.18962	0.00142459	0.297118
TAP2	153.855	0.848492	0.266359	3.18552	0.00144493	0.297118
ANXA4	127.148	1.42723	0.449175	3.17745	0.00148576	0.303987
C17orf72	41.8368	2.32547	0.732728	3.17371	0.00150503	0.306396
NFATC2	26.245	1.73544	0.54814	3.16606	0.00154518	0.313014
DYNLRB2	20.8518	2.02114	0.63897	3.16313	0.00156083	0.313084
KCNK1	56.2597	2.19742	0.695345	3.16018	0.00157671	0.313198
AL160471.6	5.54609	2.66703	0.84609	3.15218	0.00162055	0.315426
CLCF1	21.105	2.04782	0.64987	3.15112	0.00162646	0.315426
THSD1	354.072	1.1075	0.351992	3.14637	0.00165308	0.317578
LRRC46	19.6497	2.63438	0.83894	3.14013	0.00168871	0.320206
MT-TQ	36.0023	2.60798	0.830596	3.13989	0.00169013	0.320206
VWA3B	13.5753	2.3697	0.754712	3.13987	0.00169024	0.320206
HSD17B2	15.2019	3.43338	1.09572	3.13345	0.00172765	0.325786
TPD52L1	53.0064	2.71853	0.868386	3.13056	0.00174474	0.326455
MT-TM	5.46612	2.45215	0.786168	3.11912	0.00181394	0.334354
BTC	24.055	2.26328	0.726973	3.11329	0.00185014	0.339496
C15orf26	9.69753	2.49808	0.804426	3.10541	0.00190013	0.34557
NTAN1P2	6.21798	1.6156	0.520052	3.10662	0.00189242	0.34557
RP11-678G14.3	1.87138	4.39797	1.41776	3.10205	0.00192182	0.347969
RHOH	6.01854	3.54291	1.14392	3.09718	0.00195374	0.349114
EFHC2	68.1955	1.61701	0.521914	3.09823	0.00194677	0.349114
IZUMO1	4.98499	2.3506	0.760451	3.09106	0.00199444	0.354837
AC005487.2	1.66438	4.92899	1.6011	3.07851	0.00208037	0.360738
ITGB5	270.388	2.10757	0.684143	3.08059	0.00206591	0.360738
SLC16A10	160.519	1.35294	0.439617	3.07754	0.00208717	0.360738
TMEM45B	7.48899	2.88512	0.939547	3.07075	0.0021352	0.36711
NEB	38.6035	1.53415	0.50153	3.05895	0.00222115	0.38029
LRRC71	3.92663	3.19516	1.04802	3.04874	0.00229801	0.391811
BARX2	3.20306	6.55534	2.15288	3.04491	0.00232747	0.395187
C2orf73	4.50509	2.7517	0.904772	3.04132	0.00235544	0.398283
ENPP2	143.939	1.97377	0.651529	3.02945	0.00245003	0.404962
GRAMD3	73.8919	1.90561	0.628411	3.03243	0.00242596	0.404962
PRR18	2.60672	3.86347	1.28142	3.01498	0.00256996	0.418255
CERS3	8.78416	2.88843	0.958244	3.0143	0.00257576	0.418255
TMEM37	11.9094	1.68581	0.558951	3.01602	0.00256115	0.418255
MROH7	13.034	1.95801	0.649863	3.01295	0.00258718	0.418449
NEK11	351.197	0.884749	0.294073	3.0086	0.00262451	0.422814
TRPM8	16.051	2.57977	0.858338	3.00554	0.00265107	0.425419
DNAH3	6.02323	3.75437	1.25354	2.99501	0.00274436	0.435268
SPAG17	65.066	1.82569	0.610054	2.99267	0.00276547	0.436922
PCDP1	25.5124	2.1446	0.717167	2.99037	0.00278636	0.437344
MITF	66.0855	1.79203	0.600037	2.98654	0.00282157	0.437344
CGA	22.0737	6.93224	2.32591	2.98044	0.00287835	0.439485
SLC16A12	72.1836	2.27669	0.763085	2.98354	0.00284938	0.439485
KIF9	99.8617	1.28538	0.431005	2.98228	0.0028611	0.439485
RP11-403I13.5	14.1762	1.83421	0.618764	2.96431	0.00303365	0.458375
FAM153A	10.1184	2.75041	0.930839	2.95476	0.00312908	0.463065
ATP10A	52.4243	0.992336	0.336981	2.94478	0.00323182	0.472307
RP3-486I3.7	15.2699	2.1186	0.719783	2.94339	0.00324638	0.472746
WDR63	9.38866	3.25898	1.10874	2.93936	0.00328891	0.477242
ZNF600	30.1853	1.02474	0.349055	2.93576	0.00332737	0.481117
SFRP5	6.26992	5.34381	1.82405	2.92964	0.00339357	0.488961
C2orf62	3.80612	4.54767	1.55836	2.91823	0.00352019	0.503158
PTGS1	34.2084	1.27881	0.438493	2.91637	0.00354129	0.503158
TPPP3	52.1511	2.52562	0.868624	2.90761	0.00364201	0.513901
CCDC170	23.8036	2.34859	0.807519	2.90841	0.00363274	0.513901
CTD-2227C6.2	5.71498	2.74976	0.949454	2.89615	0.00377774	0.524017
TPBG	165.191	2.00901	0.695528	2.88847	0.00387121	0.528032
ADAMTS8	29.0462	1.335	0.46201	2.88954	0.00385806	0.528032
AGPAT9	6.05721	3.44109	1.19479	2.88007	0.00397591	0.535179
EFCAB4A	17.9577	1.53684	0.536997	2.86192	0.00421086	0.563525
SULF1	461.123	3.49855	1.22369	2.85902	0.0042495	0.566415
CDHR4	1.77557	4.55735	1.60512	2.83926	0.00452189	0.591964
MARVELD2	21.7421	1.79648	0.632825	2.83883	0.00452798	0.591964
RSPO2	57.6519	2.05232	0.723421	2.83697	0.00455445	0.592225
C22orf15	25.331	1.64794	0.582086	2.83109	0.00463898	0.600718
RP11-254F7.4	1.51432	4.05141	1.43392	2.82542	0.00472191	0.605707
C1orf168	20.4796	2.76185	0.977334	2.8259	0.00471482	0.605707
FXYD1	3.56323	3.87267	1.37413	2.81827	0.00482828	0.607917
SLC27A2	17.9481	1.62573	0.576098	2.82197	0.00477293	0.607917
RAB11FIP1	61.3344	1.62085	0.574178	2.8229	0.00475913	0.607917
DDTL	10.1274	2.68583	0.953639	2.8164	0.00485653	0.609598
GOLGA6L17P	5.5649	2.16743	0.770878	2.81163	0.00492908	0.610546
RP11-122K13.7	4.67892	2.12784	0.757489	2.80907	0.00496852	0.610546
TTC18	66.6309	1.62337	0.577827	2.80944	0.00496278	0.610546
MT-TD	4.36108	3.36684	1.20564	2.79258	0.00522889	0.626512
DRC1	45.4851	2.18563	0.783441	2.78978	0.00527443	0.627411
GIMAP5	59.5394	1.29563	0.465196	2.78513	0.00535059	0.629502
RP11-522I20.3	25.6013	0.966252	0.346955	2.78495	0.00535353	0.629502
RSPH4A	77.6001	1.36224	0.489977	2.78021	0.00543236	0.633576
GALNT10	357.196	0.958224	0.345279	2.77522	0.00551646	0.63587
FAM92B	12.4645	2.86768	1.03671	2.76613	0.00567251	0.64701
WDR78	111.054	1.18806	0.430501	2.75972	0.00578504	0.656233
THRB-IT1	3.67889	3.90044	1.41458	2.75731	0.00582783	0.656955
LRRC48	49.0587	1.49849	0.544307	2.75303	0.00590472	0.663794
HRCT1	3.68996	2.78748	1.01934	2.7346	0.00624553	0.690721
RPL7P46	6.61616	1.91475	0.7022	2.72679	0.00639541	0.696733
C19orf66	93.6681	1.17924	0.433619	2.71952	0.0065377	0.702159
PRKCQ	48.8065	1.59486	0.586952	2.71719	0.00658385	0.705265
COLEC10	3.98717	2.26549	0.834826	2.71373	0.00665312	0.708321
RP11-124N14.3	9.6095	1.57136	0.579159	2.71317	0.00666431	0.708321
KCP	45.2645	0.907056	0.334149	2.71453	0.00663703	0.708321
IL5RA	3.11167	2.9476	1.08799	2.70922	0.00674426	0.713114
CCDC39	22.2171	2.07579	0.766015	2.70985	0.00673131	0.713114
TREML1	3.40969	1.9258	0.711284	2.7075	0.00677915	0.714956
ALDH3B1	10.782	1.45217	0.537437	2.70202	0.00689196	0.719073
PROS1	323.149	0.828774	0.306897	2.7005	0.00692363	0.719073
RP11-316M1.12	3.61904	2.10996	0.784271	2.69035	0.00713771	0.730188
CDC42BPG	24.2586	1.43353	0.532712	2.691	0.00712372	0.730188
LINC00880	2.44159	4.30985	1.60416	2.68667	0.00721672	0.73036
PPP1R42	8.53185	2.03125	0.756225	2.68604	0.00723042	0.73036

## Sheet: 2.3. CS22-23 46,XX v 46,XY
Supplementary data 2.3. Top 250 differentially expressed genes, 46,XX versus 46,XY at CS22-23.
Top 250 differentially expressed genes (DEGs) in 46,XX compared to 46,XY samples. Genes are ordered according to ascending p.adj values.
Gene	baseMean	log2FoldChange	lfcSE	stat	pvalue	padj
XIST	34864.2	-10.9841	0.953535	-11.5193	1.05466e-30	4.31566e-27
TSIX	238.077	-7.98603	1.15786	-6.89726	5.30133e-12	1.14174e-08
RP11-706O15.1	652.775	-0.794048	0.155299	-5.11303	3.1704e-07	0.000498972
SLC5A8	90.5531	-2.31361	0.548492	-4.21812	2.46345e-05	0.0204156
AC016757.3	70.577	-1.74965	0.419287	-4.17292	3.00716e-05	0.0232176
RPL24P4	233.158	-1.49417	0.364228	-4.10231	4.0905e-05	0.0288592
KLHL1	1194.95	-2.08688	0.521199	-4.00401	6.22784e-05	0.0411037
RP1-86C11.7	14.4906	-1.48662	0.383756	-3.87388	0.000107117	0.0608779
RP11-260M19.1	33.1992	-1.81149	0.470611	-3.84924	0.000118485	0.064777
NRG1	869.866	-1.11645	0.292084	-3.82237	0.000132177	0.0667741
RP11-420N3.2	98.4713	-2.31156	0.606361	-3.81218	0.000137747	0.068739
GALNT15	55.0367	-1.21202	0.323895	-3.74201	0.000182553	0.0830008
RP11-1002K11.1	549.032	-1.15699	0.31207	-3.70748	0.000209334	0.0921068
LMO3	14095.7	-2.10536	0.584421	-3.60248	0.000315198	0.118329
EDN1	153.511	-1.14502	0.323271	-3.54199	0.000397124	0.136702
RP11-531A24.3	590.136	-0.780909	0.222616	-3.50788	0.000451695	0.150271
RP11-10L7.1	12.9569	-2.78948	0.802137	-3.47756	0.000505999	0.164329
AC092652.1	37.9956	-2.43418	0.703477	-3.46022	0.000539739	0.17121
EIF2S2P4	14.3816	-1.47109	0.424916	-3.46208	0.000536015	0.17121
GOLGA6L9	24.5177	-4.87123	1.41158	-3.45092	0.000558682	0.174513
RBM43P1	12.8862	-2.49426	0.724228	-3.44403	0.000573117	0.17633
FAM49A	5708.45	-0.843868	0.245013	-3.44417	0.000572808	0.17633
CTD-2246P4.1	5.91437	-2.8774	0.839397	-3.42794	0.000608183	0.18026
FGF12	1306.01	-1.25815	0.368459	-3.41462	0.000638701	0.18026
RBFOX1	4649.29	-1.0408	0.304415	-3.41901	0.000628483	0.18026
FGFBP3	3561.39	-0.879512	0.257482	-3.41583	0.00063589	0.18026
CDH13	683.761	-1.4443	0.425236	-3.39646	0.000682631	0.187472
SLA	7098.16	-1.02197	0.307547	-3.32297	0.000890633	0.2242
SHB	561.463	-0.965094	0.290796	-3.31881	0.000904032	0.2242
SLITRK4	704.114	-1.31666	0.39796	-3.30852	0.000937918	0.231202
SLC24A2	1031.96	-0.822678	0.248956	-3.30451	0.000951434	0.231742
RP11-474G23.3	28.5695	-1.24575	0.379969	-3.27856	0.00104339	0.24823
PRKX	2336.84	-0.703323	0.215182	-3.26851	0.00108115	0.252804
CACNG3	198.237	-2.1594	0.664222	-3.25102	0.00114993	0.263049
TMEM158	719.077	-1.09823	0.338523	-3.24417	0.00117793	0.264841
SGIP1	1814.23	-0.76281	0.235065	-3.2451	0.0011741	0.264841
MYBPHL	17.5187	-2.24828	0.701604	-3.20449	0.00135304	0.288366
KB-1125A3.11	32.9485	-1.48292	0.462677	-3.2051	0.00135018	0.288366
RPL4P4	178.937	-0.984839	0.307138	-3.2065	0.00134359	0.288366
MIR548AA2	10.7789	-2.74627	0.859646	-3.19465	0.0014	0.296828
KB-1460A1.5	474.481	-0.749409	0.23477	-3.1921	0.00141241	0.297118
ALB	9.82137	-1.66442	0.526051	-3.16399	0.00155624	0.313084
C1DP1	2.29091	-4.56649	1.44458	-3.16111	0.00157167	0.313198
RNU6-610P	16.2964	-1.71256	0.542236	-3.15834	0.00158672	0.313665
NPY	410.234	-2.06428	0.654654	-3.15323	0.00161473	0.315426
FBXO32	1264.35	-1.27888	0.405607	-3.153	0.00161601	0.315426
RP11-483P21.3	26.3318	-1.82193	0.582059	-3.13015	0.00174716	0.326455
ETV5	1725.17	-1.01245	0.323904	-3.12576	0.00177344	0.328367
RP11-379L18.1	27.1225	-1.706	0.552311	-3.08884	0.00200942	0.354958
STMN2	51730.4	-0.705192	0.228337	-3.08839	0.00201247	0.354958
CAMK2N1	4495.72	-0.895009	0.290135	-3.08481	0.00203683	0.357713
PNOC	48.6408	-1.47436	0.48676	-3.02892	0.00245432	0.404962
RIPPLY2	98.2808	-1.25285	0.413457	-3.0302	0.00244396	0.404962
POU2F2	1303.04	-0.931543	0.307437	-3.03002	0.00244534	0.404962
RP4-758J18.13	106.266	-0.994248	0.329762	-3.01505	0.00256938	0.418255
CTA-407F11.6	75.6384	-1.27563	0.424794	-3.00294	0.00267384	0.427397
RN7SL587P	4.99813	-3.31164	1.10477	-2.99759	0.00272121	0.433276
BMS1P1	15.9859	-1.87023	0.626173	-2.98677	0.00281945	0.437344
DYNC1I2P1	24.4058	-1.25638	0.42062	-2.98698	0.00281751	0.437344
RP11-267J23.4	19.2025	-1.12367	0.376936	-2.98107	0.00287241	0.439485
RBM8B	12.9258	-1.67438	0.562297	-2.97776	0.00290364	0.441699
RP11-145A3.4	2.85015	-2.83008	0.956528	-2.9587	0.00308943	0.461385
ST8SIA5	85.8968	-1.91696	0.647748	-2.95943	0.00308213	0.461385
HES7	104.808	-1.20018	0.406259	-2.95422	0.00313463	0.463065
RPL29P11	8.79365	-1.75477	0.594841	-2.94999	0.00317784	0.466084
RP11-124N19.3	142.362	-1.35624	0.46754	-2.90081	0.00372203	0.521593
KIAA1598	7904.06	-0.837341	0.28906	-2.89677	0.00377021	0.524017
RP11-640N20.8	4.31153	-3.87991	1.34068	-2.89399	0.00380379	0.525737
AC002979.1	5.78748	-3.79041	1.3102	-2.893	0.00381583	0.525737
LAMP5	106.318	-2.37315	0.821573	-2.88855	0.00387024	0.528032
RP11-20O24.4	32.0933	-1.53492	0.532049	-2.88493	0.00391506	0.531212
VAMP2	5068.65	-0.816248	0.283248	-2.88174	0.0039548	0.534094
RP11-259K5.1	28.9689	-1.62357	0.567348	-2.86168	0.00421405	0.563525
RP11-288E14.2	4.58792	-2.54728	0.891475	-2.85738	0.0042716	0.567513
PTMAP2	77.3984	-1.03695	0.363378	-2.85363	0.0043223	0.572391
RPS20P14	11.024	-1.73995	0.610723	-2.849	0.00438563	0.578903
KRT31	227.426	-4.94661	1.74241	-2.83896	0.00452612	0.591964
RP11-338N10.2	49.5333	-0.930139	0.3279	-2.83665	0.00455891	0.592225
GRIK3	6026.14	-0.84538	0.300533	-2.81294	0.00490909	0.610546
RP11-356J5.12	519.451	-0.831844	0.295705	-2.81309	0.00490677	0.610546
GPR12	2767.91	-0.752246	0.26738	-2.81339	0.00490218	0.610546
HNRNPA1P7	111.649	-0.726515	0.258455	-2.811	0.00493882	0.610546
RP11-439C15.4	151.975	-1.03687	0.369388	-2.80698	0.00500076	0.612668
ACTBP2	2.0064	-3.57098	1.27329	-2.80452	0.00503913	0.615526
PCDH8	375.193	-1.1209	0.400327	-2.79996	0.00511095	0.622441
RP11-664D7.4	116.41	-3.35452	1.20073	-2.79374	0.00521023	0.626512
GAPDHP1	24.138	-1.24354	0.444648	-2.79669	0.00516291	0.626512
RP3-508I15.20	27.562	-1.21178	0.434184	-2.79094	0.00525555	0.626989
HNRNPA3P3	7.86423	-1.53868	0.552446	-2.78522	0.00534919	0.629502
NEUROD2	6211.58	-1.0252	0.367861	-2.78692	0.0053211	0.629502
CYCSP55	2.08599	-3.71093	1.33572	-2.77823	0.0054656	0.633576
HEPACAM	93.4887	-3.33948	1.20181	-2.7787	0.00545761	0.633576
RP11-312J18.5	19.9488	-1.17046	0.421068	-2.77974	0.00544022	0.633576
RP11-807H7.1	154.381	-0.735675	0.264729	-2.77897	0.00545312	0.633576
TECRP1	3.23547	-3.46998	1.25313	-2.76904	0.00562219	0.644426
HS3ST4	1056.88	-1.23459	0.44585	-2.76907	0.00562167	0.644426
RP11-546J1.1	69.0641	-0.887488	0.321748	-2.75833	0.0058097	0.656721
LL22NC03-86G7.1	94.7606	-0.95198	0.346352	-2.74859	0.00598527	0.671006
RP11-125B21.2	323.695	-1.02666	0.373929	-2.7456	0.00603999	0.673685
RP11-639F1.2	4.28567	-2.14897	0.783777	-2.74181	0.00611017	0.679424
TPT1P6	1.41526	-3.90199	1.43117	-2.72645	0.00640205	0.696733
UNC5D	667.331	-0.89523	0.328236	-2.72739	0.0063837	0.696733
GNAI1	3606.88	-0.717927	0.263051	-2.72924	0.00634809	0.696733
LINC00966	2761.06	-0.802962	0.295175	-2.72029	0.00652252	0.702159
ALDH8A1	70.2119	-1.03761	0.383389	-2.70642	0.00680134	0.715452
RP11-321L2.1	2.34561	-3.47014	1.2831	-2.7045	0.00684074	0.717751
VSNL1	847.996	-0.893846	0.330896	-2.70129	0.00690704	0.719073
SMIM18	315.164	-0.721419	0.267123	-2.7007	0.00691927	0.719073
RP11-98D18.17	41.8779	-1.34738	0.499885	-2.69537	0.00703106	0.726542
RP11-152F13.7	4.34294	-2.57415	0.958306	-2.68614	0.00722819	0.73036
HNRNPA3P6	95.0272	-0.866101	0.322633	-2.68448	0.00726433	0.73036
LINC00599	5851.76	-0.769419	0.286537	-2.68524	0.00724785	0.73036
MIR3117	8.80236	-2.12791	0.793038	-2.68323	0.00729145	0.73129
RP11-199F11.2	71.7379	-0.851852	0.318453	-2.67497	0.00747349	0.742269
TAC1	165.796	-2.35165	0.88091	-2.66957	0.00759477	0.752489
KIAA1644	1262.41	-0.961206	0.36069	-2.66491	0.00770097	0.754208
RP11-355I22.7	897.959	-0.90015	0.338122	-2.6622	0.0077631	0.754551
H3F3C	6.09967	-1.51802	0.570401	-2.66132	0.00778356	0.754747
LNX1	588.817	-1.75256	0.660214	-2.65453	0.00794197	0.762876
WNT7A	361.599	-1.29759	0.489326	-2.6518	0.00800642	0.76515
RPL36AP43	14.1569	-1.27462	0.48078	-2.65115	0.00802174	0.76515
RAB3C	1404.92	-0.726093	0.273862	-2.65131	0.00801801	0.76515
RNU6-549P	8.88565	-1.92411	0.726182	-2.64962	0.00805828	0.765973
RP11-660L16.2	130.049	-0.998629	0.376952	-2.64922	0.0080678	0.765973
RP5-1092A3.4	106.048	-1.1606	0.438285	-2.64805	0.00809585	0.76636
DGCR10	75.2509	-0.809115	0.305617	-2.64748	0.00810934	0.76636
RP11-589F5.4	6.05582	-1.65418	0.62924	-2.62886	0.00856714	0.79106
ZDHHC11B	546.249	-0.720548	0.274158	-2.62822	0.00858335	0.79106
RNU6-457P	18.5531	-2.06351	0.785378	-2.62741	0.00860375	0.791159
RP11-762B21.5	20.1142	-2.16082	0.824264	-2.62152	0.00875397	0.796027
RP11-37E23.5	85.0645	-0.767859	0.292701	-2.62336	0.00870679	0.796027
BMPR1APS2	1.38959	-3.5741	1.36497	-2.61845	0.00883314	0.801446
AL356475.1	14.0751	-2.15617	0.824738	-2.61437	0.00893929	0.805565
RP11-814H16.2	16.8474	-1.43	0.547121	-2.61368	0.00895729	0.805565
RP11-166D19.1	9646.67	-1.01413	0.389828	-2.60149	0.00928199	0.823903
GRM4	56.4096	-1.91452	0.737361	-2.59645	0.00941926	0.832475
RP11-496H1.2	22.3236	-1.20505	0.465333	-2.58965	0.00960724	0.840017
PCSK1	240.135	-0.827209	0.319338	-2.59038	0.00958689	0.840017
AC007131.1	16.8365	-1.64146	0.635583	-2.58261	0.0098057	0.851455
ALG1L11P	29.4935	-1.73876	0.673885	-2.58019	0.00987446	0.852453
RP11-87C12.2	6.53622	-1.71263	0.663729	-2.58031	0.00987104	0.852453
HHIP-AS1	45.0247	-0.825475	0.320047	-2.57923	0.00990216	0.853045
CTD-2033A16.2	11.446	-1.29552	0.50343	-2.57339	0.0100707	0.862117
BCL11B	11554.1	-0.716575	0.27885	-2.56975	0.0101771	0.869412
COX6CP13	5.86853	-3.17473	1.23711	-2.56624	0.0102806	0.872787
FAM181B	522.056	-1.22444	0.477082	-2.56652	0.0102724	0.872787
AP001877.1	18.1746	-1.19887	0.468123	-2.56102	0.0104365	0.876925
SUMO2P1	16.5183	-1.18462	0.462256	-2.56269	0.0103866	0.876925
NAV3	2282.53	-0.721687	0.281951	-2.55962	0.0104786	0.878654
GFY	76.8304	-1.99495	0.779799	-2.55829	0.0105188	0.880224
CTD-2287O16.1	16.2585	-1.59195	0.622522	-2.55726	0.0105501	0.880853
RP5-827C21.1	5.45355	-2.65269	1.03901	-2.55309	0.0106772	0.888034
AL512428.1	6.32349	-1.69157	0.663036	-2.55124	0.0107339	0.890939
RP11-3P17.3	83.2197	-1.13522	0.445965	-2.54554	0.010911	0.897985
CDH22	151.246	-1.83156	0.722445	-2.53522	0.0112375	0.910573
DUSP9	80.4093	-1.1757	0.464461	-2.53132	0.0113634	0.914252
RP11-262H14.5	12.6309	-1.72816	0.684921	-2.52315	0.0116308	0.922353
DNM3	3388.19	-0.817971	0.324123	-2.52364	0.0116146	0.922353
RNU5E-8P	10.4745	-2.69715	1.0695	-2.52189	0.0116727	0.923883
C8orf4	927.921	-1.0349	0.410773	-2.5194	0.0117555	0.92507
HSPD1P1	8.4168	-1.31446	0.522288	-2.51674	0.0118448	0.926808
FMO8P	2.52028	-3.59883	1.43248	-2.51231	0.0119942	0.933064
LRP1B	1358.84	-0.952996	0.379746	-2.50956	0.0120881	0.935053
RP11-436D23.1	181.677	-1.03057	0.412	-2.50139	0.0123705	0.947944
CELF4	1483.27	-0.776488	0.310653	-2.49953	0.0124357	0.951153
AC138623.1	2.23899	-3.96681	1.58966	-2.49539	0.0125819	0.956976
TTC9B	881.647	-0.967309	0.387566	-2.49586	0.0125654	0.956976
MKX	12.7415	-3.37913	1.35691	-2.49032	0.0127629	0.963579
NAT16	196.788	-1.00236	0.402353	-2.49124	0.01273	0.963579
GS1-184P14.2	2.49295	-3.03493	1.22051	-2.48661	0.0128968	0.965753
ACSBG1	196.036	-1.00309	0.403329	-2.48704	0.0128813	0.965753
AC115522.3	6.54704	-2.87519	1.15704	-2.48496	0.0129566	0.96749
HCRTR2	187.845	-1.10358	0.447215	-2.46768	0.0135991	0.983173
RAB33A	524.111	-0.921017	0.373056	-2.46884	0.0135551	0.983173
TCEAL6	179.876	-1.16881	0.474735	-2.46204	0.0138151	0.995133
CTD-2020K17.1	17.7046	-1.78419	0.725853	-2.45806	0.0139689	0.995831
RP11-1060J15.4	11.8213	-6.96516	3.146	-2.21397	0.0268307	1
RNF17	16.1818	-5.42358	2.58913	-2.09475	0.036193	1
LINC00431	6.08657	-4.24835	2.70414	-1.57105	0.11617	1
CTAG2	2.0437	-3.9836	5.87032	-0.678599	0.497392	1
LINC00261	0.689381	-3.85143	5.86692	-0.656465	0.511525	1
RP5-828H9.1	3.22824	-3.8428	1.59284	-2.41254	0.0158418	1
PRPF19P1	0.957859	-3.73135	3.1503	-1.18444	0.236238	1
RP4-809F18.1	1.82475	-3.5484	1.6233	-2.18591	0.028822	1
AP001628.7	0.806871	-3.51472	1.68521	-2.08563	0.0370119	1
RP11-218E20.3	1.58465	-3.49745	1.55026	-2.25604	0.0240681	1
FAM203B	0.532186	-3.49464	5.86881	-0.59546	0.551536	1
SNORD116-15	1.32137	-3.4486	1.4322	-2.4079	0.0160446	1
GGTLC3	1.00139	-3.42555	2.84488	-1.20411	0.228547	1
BRS3	3.76365	-3.33009	1.62365	-2.05099	0.0402681	1
AC079807.4	1.00218	-3.32964	1.60536	-2.07408	0.0380718	1
OR2B8P	0.957391	-3.27404	1.54689	-2.11653	0.0343	1
AC004074.3	1.38942	-3.27249	1.51198	-2.16437	0.0304361	1
C1QL4	1.74093	-3.25673	2.34242	-1.39033	0.164429	1
RP11-428P16.2	1.03087	-3.17954	1.46527	-2.16994	0.0300114	1
PDYN	87.3409	-3.17617	1.3583	-2.33834	0.0193694	1
GPR111	1.47262	-3.14953	1.61888	-1.9455	0.051715	1
DPT	2.01927	-3.12496	1.38135	-2.26225	0.0236822	1
RN7SL10P	0.783206	-3.12281	2.18145	-1.43153	0.152279	1
ATXN8OS	13.6067	-3.11535	1.28385	-2.42658	0.015242	1
EXOSC3P1	1.7792	-3.11161	1.59573	-1.94996	0.0511813	1
AC023490.2	4.5693	-3.09679	1.32107	-2.34415	0.0190706	1
ANKRD1	0.962502	-3.03984	2.24894	-1.35167	0.17648	1
RP11-103G8.1	2.32363	-3.03868	1.30644	-2.32593	0.0200225	1
DMBX1	0.29446	-3.01152	4.57232	-0.658641	0.510126	1
RP13-297E16.4	0.842169	-2.99756	1.49399	-2.00642	0.0448113	1
MIXL1	2.03242	-2.97667	1.31445	-2.26457	0.0235392	1
NPSR1-AS1	2.50971	-2.97581	1.2838	-2.31797	0.0204507	1
RP11-115C10.1	3.57954	-2.97454	1.31465	-2.26262	0.0236592	1
RP11-7K24.3	1.22832	-2.97282	1.50114	-1.98037	0.0476617	1
RP11-1H8.3	1.32623	-2.94146	1.26054	-2.33348	0.0196227	1
NKX2-2	18.9646	-2.93619	1.28486	-2.28523	0.0222995	1
MXRA5P1	0.900707	-2.93188	1.76073	-1.66515	0.0958819	1
RP11-982M15.8	1.25047	-2.92727	1.49876	-1.95313	0.0508044	1
RP11-338E21.2	0.719697	-2.91985	1.65671	-1.76244	0.0779958	1
RNU6-35P	0.297016	-2.90915	4.57353	-0.636083	0.524722	1
RP11-467N20.5	0.321884	-2.89157	4.63934	-0.623271	0.533106	1
AC018865.5	1.11699	-2.88702	1.63862	-1.76187	0.0780919	1
RP11-114H23.3	0.519983	-2.87566	2.12551	-1.35292	0.17608	1
LTF	4.17462	-2.8665	1.27548	-2.24739	0.0246149	1
RP11-3D23.1	1.27453	-2.86111	1.60735	-1.78001	0.0750735	1
TIGIT	0.646755	-2.83856	1.69097	-1.67866	0.0932187	1
RP11-20G6.2	2.54245	-2.83044	1.20582	-2.34732	0.018909	1
RPS3AP25	1.40373	-2.8292	1.34169	-2.10867	0.0349727	1
AC090627.1	1.63282	-2.82151	1.54484	-1.8264	0.0677895	1
GMPSP1	0.744638	-2.82087	1.59746	-1.76585	0.0774212	1
RP11-449J1.1	6.47476	-2.81793	1.27062	-2.21776	0.0265712	1
TATDN1P1	0.511458	-2.81668	2.28985	-1.23007	0.21867	1
UBE2Q2P11	1.53848	-2.81318	1.55104	-1.81374	0.0697182	1
RP11-43A14.1	1.9691	-2.80801	1.2981	-2.16318	0.0305276	1
RP11-118F19.1	2.29432	-2.80656	1.36915	-2.04985	0.0403792	1
BMS1P2	0.761462	-2.80409	1.62036	-1.73053	0.0835359	1
RP11-499F3.2	1.59768	-2.80347	1.75134	-1.60075	0.109431	1
C1QL2	15.3747	-2.80151	1.26096	-2.22173	0.0263017	1
CTC-559E9.12	0.683394	-2.79888	1.88625	-1.48383	0.137853	1
AC006372.1	0.369199	-2.79717	2.31461	-1.20849	0.22686	1
FOXA2	0.185152	-2.7877	5.88342	-0.473823	0.635626	1
RPS15P5	0.88027	-2.77852	2.06188	-1.34756	0.177798	1
RP4-777O23.1	0.857801	-2.77229	1.5902	-1.74336	0.0812715	1
RP11-417J8.3	8.45177	-2.77093	1.19444	-2.31986	0.0203484	1
RPS7P4	0.884297	-2.76606	1.4891	-1.85754	0.063235	1
RP11-583F2.6	0.480751	-2.75631	2.25608	-1.22172	0.221812	1
IRX1	7.1852	-2.75457	1.44879	-1.90129	0.0572634	1
RP11-114M5.3	0.450058	-2.7473	3.3446	-0.821413	0.411411	1
HCG24	1.61297	-2.74699	1.79057	-1.53415	0.124993	1
RP11-29P20.1	31.4308	-2.74677	1.3896	-1.97667	0.0480791	1
CTC-347C20.1	0.96586	-2.73195	1.59859	-1.70897	0.0874559	1
AFP	1.73415	-2.72587	1.46308	-1.8631	0.0624483	1
MTRNR2L9	0.256219	-2.72146	5.88451	-0.462478	0.643739	1

## Sheet: 2.4. 9wpc 46,XY v 46,XX
Supplementary data 2.4. Differentially expressed genes, 46,XY versus 46,XX at 9wpc.
Differentially expressed genes (DEGs) in 46,XY compared to 46,XX samples. Genes are ordered according to ascending p.adj values.
Gene	baseMean	log2FoldChange	lfcSE	stat	pvalue	padj
USP9Y	1230.61	11.9073	0.884907	13.456	2.83806e-41	1.16134e-36
ZFY	340.543	10.0197	0.761833	13.152	1.65649e-39	3.38918e-35
TTTY15	711.246	11.1692	0.863123	12.9404	2.66189e-38	3.63081e-34
KDM5D	828.184	11.2234	0.892993	12.5683	3.15496e-36	2.15168e-32
PRKY	788.222	13.2356	1.074	12.3237	6.75152e-35	3.4534e-31
EIF1AY	437.47	12.6964	1.05539	12.0301	2.46806e-33	1.12214e-29
TXLNG2P	780.221	11.9659	1.00666	11.8867	1.38773e-32	5.67859e-29
NLGN4Y	421.114	11.4826	1.03839	11.0581	2.0021e-28	7.44782e-25
UTY	406.66	11.6303	1.05758	10.9971	3.94548e-28	1.34541e-24
CYP4F29P	151.488	10.8116	0.999752	10.8143	2.94647e-27	9.27457e-24
DDX3Y	1564.79	12.897	1.24928	10.3236	5.51172e-25	1.611e-21
RP11-424G14.1	86.8881	10.0866	1.0636	9.48344	2.46044e-21	6.71209e-18
TTTY14	100.054	9.95397	1.05416	9.44258	3.63708e-21	9.30183e-18
KERA	15.6845	22.209	2.37393	9.35539	8.32957e-21	2.00498e-17
TMSB4Y	62.3681	8.89703	1.05382	8.44267	3.1016e-17	7.05097e-14
RPS4Y1	4427.03	12.2189	1.47231	8.29916	1.04849e-16	2.1452e-13
ANKRD20A11P	25.7487	7.05221	0.862594	8.17559	2.94432e-16	5.73722e-13
HMOX1	90.888	3.08317	0.393283	7.83958	4.52057e-15	8.17385e-12
KALP	48.5977	9.10013	1.16503	7.8111	5.66922e-15	9.66602e-12
CRABP2	207.966	2.8432	0.366448	7.75882	8.57226e-15	1.40311e-11
TICAM1	47.9453	2.86682	0.375535	7.63397	2.27633e-14	3.58259e-11
TBX15	42.8672	3.46785	0.466592	7.4323	1.06729e-13	1.61754e-10
SNED1	124.751	4.64119	0.6283	7.38691	1.50285e-13	2.19631e-10
SHOX2	19.9498	32.3	4.3889	7.35946	1.84654e-13	2.60553e-10
SIX1	20.5112	5.60664	0.767454	7.30551	2.76221e-13	3.64612e-10
TBL1Y	19.3803	8.09169	1.15195	7.02433	2.15089e-12	2.6671e-09
OGN	826.285	9.31195	1.32832	7.01031	2.37792e-12	2.8619e-09
PTGDS	335.374	7.64992	1.0969	6.97412	3.07784e-12	3.59844e-09
RSU1P2	13.5639	7.84868	1.13201	6.93341	4.10808e-12	4.66951e-09
KANSL1-AS1	29.2552	2.99662	0.441572	6.78625	1.15083e-11	1.23926e-08
DCN	1379.38	5.50078	0.817493	6.72883	1.71027e-11	1.77691e-08
SLC7A2	117.705	2.90256	0.431506	6.72658	1.73696e-11	1.77691e-08
IGF2	2037.03	7.86054	1.17941	6.66482	2.64996e-11	2.64478e-08
CCDC80	147.634	4.35519	0.654078	6.65852	2.76589e-11	2.69477e-08
H19	435.075	4.67588	0.703026	6.65108	2.90952e-11	2.76878e-08
SIX2	26.2072	6.64726	1.01409	6.55488	5.56855e-11	5.17875e-08
COL1A1	1294.91	7.1849	1.09984	6.53266	6.46137e-11	5.7703e-08
ISLR	323.145	6.31507	0.966779	6.53207	6.48665e-11	5.7703e-08
APOD	189.877	4.38935	0.683303	6.42373	1.32979e-10	1.15777e-07
SNX18P13	7.16114	7.58798	1.19352	6.35767	2.0484e-10	1.71063e-07
CFH	317.243	4.46069	0.703586	6.33994	2.29858e-10	1.88116e-07
MT-TQ	36.0023	5.69173	0.901008	6.31706	2.66583e-10	2.13894e-07
C1orf132	60.6241	2.06409	0.327684	6.29902	2.99538e-10	2.35713e-07
CLDN11	418.615	5.8758	0.933937	6.29143	3.14559e-10	2.42864e-07
PCDH11Y	197.301	6.37027	1.01712	6.26302	3.7759e-10	2.86129e-07
TGFBR3	91.8736	5.17591	0.828043	6.25077	4.0843e-10	3.03872e-07
DKK2	94.4108	4.10133	0.656951	6.24298	4.29316e-10	3.13707e-07
SULT1E1	313.53	3.85829	0.619496	6.22811	4.72081e-10	3.38904e-07
OSR1	52.2451	5.24737	0.84403	6.21705	5.06593e-10	3.5741e-07
BMP4	42.4465	4.60953	0.741795	6.21402	5.16459e-10	3.58195e-07
MGP	35.36	4.98148	0.804094	6.19515	5.82284e-10	3.97118e-07
ASPN	144.693	9.90587	1.6122	6.14433	8.02998e-10	5.38667e-07
DAB2	371.019	3.05161	0.49734	6.13586	8.46972e-10	5.59001e-07
GJA1	1658.18	3.88706	0.635606	6.11551	9.62464e-10	6.25143e-07
FMO1	43.489	3.4507	0.567892	6.07633	1.22962e-09	7.86186e-07
ACTG2	35.8671	7.89278	1.30153	6.06423	1.3259e-09	8.34703e-07
F13A1	104.15	3.9525	0.652076	6.06141	1.34934e-09	8.3659e-07
C12orf39	23.9241	4.76393	0.787036	6.05301	1.42168e-09	8.55517e-07
NGFR	231.361	4.10088	0.677401	6.05384	1.41432e-09	8.55517e-07
GJB2	54.6044	9.2912	1.55525	5.97408	2.31387e-09	1.37223e-06
ITGBL1	13.71	8.09209	1.35734	5.96173	2.49585e-09	1.459e-06
COL6A3	607.262	7.61946	1.2798	5.95365	2.62226e-09	1.51131e-06
SLC6A13	104.618	6.31661	1.0728	5.88796	3.91e-09	2.16212e-06
FOLR2	47.7309	3.51584	0.600736	5.85255	4.84083e-09	2.63777e-06
NID2	396.804	3.04386	0.520268	5.85056	4.89908e-09	2.63777e-06
MPZL2	39.9141	9.10776	1.57047	5.7994	6.65527e-09	3.5368e-06
HLA-H	19.519	3.52996	0.608949	5.79682	6.75855e-09	3.54564e-06
CD163	53.1052	3.75825	0.650307	5.77919	7.5063e-09	3.88807e-06
ENPP6	18.6458	5.73823	0.995847	5.76216	8.30423e-09	4.24762e-06
ASB9	19.2467	3.76601	0.654081	5.75771	8.52618e-09	4.3073e-06
SIGLEC1	27.3652	3.87679	0.676132	5.73378	9.82189e-09	4.90136e-06
C16orf89	18.358	8.27393	1.44834	5.71271	1.11191e-08	5.41657e-06
LAMA2	405.995	4.57862	0.807046	5.67331	1.40065e-08	6.66447e-06
LYVE1	155.575	4.17363	0.735603	5.67375	1.39707e-08	6.66447e-06
RANBP3L	28.8111	6.50254	1.1486	5.66126	1.50262e-08	7.0675e-06
SCARA5	43.8183	7.51992	1.33844	5.61841	1.9272e-08	8.96147e-06
SLC6A20	68.3996	7.88717	1.40904	5.59756	2.17392e-08	9.99513e-06
KLF5	84.1375	2.11554	0.379307	5.57739	2.44154e-08	1.11009e-05
C7	123.076	8.53737	1.54553	5.5239	3.3155e-08	1.47468e-05
FOXD2	8.9993	7.53138	1.36769	5.50666	3.657e-08	1.60908e-05
TMEM132C	216.493	5.1824	0.94177	5.50284	3.73732e-08	1.6098e-05
PRRX1	137.094	3.2876	0.597301	5.50409	3.71088e-08	1.6098e-05
PTH1R	38.5778	4.13146	0.751542	5.49732	3.85616e-08	1.64369e-05
RP11-445N18.5	6.52061	4.92636	0.897644	5.4881	4.06281e-08	1.71392e-05
MSX1	102.381	3.23271	0.597972	5.40613	6.44015e-08	2.68909e-05
SLC7A11	374.883	3.50579	0.656573	5.33953	9.31861e-08	3.85169e-05
TBX18	235.633	3.724	0.698491	5.33149	9.74108e-08	3.98605e-05
EDN3	28.6373	6.13142	1.15212	5.32186	1.02711e-07	4.16133e-05
TAGLN	369.723	1.80091	0.33867	5.31758	1.05154e-07	4.21852e-05
IFITM1	69.3313	4.57309	0.861246	5.30986	1.0971e-07	4.24464e-05
STK19P	8.65552	3.16876	0.596502	5.31224	1.08286e-07	4.24464e-05
AC091814.2	32.7192	3.1567	0.594544	5.30945	1.09954e-07	4.24464e-05
GLT8D2	142.091	2.25284	0.423979	5.31357	1.075e-07	4.24464e-05
S100A11	244.062	2.74114	0.517755	5.29428	1.19487e-07	4.56955e-05
PCOLCE	196.091	2.45067	0.463321	5.28935	1.2275e-07	4.65086e-05
GYG2P1	9.17733	6.36131	1.2039	5.28392	1.26447e-07	4.74697e-05
GJB6	31.7797	9.84439	1.86537	5.27745	1.30994e-07	4.82906e-05
OMD	42.9372	8.96354	1.69827	5.27804	1.3057e-07	4.82906e-05
COPZ2	18.6761	3.8364	0.731354	5.24561	1.55762e-07	5.59105e-05
SLC47A1	53.4021	3.68435	0.703154	5.23975	1.60793e-07	5.72143e-05
WDR86-AS1	15.86	2.01642	0.385245	5.23412	1.65771e-07	5.84773e-05
FOXC1	251.57	2.99283	0.572491	5.22773	1.71603e-07	5.90083e-05
STRA6	312.798	2.43238	0.465096	5.22984	1.69656e-07	5.90083e-05
MT-ND6	4623.42	2.06483	0.394875	5.22908	1.70351e-07	5.90083e-05
BPI	17.5602	4.49791	0.860806	5.22523	1.73936e-07	5.92213e-05
ALDH1A3	110.164	8.56975	1.65494	5.17828	2.23937e-07	7.44999e-05
BNC2	124.044	3.02912	0.58546	5.17392	2.29234e-07	7.56473e-05
OLFML3	431.501	3.05168	0.590051	5.17189	2.31736e-07	7.58611e-05
COL3A1	3727.05	5.24449	1.01797	5.15189	2.5788e-07	8.37495e-05
ALDH1A2	56.1782	6.75792	1.3135	5.14499	2.6754e-07	8.62027e-05
ITGA8	111.685	4.77144	0.928724	5.13763	2.7823e-07	8.89467e-05
CFI	53.8409	5.40993	1.05397	5.13291	2.85297e-07	8.99729e-05
LCNL1	24.4919	3.29839	0.64264	5.13255	2.85838e-07	8.99729e-05
ANPEP	53.7659	2.93719	0.573282	5.12346	2.99979e-07	9.37034e-05
BMP5	77.8461	6.7217	1.32108	5.08805	3.61771e-07	0.000112149
MRGPRF	14.3956	3.69631	0.732768	5.04431	4.55168e-07	0.000140041
COL8A2	21.6121	4.01378	0.796387	5.03998	4.65576e-07	0.00014196
ERAP2	68.3315	3.11392	0.617983	5.03885	4.68344e-07	0.00014196
COL21A1	138.608	4.41541	0.877626	5.03108	4.87718e-07	0.000146746
SRPX2	22.609	4.58987	0.91439	5.0196	5.17801e-07	0.00015466
RP11-707O23.5	60.2523	6.98463	1.39452	5.00862	5.48217e-07	0.000162558
CLIC6	84.882	6.69277	1.33804	5.00191	5.67641e-07	0.000165913
SERPINF1	212.923	4.59131	0.918676	4.99775	5.80036e-07	0.000168334
ACTA2	134.909	4.73494	0.950005	4.98413	6.22425e-07	0.000179363
LGALS1	833.358	2.75091	0.552142	4.98225	6.28482e-07	0.000179842
COL1A2	3101.7	3.71985	0.751773	4.9481	7.49419e-07	0.000211491
ECM2	48.41	3.97252	0.80707	4.92216	8.55958e-07	0.000239903
LL0XNC01-240C2.1	9.40037	5.938	1.20895	4.91168	9.03e-07	0.000251366
MVP	119.389	1.20353	0.245668	4.89903	9.63121e-07	0.00026629
OLFML2B	54.3196	2.76002	0.563617	4.89699	9.73175e-07	0.000267264
CTHRC1	119.333	2.99462	0.613854	4.87839	1.06954e-06	0.000291772
CRABP1	295.165	3.98788	0.823884	4.84034	1.29615e-06	0.000348938
SRY	4.07188	6.31887	1.3075	4.83279	1.34635e-06	0.000357745
CREB3L1	34.0673	3.12006	0.646408	4.82677	1.38768e-06	0.000364802
IL1R1	39.4862	3.6481	0.757495	4.81601	1.46456e-06	0.000381719
TXNIP	3449.02	1.67817	0.349109	4.80702	1.53193e-06	0.000394255
RP11-576C2.1	7.84699	6.05244	1.26202	4.79583	1.62006e-06	0.000413781
B3GNT9	11.5229	3.32271	0.693054	4.79429	1.63249e-06	0.000413781
DSP	139.663	2.84057	0.592575	4.7936	1.63814e-06	0.000413781
AC005307.3	17.4786	5.27662	1.10137	4.79095	1.65996e-06	0.000416721
CTD-2319I12.1	6.62419	6.40798	1.34174	4.77588	1.78926e-06	0.000443736
MT-TC	8.69698	4.71431	0.987937	4.77187	1.82521e-06	0.00044812
OLFML1	34.1265	3.50672	0.735387	4.76854	1.85566e-06	0.000451986
SLC6A4	19.0281	5.16809	1.08563	4.76046	1.93151e-06	0.000467676
APOE	273.606	2.38302	0.501738	4.74953	2.03891e-06	0.000487907
PDGFRL	21.1795	2.40559	0.507153	4.74333	2.10236e-06	0.000500166
ITGB4	23.255	3.0648	0.649789	4.7166	2.39815e-06	0.000567238
ITIH2	217.746	8.04917	1.71024	4.70647	2.52046e-06	0.000586007
CDC42EP5	52.9333	3.99639	0.84893	4.70756	2.50701e-06	0.000586007
ANXA1	287.743	2.51828	0.535648	4.70137	2.58428e-06	0.000597451
SLC22A6	33.291	9.28658	1.9768	4.69779	2.62988e-06	0.000600289
WNK4	11.1861	3.35939	0.715227	4.69696	2.64057e-06	0.000600289
CEP164P1	18.6315	2.64831	0.563594	4.69896	2.61494e-06	0.000600289
ZCCHC24	295.221	1.84398	0.393434	4.68688	2.77403e-06	0.000623699
ADAM33	205.046	2.99904	0.640851	4.67977	2.87192e-06	0.000642181
SLC22A8	11.6842	7.84178	1.6766	4.6772	2.90812e-06	0.000646418
EGFL6	22.5749	3.64568	0.779625	4.67619	2.92247e-06	0.000646418
ADAMTSL4	17.5768	3.05912	0.654778	4.672	2.98282e-06	0.000656221
C19orf66	93.6681	2.05436	0.440686	4.66174	3.13553e-06	0.000686128
OLAH	5.47007	6.0306	1.294	4.66043	3.15549e-06	0.000686823
SPON2	81.6562	2.3246	0.499066	4.65789	3.19467e-06	0.000691672
GIMAP7	48.2827	2.84152	0.614057	4.62746	3.70178e-06	0.000793072
LINC01139	16.1497	4.59294	0.995299	4.61464	3.9378e-06	0.000839244
SYNPO2	56.3859	3.25926	0.707007	4.60994	4.02783e-06	0.000853853
BST1	24.9148	1.5562	0.337652	4.6089	4.04808e-06	0.000853853
SERPIND1	26.6874	8.62545	1.87573	4.59844	4.25659e-06	0.000893228
CD14	60.0061	2.63194	0.572833	4.59461	4.33562e-06	0.000905171
RP11-572C15.6	16.9247	4.02936	0.879423	4.58182	4.60938e-06	0.00095744
RAB3IL1	82.2069	2.13675	0.466574	4.57966	4.65738e-06	0.000962524
GJA5	68.7624	3.97484	0.870582	4.56573	4.97751e-06	0.00100832
PGM5	50.9409	3.97476	0.872677	4.55467	5.24672e-06	0.00104623
PRRX2	2.70796	6.05512	1.3327	4.54348	5.53322e-06	0.00109381
GPR124	391.707	2.42148	0.534647	4.52913	5.92283e-06	0.00115963
FAM156A	37.7529	1.46282	0.323225	4.52571	6.01929e-06	0.0011729
RARRES3	5.85653	6.25233	1.38314	4.52037	6.17304e-06	0.00119716
IGFBP6	27.2627	3.6156	0.800701	4.51555	6.31541e-06	0.00121899
COL8A1	25.363	7.55311	1.67692	4.50416	6.66355e-06	0.00128015
PTRF	277.076	2.07669	0.462274	4.49234	7.04452e-06	0.00134702
FAT2	14.6064	4.05783	0.905549	4.48107	7.42685e-06	0.00140927
ARSI	17.3962	3.6848	0.822367	4.48073	7.43896e-06	0.00140927
QPRT	141.696	2.18763	0.488738	4.47608	7.60266e-06	0.00143365
GIMAP1	42.6652	2.49405	0.558249	4.46764	7.9089e-06	0.00148105
PPIC	53.1187	2.34123	0.524098	4.46716	7.92645e-06	0.00148105
MYL9	119.372	2.44731	0.548464	4.46212	8.11544e-06	0.00150947
ADAMTS15	114.216	2.50474	0.562123	4.45586	8.35563e-06	0.00154711
LUM	638.751	4.36494	0.980651	4.45106	8.54473e-06	0.00156893
RNASE1	129.184	2.48525	0.558367	4.45092	8.55016e-06	0.00156893
FBN1	602.74	1.81806	0.409277	4.44214	8.90693e-06	0.0016271
HSPA2	105.933	1.8769	0.422625	4.44106	8.95179e-06	0.00162803
SNAI2	157.88	1.93695	0.436446	4.438	9.07986e-06	0.00164402
TGM2	185.689	2.72395	0.614882	4.43004	9.42147e-06	0.00169835
COL14A1	14.6001	5.58867	1.26293	4.42517	9.63647e-06	0.00172949
COL13A1	228.617	2.85072	0.644835	4.42085	9.83133e-06	0.00175676
FMOD	30.0078	4.04055	0.914726	4.41722	9.99786e-06	0.00177875
OR2A20P	4.4162	5.97932	1.35517	4.41222	1.02318e-05	0.00180987
IFITM3	509.378	2.35778	0.53445	4.41159	1.02613e-05	0.00180987
PVALB	4.20457	6.47002	1.46826	4.4066	1.05005e-05	0.00184413
FOXC2	9.65617	5.38305	1.22266	4.40273	1.06895e-05	0.0018693
RP11-10L7.1	12.9569	2.17841	0.496175	4.39041	1.13137e-05	0.00197002
GPNMB	49.7163	3.37001	0.768872	4.38306	1.17022e-05	0.00202904
TMEM176A	9.0838	6.60136	1.50716	4.37999	1.18683e-05	0.00204917
ABCA8	66.2605	3.45211	0.789133	4.37456	1.21675e-05	0.002092
S100A1	7.55484	5.11304	1.17102	4.36632	1.26358e-05	0.00216342
ID3	178.632	2.18954	0.502368	4.35843	1.30997e-05	0.00223351
RERGL	19.7865	1.95118	0.448154	4.35381	1.33789e-05	0.00226225
TWIST1	25.6096	3.16864	0.728124	4.35179	1.35028e-05	0.00227381
CD99	978.238	1.59902	0.367683	4.34892	1.3681e-05	0.00229438
ALX4	109.599	3.79531	0.873895	4.34298	1.40565e-05	0.00233817
PLEK	52.2074	1.59002	0.366344	4.34023	1.42331e-05	0.00235796
CXCL12	900.749	2.93249	0.677874	4.32602	1.5183e-05	0.00249513
CLEC14A	73.3521	2.42349	0.56086	4.32102	1.55312e-05	0.00254214
PLAC9	18.7375	4.26268	0.988263	4.3133	1.60834e-05	0.00262205
GIMAP5	59.5394	2.08233	0.482958	4.31161	1.62072e-05	0.00263174
SMAGP	31.399	2.07382	0.481164	4.31	1.63251e-05	0.00264041
FGL2	20.4155	2.78917	0.647733	4.30606	1.66191e-05	0.00267737
BMP6	75.2606	2.89669	0.674391	4.29527	1.74479e-05	0.00277809
COL6A2	627.748	2.49733	0.581402	4.29535	1.74417e-05	0.00277809
VSIG4	118.072	1.81698	0.423391	4.29149	1.77476e-05	0.00281486
CCBE1	646.486	2.70883	0.631888	4.28689	1.8119e-05	0.00286267
EGFLAM	176.95	3.51128	0.819433	4.28501	1.82728e-05	0.00286484
CTC-444N24.6	26.0702	1.2606	0.294133	4.2858	1.82082e-05	0.00286484
MT-TA	13.6889	4.45694	1.04321	4.27235	1.93422e-05	0.00299804
XAF1	64.3733	2.67004	0.627029	4.25824	2.06039e-05	0.0031292
EMILIN1	89.0038	2.2509	0.528657	4.25777	2.06472e-05	0.0031292
SLC6A12	59.1959	3.10387	0.731389	4.2438	2.19768e-05	0.00330669
PROCR	109.988	2.15448	0.507746	4.24323	2.20321e-05	0.00330669
EMP3	166.692	1.41082	0.333651	4.22842	2.35335e-05	0.00350178
TTR	7575.8	6.90577	1.63611	4.22086	2.43374e-05	0.00359526
LILRB5	27.7477	3.42367	0.811543	4.21871	2.45699e-05	0.00361655
WISP1	11.2031	5.54471	1.31574	4.21414	2.50736e-05	0.00366433
CARD6	19.862	1.98565	0.47212	4.20582	2.60136e-05	0.00378818
OAS1	14.2719	3.00865	0.718573	4.18697	2.82697e-05	0.00408131
LOXL2	174.099	1.12174	0.26794	4.18652	2.83258e-05	0.00408131
ANXA3	73.2932	2.74349	0.655756	4.1837	2.86802e-05	0.00411787
IGF2-AS	4.5242	5.99711	1.43524	4.17848	2.93462e-05	0.00419877
ITGA11	70.445	2.14855	0.515253	4.1699	3.04737e-05	0.00434044
ASPDH	126.623	1.71672	0.411748	4.16934	3.05486e-05	0.00434044
MMP2	239.936	2.51604	0.603786	4.16711	3.08483e-05	0.00436786
MARCO	4.27732	5.94221	1.42994	4.15557	3.24476e-05	0.00456274
IGFBP4	622.407	1.76416	0.424462	4.15621	3.23563e-05	0.00456274
C1QA	79.3578	2.10026	0.505929	4.1513	3.30593e-05	0.00460131
PIEZO1	157.353	1.67951	0.404519	4.15188	3.29757e-05	0.00460131
NID1	1206.11	2.11143	0.508981	4.14834	3.34894e-05	0.00464537
TMEM176B	30.008	3.37598	0.814249	4.14612	3.38152e-05	0.00467472
CD36	172.692	1.84603	0.446943	4.13034	3.62224e-05	0.00499065
SHC1	517.286	1.32283	0.321456	4.11512	3.86971e-05	0.0053137
IFIT2	24.0963	2.36327	0.574601	4.11288	3.90746e-05	0.0053476
PPP1R14A	29.5009	2.95017	0.717503	4.11172	3.92717e-05	0.00535666
TMBIM1	129.299	1.48595	0.36174	4.10779	3.99457e-05	0.00541251
GIMAP4	133.092	1.75498	0.429225	4.08873	4.33747e-05	0.0058003
TTTY10	2.95015	5.10295	1.24904	4.08549	4.3983e-05	0.00584346
MRC1L1	8.66716	3.77325	0.92619	4.07395	4.62221e-05	0.00612107
L1TD1	42.8339	2.62116	0.643863	4.07099	4.68132e-05	0.00617934
SPARCL1	355.219	3.2376	0.795879	4.06795	4.7428e-05	0.00624036
RP11-2B6.2	28.3133	1.52902	0.376395	4.06226	4.85991e-05	0.00637396
ABCA9	115.316	2.81082	0.692345	4.05986	4.91019e-05	0.00641933
FAM20A	65.9166	2.23887	0.551708	4.05806	4.94812e-05	0.00644831
RP11-13P5.2	4.6382	5.79665	1.42942	4.05525	5.00815e-05	0.00650583
COL18A1	843.709	2.25604	0.556731	4.0523	5.07169e-05	0.00656752
SMOC2	26.6797	2.47898	0.612359	4.04824	5.16032e-05	0.0066612
RP4-610C12.4	55.8415	2.1012	0.519585	4.04399	5.25489e-05	0.00676195
NEFH	56.6508	1.25542	0.310837	4.03883	5.37187e-05	0.00689081
NR2F2	727.493	2.1765	0.539311	4.0357	5.44396e-05	0.00696147
AC005307.1	2.94282	5.4543	1.353	4.03127	5.54759e-05	0.00707188
EHD2	66.4997	1.97062	0.489463	4.02609	5.67123e-05	0.00719795
FBXO15	69.6795	1.12235	0.278799	4.02566	5.68167e-05	0.00719795
LAMB1	1760.73	1.71393	0.425973	4.02357	5.7322e-05	0.00723955
GJA4	94.8486	2.19337	0.546568	4.01299	5.99542e-05	0.00754869
FRZB	450.414	1.874	0.467114	4.01186	6.02434e-05	0.00756184
HSD17B2	15.2019	5.95259	1.48602	4.00574	6.18229e-05	0.00771279
UBL4B	7.90099	3.90388	0.974444	4.00626	6.16874e-05	0.00771279
APOL4	173.23	1.93899	0.484383	4.00302	6.25398e-05	0.00777851
TNFRSF1B	84.8284	1.87192	0.468002	3.9998	6.33947e-05	0.0078372
PTGER4	10.9237	3.03952	0.760353	3.99751	6.40135e-05	0.00788986
CYB5R2	48.786	1.57029	0.393495	3.99063	6.58986e-05	0.00807356
RP11-66B24.4	2.85746	5.26653	1.32136	3.98569	6.72856e-05	0.00821889
ASPA	7.84693	4.98779	1.25196	3.98397	6.77729e-05	0.00825378
TMEM100	77.7462	2.28276	0.573934	3.97739	6.96756e-05	0.00846032
IL32	31.8461	2.50166	0.629811	3.97208	7.1247e-05	0.00860008
FAM124B	59.3429	1.89811	0.478448	3.96722	7.27145e-05	0.00873185
LTBR	49.3893	1.79669	0.452903	3.96706	7.27654e-05	0.00873185
LSR	86.8594	2.07302	0.523253	3.96179	7.43904e-05	0.0088748
EMCN	146.506	2.33486	0.59242	3.94122	8.10684e-05	0.00961542
GSTT2	15.7821	2.43856	0.623496	3.91112	9.18704e-05	0.0107717
FOXD2-AS1	11.1341	4.70871	1.20944	3.8933	9.88914e-05	0.0114961
RAMP2	256.754	1.52387	0.391696	3.89044	0.000100061	0.0115992
MET	32.5484	2.77373	0.714378	3.88272	0.000103295	0.0119065
SLC2A9	21.6311	1.84154	0.474454	3.88138	0.000103864	0.0119385
PLA2R1	43.3818	1.94964	0.503899	3.8691	0.000109238	0.0124513
MRO	4.8793	4.32305	1.11771	3.86778	0.000109831	0.0124841
ZNF232	937.972	0.785557	0.203374	3.86263	0.000112171	0.0126797
HLA-DRB1	17.718	2.82039	0.730503	3.86089	0.000112976	0.0127355
RP11-473M20.14	358.338	0.705286	0.183007	3.85386	0.000116269	0.0130379
KANK2	499.243	1.73061	0.450383	3.84253	0.000121772	0.0135774
ITM2A	2127.78	1.52634	0.397474	3.8401	0.000122985	0.0136383
CNN1	4.91936	5.11493	1.33352	3.83566	0.000125226	0.013812
CYSLTR1	18.7398	2.36151	0.615661	3.83574	0.000125189	0.013812
PRDM6	39.6991	1.701	0.443584	3.83467	0.000125734	0.0138308
FAM86DP	102.209	1.00174	0.261383	3.83245	0.000126876	0.0139189
CABLES1	106.586	1.29401	0.337872	3.82988	0.000128208	0.0140275
AGR2	21.0997	3.58322	0.936474	3.82629	0.000130089	0.0141954
WFIKKN2	229.572	4.47247	1.16991	3.82291	0.000131884	0.0142987
KIF25	17.8254	2.26352	0.593215	3.81569	0.000135805	0.0146626
PLEKHA4	43.3556	2.26264	0.593424	3.81285	0.000137375	0.0147931
CHP2	25.4588	1.66328	0.437189	3.8045	0.000142092	0.0152609
CCDC155	5.40453	3.77158	0.991653	3.80333	0.000142767	0.0152932
ASIP	1.55862	5.32192	1.40039	3.80032	0.000144512	0.0154318
SOX7	104.223	1.52228	0.400622	3.7998	0.000144814	0.0154318
TRIM38	34.9841	1.65377	0.435522	3.79722	0.000146331	0.0155529
WNT16	17.7258	4.11691	1.08442	3.79641	0.000146805	0.0155628
NMNAT1	258.079	0.741043	0.195551	3.78951	0.000150945	0.0159604
ADCY4	125.231	1.63342	0.431166	3.78837	0.000151637	0.0159922
RP11-259G18.2	5.65247	5.66798	1.49759	3.78475	0.000153865	0.0161629
ALX3	21.276	3.2297	0.853413	3.78446	0.000154045	0.0161629
MS4A6A	21.7732	2.97473	0.786416	3.78264	0.000155175	0.0162398
LDLR	1651.71	0.803033	0.212477	3.77938	0.000157216	0.0164114
LRRN4CL	8.72138	3.57438	0.948268	3.76938	0.000163653	0.0170399
CDH11	1440.88	1.47455	0.391849	3.76306	0.000167844	0.0173439
RASSF9	6.26089	5.00509	1.33175	3.75828	0.000171084	0.0175898
NCF2	15.1165	2.51164	0.671106	3.74253	0.000182175	0.018452
LXN	135.757	1.31448	0.351606	3.73851	0.000185114	0.0186326
NR2F1	3629.83	3.43456	0.920552	3.73098	0.000190739	0.01913
PLD1	80.0602	2.00735	0.539441	3.72117	0.000198302	0.0198399
PKDCC	437.897	1.08769	0.292434	3.71943	0.000199675	0.0199286
NUPR1	17.9889	2.2977	0.620045	3.70571	0.000210802	0.0208358
FAM198B	138.721	2.16092	0.58463	3.69622	0.00021883	0.0215253
ARRDC4	1025.45	0.897521	0.243048	3.69277	0.000221828	0.021664
P2RY14	19.4623	2.73195	0.7401	3.69132	0.000223089	0.0217206
PERP	53.8099	2.59675	0.703557	3.69089	0.00022347	0.0217206
PTGDR	5.59609	3.79247	1.02835	3.68793	0.000226088	0.021923
CD4	49.7363	1.91799	0.520257	3.68662	0.000227256	0.0219842
STAP2	51.4552	1.14477	0.310632	3.6853	0.000228434	0.0220461
GAB3	26.7491	1.65305	0.448729	3.68384	0.000229751	0.0221023
NMI	34.6092	1.45774	0.395753	3.68345	0.000230098	0.0221023
MT-TS1	11.9325	2.46619	0.670476	3.67827	0.000234819	0.0224512
MT-TT	38.1014	3.47725	0.947263	3.67084	0.000241753	0.0230059
MPEG1	48.1795	1.78758	0.487353	3.66794	0.000244513	0.0231616
TRIM6	17.2008	1.44595	0.394214	3.66793	0.000244521	0.0231616
ARHGAP10	33.7914	1.90363	0.519384	3.66517	0.000247173	0.0233587
DNM3OS	9.50142	2.9058	0.793269	3.66307	0.000249211	0.023497
MYOF	116.249	1.82309	0.498006	3.66078	0.000251448	0.0236535
NAP1L1P2	2.3359	5.17559	1.41619	3.65459	0.000257595	0.0240109
CYP1B1	335.747	4.94784	1.3538	3.65479	0.00025739	0.0240109
RP11-462G22.2	8.81581	3.18146	0.870503	3.65473	0.000257448	0.0240109
CLP1	288.825	0.743686	0.203701	3.65086	0.00026136	0.0242514
LPAR1	192.285	1.95964	0.537092	3.64862	0.000263657	0.024354
GIMAP6	123.514	1.88221	0.515851	3.64875	0.000263516	0.024354
AP000459.4	31.2239	1.65527	0.454151	3.64477	0.000267635	0.0246104
DEF6	29.5198	1.5405	0.422604	3.64526	0.000267118	0.0246104
PAPLN	166.557	2.68341	0.738286	3.63464	0.000278367	0.0254827
EYA1	69.849	1.88455	0.519814	3.62542	0.000288487	0.0262331
CTSK	259.26	1.38446	0.382219	3.62216	0.000292155	0.0265077
MYL3	2.76293	5.0104	1.3846	3.61867	0.000296122	0.0267203
HRC	12.5717	3.06568	0.848031	3.61506	0.00030028	0.0269462
CDC20B	15.9333	7.90894	2.18845	3.61394	0.000301582	0.0270038
KLF9	56.342	2.24799	0.623379	3.60614	0.000310789	0.0277362
ZC3H12A	11.92	1.95228	0.541582	3.60477	0.000312429	0.0277362
NCF4	15.9307	1.71085	0.474469	3.60582	0.000311165	0.0277362
TCN2	264.136	1.34619	0.373452	3.60473	0.000312473	0.0277362
S100A9	15.4405	2.60897	0.72481	3.59953	0.000318795	0.0281468
TFAP2B	24.3985	4.93458	1.37262	3.59501	0.000324385	0.0285459
CXCL6	8.68353	4.41264	1.22789	3.59367	0.000326057	0.0286315
GIMAP2	19.014	1.9318	0.537775	3.5922	0.000327893	0.028731
COL5A1	959.462	1.75943	0.491003	3.58334	0.000339232	0.0293943
CTA-29F11.1	160.035	1.21422	0.338814	3.58375	0.000338702	0.0293943
NUP210L	11.4627	4.06548	1.13528	3.58102	0.000342254	0.0294223
GIMAP8	68.5721	2.06247	0.575909	3.58124	0.000341972	0.0294223
ABCG2	248.92	1.51193	0.422103	3.5819	0.000341104	0.0294223
CTD-2337J16.1	2.58704	4.60505	1.28654	3.57939	0.000344391	0.029544
CDH1	101.208	2.07913	0.581818	3.5735	0.000352243	0.0300914
DMKN	14.3777	5.64666	1.58069	3.57228	0.00035388	0.0301683
AQP5	47.5059	1.76995	0.497576	3.55714	0.000374917	0.0317631
AFAP1L2	260.588	1.80257	0.506983	3.5555	0.000377267	0.0318962
DHX58	17.7663	1.86132	0.523716	3.55406	0.00037933	0.0320045
TINAGL1	29.3805	2.71872	0.765816	3.55009	0.000385099	0.0324244
RP11-313P13.5	7.5073	1.94055	0.547023	3.54748	0.000388941	0.032547
EMILIN2	76.7601	1.67838	0.473297	3.54614	0.000390915	0.0326454
POSTN	71.1544	4.58129	1.29233	3.54499	0.000392624	0.0327213
APOBEC3F	8.87503	2.65084	0.748544	3.54133	0.000398122	0.0330449
VAMP5	54.7038	2.05197	0.581088	3.53125	0.000413605	0.0341914
PEAR1	150.431	1.51946	0.430241	3.53164	0.000412995	0.0341914
RP11-60L3.1	6.88832	2.80559	0.794754	3.53014	0.000415341	0.0342656
A2M	1373.48	1.28953	0.365857	3.52468	0.000424001	0.0349097
NPIPB15	117.955	3.30028	0.937092	3.52183	0.000428587	0.0352164
RP11-680F8.1	13.3404	1.8162	0.517706	3.50816	0.000451219	0.0367807
AHNAK	1847.56	1.79065	0.510805	3.50554	0.000455678	0.0370703
TMEM191A	14.6264	2.14639	0.612524	3.50418	0.000458022	0.037187
NR2F2-AS1	19.1856	2.50898	0.716503	3.50171	0.000462285	0.037294
COL5A2	1115.87	1.87486	0.535474	3.50131	0.000462985	0.037294
ERG	113.594	1.34118	0.382947	3.50225	0.000461338	0.037294
MLLT10P1	9.92609	3.08268	0.880857	3.49964	0.000465889	0.0374542
CNN2	402.083	2.01993	0.577282	3.49904	0.000466942	0.0374652
CCDC88B	117.541	1.13208	0.323669	3.49764	0.000469394	0.0375882
RHOD	6.15192	3.3478	0.957629	3.49593	0.000472413	0.0377561
MFAP5	2.68896	5.21714	1.49376	3.49263	0.000478281	0.0379288
FAM101A	201.577	1.29161	0.369773	3.49298	0.000477655	0.0379288
DERL3	187.975	1.12159	0.321485	3.48878	0.000485225	0.038405
CPED1	80.8992	2.60943	0.748613	3.48568	0.000490884	0.038778
FAM26E	25.5995	2.58521	0.741879	3.48468	0.000492733	0.038849
CSF1	61.0729	1.94241	0.558331	3.47896	0.000503359	0.0394587
TGFBI	110.287	2.03498	0.585996	3.47269	0.000515271	0.0401617
RP11-650L12.2	4.97333	2.43929	0.702543	3.47209	0.000516431	0.0401756
LMCD1	52.15	1.47377	0.424544	3.47142	0.000517707	0.0401984
COL15A1	235.087	2.32284	0.66945	3.46977	0.000520907	0.0403703
KANK4	34.1171	1.85562	0.536842	3.45654	0.00054715	0.0420063
IRF8	29.2826	1.47669	0.427513	3.45415	0.000552029	0.0421437
PLEKHG4	172.086	1.14523	0.331992	3.44957	0.000561488	0.042786
LMO2	436.954	1.26113	0.366	3.44571	0.000569557	0.0433202
HIBADH	266.754	0.76837	0.223123	3.44371	0.000573785	0.0434801
FBLN2	88.8661	2.13695	0.62072	3.4427	0.000575944	0.0434827
FAM110D	15.3734	1.72967	0.503107	3.43797	0.000586093	0.0440863
TIMD4	8.54475	3.64247	1.06028	3.43538	0.000591722	0.0442732
TNN	33.2648	3.10048	0.902657	3.43484	0.000592905	0.0442732
RNF207	132.461	1.31872	0.383871	3.43532	0.000591847	0.0442732
CLDN15	209.706	0.903837	0.263126	3.43499	0.00059257	0.0442732
RCN3	112.77	1.28724	0.374964	3.43297	0.000597004	0.044498
COL4A1	3193.25	1.50582	0.439187	3.42865	0.000606595	0.0451307
NQO1	146.957	1.58441	0.46247	3.42598	0.000612583	0.0454935
PCK2	91.0736	1.43959	0.420262	3.42546	0.000613755	0.045498
LMX1B	3.02007	4.66901	1.36359	3.42406	0.000616929	0.0456505
CLEC1A	39.9907	1.89302	0.554969	3.41104	0.000647151	0.0475429
SLC38A11	160.557	2.03739	0.597477	3.41	0.000649634	0.0475546
FCER1G	43.2623	1.4378	0.421587	3.41045	0.000648549	0.0475546
CTSH	60.396	1.57729	0.462736	3.40863	0.000652905	0.0477087
STAT6	232.018	1.2413	0.365017	3.40067	0.000672206	0.0490315
TNNT3	5.93225	3.99846	1.17643	3.3988	0.000676824	0.0492148
AC091729.9	55.2448	1.38361	0.407265	3.39731	0.000680506	0.0493729
USHBP1	36.8897	1.42333	0.419298	3.39456	0.000687399	0.0496968
STAB1	367.286	1.54217	0.454404	3.39383	0.000689232	0.0497414

## Sheet: 2.5. 9wpc 46,XX v 46,XY
Supplementary data 2.5. Top 250 differentially expressed genes, 46,XX versus 46,XY at 9wpc.
Top 250 differentially expressed genes (DEGs) in 46,XX compared to 46,XY samples. Genes are ordered according to ascending p.adj values.
Gene	baseMean	log2FoldChange	lfcSE	stat	pvalue	padj
PSPHP1	30.7571	-48.2072	3.79901	-12.6894	6.77066e-37	6.92639e-33
LRRC37A4P	384.541	-5.60303	0.443793	-12.6253	1.53088e-36	1.25287e-32
XIST	34864.2	-11.9247	0.949796	-12.555	3.73101e-36	2.18104e-32
RGS1	106.754	-5.71693	0.681492	-8.38885	4.9094e-17	1.05733e-13
SMN2	223.849	-7.00671	0.893992	-7.83755	4.5943e-15	8.17385e-12
TSIX	238.077	-9.6439	1.31272	-7.34649	2.03484e-13	2.77552e-10
GSTT1	320.791	-7.78678	1.10195	-7.0664	1.59007e-12	2.0333e-09
AP000350.5	80.4519	-9.60113	1.4028	-6.84428	7.68604e-12	8.50035e-09
ATE1-AS1	41.2463	-4.63295	0.727666	-6.36686	1.92936e-10	1.64478e-07
ARRDC3	7190.59	-2.07058	0.349118	-5.93089	3.01294e-09	1.71235e-06
JPX	664.657	-0.89507	0.151879	-5.89331	3.78541e-09	2.1219e-06
AP000351.10	13.5449	-7.14666	1.2481	-5.72605	1.02794e-08	5.06786e-06
WDR41	1390.08	-0.728585	0.138564	-5.25813	1.4553e-07	5.31703e-05
FAM157C	22.3021	-4.4872	0.855372	-5.24591	1.55516e-07	5.59105e-05
RP11-706O15.1	652.775	-0.800376	0.153212	-5.22398	1.75117e-07	5.92213e-05
COX20P1	37.4246	-4.79109	0.923261	-5.18932	2.11068e-07	7.07943e-05
AC084117.3	16.5615	-2.54434	0.50815	-5.00706	5.52674e-07	0.000162701
RP11-706O15.3	80.0379	-7.67331	1.57773	-4.86352	1.15319e-06	0.000312507
KDM6A	1473.28	-0.919458	0.190234	-4.8333	1.34287e-06	0.000357745
AP000350.4	20.8316	-4.77182	0.988707	-4.82633	1.39074e-06	0.000364802
NUTM2B	35.3362	-3.29476	0.684614	-4.81258	1.48995e-06	0.000385878
RP11-34P13.13	21.518	-2.54216	0.531346	-4.78439	1.71511e-06	0.000427941
AC073052.1	19.5099	-2.25621	0.472854	-4.77147	1.82884e-06	0.00044812
RP11-127L20.3	6.96915	-6.07224	1.27757	-4.75297	2.00449e-06	0.000482493
RP11-196G18.22	821.428	-1.80072	0.3823	-4.71023	2.47436e-06	0.000581901
RP4-730K3.3	59.5554	-1.36714	0.295068	-4.63332	3.59852e-06	0.000775007
ZNF98	39.3225	-3.00581	0.657099	-4.57437	4.77656e-06	0.000982195
AL627309.1	68.9839	-2.74614	0.600494	-4.57314	4.8048e-06	0.000983062
FAM21B	97.7134	-5.74737	1.25757	-4.57021	4.87245e-06	0.000991944
ZNF876P	95.1267	-1.2439	0.272777	-4.56014	5.11192e-06	0.00103044
CYP4F24P	87.1025	-10.4412	2.29139	-4.55671	5.19609e-06	0.00104228
YAF2	1153.58	-0.944646	0.207438	-4.55386	5.26693e-06	0.00104623
RPSAP47	129.072	-5.9881	1.32124	-4.53219	5.8375e-06	0.00114842
KB-226F1.1	10.1303	-5.45992	1.25372	-4.35498	1.33082e-05	0.00225963
SNORD6	21.1145	-2.26089	0.520498	-4.34371	1.40097e-05	0.00233817
CLIC2	87.8732	-1.10147	0.254216	-4.33281	1.47218e-05	0.00242909
HSPA1B	3430.04	-2.64473	0.615386	-4.29767	1.72599e-05	0.00276971
AP001347.6	70.9879	-1.06966	0.250158	-4.27596	1.90314e-05	0.00297238
CSH1	8.12313	-23.1008	5.4048	-4.27414	1.91878e-05	0.00298541
POM121B	27.9628	-2.94924	0.69061	-4.27049	1.95043e-05	0.00300551
RPL17P50	22.1964	-1.74716	0.40916	-4.27011	1.95373e-05	0.00300551
RP11-343H5.4	150.572	-8.79856	2.0624	-4.26617	1.98858e-05	0.00304766
VN1R84P	5.36807	-6.42221	1.50595	-4.26455	2.00308e-05	0.00305843
RNU2-6P	12.8454	-4.45962	1.05107	-4.24294	2.20607e-05	0.00330669
RP1-90G24.11	9.74897	-2.75453	0.652299	-4.22281	2.41277e-05	0.0035772
RN7SL9P	5.82246	-5.63514	1.33617	-4.21738	2.47155e-05	0.00362494
RP1-90G24.6	14.2799	-2.38223	0.567447	-4.19815	2.69105e-05	0.00390489
RPSAP58	540.377	-2.08392	0.507069	-4.10975	3.96089e-05	0.0053847
AC026150.5	41.62	-1.27289	0.310516	-4.09927	4.1445e-05	0.00559712
RP11-706O15.5	53.1827	-8.52873	2.08389	-4.0927	4.26378e-05	0.00573927
AC007255.8	27.4173	-2.66895	0.65255	-4.09003	4.31315e-05	0.00578669
NPIPA5	109.856	-4.88086	1.19422	-4.08707	4.36862e-05	0.00582293
EFCAB7	1317.33	-0.837184	0.209283	-4.00026	6.32742e-05	0.0078372
HIST2H2BC	21.6265	-1.6775	0.419905	-3.99495	6.47082e-05	0.00795154
RP11-75C9.1	203.769	-1.28126	0.322524	-3.97261	7.10893e-05	0.00860008
PRR4	209.044	-1.01652	0.256487	-3.96326	7.39337e-05	0.0088461
RN7SL739P	3.79239	-4.91664	1.24311	-3.95512	7.64974e-05	0.00909963
SPRY3	441.927	-0.965297	0.246334	-3.91866	8.90427e-05	0.0105307
HLA-K	12.7378	-3.08335	0.787807	-3.91384	9.08411e-05	0.0107124
ZNF208	50.2463	-2.89369	0.739552	-3.91277	9.12441e-05	0.010729
GRIA4	591.411	-1.392	0.357939	-3.88894	0.000100684	0.0116383
CRYBB2P1	491.348	-0.995613	0.256964	-3.87452	0.000106834	0.0122113
ZCCHC2	696.145	-0.73989	0.190955	-3.87467	0.000106768	0.0122113
CHRNA7	30.3782	-1.53876	0.398178	-3.8645	0.000111317	0.012618
CPSF1P1	28.2732	-2.28242	0.594125	-3.84165	0.000122211	0.0135893
RPL36AP43	14.1569	-1.55589	0.407031	-3.82254	0.000132085	0.0142987
DIS3L	628.887	-0.993561	0.259917	-3.82261	0.000132045	0.0142987
AK3P3	74.8888	-1.06736	0.283264	-3.76809	0.000164504	0.0170614
KDM3A	4454.16	-0.859017	0.227989	-3.7678	0.000164693	0.0170614
RP11-231L11.3	30.6715	-2.16284	0.575011	-3.76138	0.000168977	0.017417
RP11-845C23.2	41.8497	-2.10105	0.559549	-3.75491	0.000173406	0.0177838
FAM182B	124.114	-1.02403	0.273397	-3.74558	0.000179977	0.0183657
TET1	1183.72	-1.04951	0.28074	-3.73838	0.000185208	0.0186326
TMPRSS7	8.62147	-2.73434	0.736969	-3.71025	0.000207053	0.0206146
H2BFM	7.68918	-2.97847	0.804032	-3.70441	0.00021188	0.0208918
RP11-819C21.1	384.463	-0.777985	0.210614	-3.69389	0.000220851	0.0216202
HIST2H2BE	1431.28	-0.925362	0.251621	-3.6776	0.000235442	0.0224576
LINC-PINT	42.8152	-1.82775	0.5001	-3.65477	0.000257414	0.0240109
RP1-156L9.1	7.05057	-3.18556	0.87201	-3.65312	0.000259073	0.0240938
PDK1	890.938	-1.43332	0.393824	-3.63951	0.000273162	0.0250623
RP11-321G12.1	14.5743	-1.96317	0.540932	-3.62923	0.000284267	0.0259148
DNAJC19P5	6.37094	-2.86333	0.790718	-3.62118	0.000293268	0.0265498
RP11-613F22.8	11.3286	-2.18753	0.604561	-3.61838	0.000296457	0.0267203
SERF1A	16.9594	-3.58112	0.989949	-3.61748	0.00029748	0.0267536
OCLN	133.967	-2.36531	0.657087	-3.5997	0.000318586	0.0281468
AC127904.2	30.891	-1.71803	0.477333	-3.59923	0.000319162	0.0281468
RP1-292B18.1	15.1571	-1.64582	0.459129	-3.58466	0.00033752	0.0293943
RP11-795F19.5	142.447	-1.25241	0.349367	-3.58481	0.000337328	0.0293943
CEP112	399.57	-0.896086	0.250022	-3.58403	0.000338328	0.0293943
NRXN1	5945.59	-0.778191	0.217195	-3.58292	0.000339772	0.0293943
RP11-556K13.1	31.4222	-2.2272	0.62264	-3.57703	0.000347525	0.0297505
MTRNR2L2	11.2076	-2.30149	0.646662	-3.55904	0.000372215	0.0316654
ZNF844	1121.73	-0.823524	0.231451	-3.55809	0.000373565	0.0317143
LRRC37A17P	38.0615	-3.39643	0.956995	-3.54906	0.000386616	0.0324853
RP11-798M19.6	255.88	-0.977081	0.275366	-3.54829	0.000387735	0.0325125
CCT6P3	263.728	-0.742018	0.209523	-3.54146	0.00039792	0.0330449
GPRIN3	953.313	-1.16708	0.331503	-3.52059	0.000430595	0.0353105
JUN	3682.59	-1.43833	0.409575	-3.51176	0.000445144	0.0364306
RP11-213G2.3	414.677	-0.814879	0.232194	-3.50947	0.000448993	0.0366722
LRRC37A15P	12.7078	-1.88154	0.538436	-3.49446	0.000475026	0.037891
AMER2	5606.22	-0.712211	0.203856	-3.4937	0.000476384	0.0379253
RP11-230C9.2	45.3769	-0.876686	0.251797	-3.48171	0.000498218	0.0391937
RP11-613F22.6	7.63569	-2.21383	0.639552	-3.46153	0.000537108	0.0413907
RNF169	1575.91	-0.776791	0.224573	-3.45897	0.000542246	0.0417081
MIR4742	2.8725	-4.36296	1.2631	-3.45417	0.000551992	0.0421437
FBXL2	1174.51	-0.772047	0.223493	-3.45445	0.000551417	0.0421437
DUSP5P1	132.721	-1.4264	0.414185	-3.44387	0.000573442	0.0434801
NIM1K	164.823	-0.737395	0.215585	-3.42044	0.00062519	0.0460951
AC022819.3	5.61723	-2.622	0.771476	-3.39868	0.000677125	0.0492148
LRRTM4	798.093	-0.750871	0.221159	-3.39516	0.000685894	0.0496757
PDE4DIP	7350.27	-0.715199	0.210807	-3.39267	0.000692142	0.0498634
AC006042.8	35.8831	-1.59662	0.471	-3.38984	0.000699324	0.0502041
RP11-508N22.12	196.357	-0.84555	0.249911	-3.38341	0.000715919	0.0509486
SCAI	2150.98	-0.706276	0.20946	-3.3719	0.000746527	0.0524983
OR7D2	24.3761	-4.62676	1.37771	-3.35831	0.000784205	0.0543893
GOLGA8O	1.55771	-4.98113	1.48406	-3.35642	0.00078958	0.0545735
RP11-504A18.1	23.1832	-1.16834	0.348079	-3.35654	0.000789231	0.0545735
SNORA31	52.0104	-0.853867	0.254432	-3.35597	0.000790862	0.0545735
RP1-90G24.10	4.99588	-3.09088	0.923162	-3.34815	0.000813529	0.0555753
LDHAL6A	38.5255	-1.65374	0.494095	-3.34702	0.000816864	0.05563
ZNF431	766.775	-0.980668	0.293037	-3.34657	0.000818192	0.05563
SLC35E1P1	9.31936	-2.58518	0.77473	-3.33688	0.000847236	0.0570212
RP11-32D17.4	11.4716	-1.63685	0.490946	-3.33407	0.000855859	0.0574127
AC005754.8	182.647	-0.923811	0.277336	-3.33102	0.000865299	0.0578562
GUCY1A2	3931.41	-1.15549	0.347016	-3.3298	0.000869072	0.0580137
AC073410.1	15.6141	-1.85945	0.559357	-3.32426	0.00088653	0.0588909
RNU6-375P	2.50948	-3.18667	0.958923	-3.32318	0.000889974	0.0590239
KCTD16	202.557	-0.962742	0.290142	-3.31817	0.000906082	0.0597051
ZNF676	3.99385	-3.19962	0.967021	-3.30874	0.000937185	0.0610662
RP11-84A19.4	21.7081	-1.91449	0.579412	-3.30419	0.000952528	0.0613818
PTPN20A	4.42415	-3.88977	1.17805	-3.30188	0.000960395	0.0617915
SERPINE1	37.0288	-1.60518	0.48686	-3.29701	0.000977199	0.062285
LHX8	6.4095	-4.35514	1.32208	-3.29417	0.000987145	0.0624197
ATP1B1P1	10.7604	-1.71011	0.519191	-3.29379	0.000988465	0.0624197
RP1-20N2.7	4.11757	-2.94116	0.894504	-3.28804	0.00100889	0.0633185
LRRC70	23.7746	-1.58331	0.481647	-3.28728	0.00101159	0.0633909
RBFADN	200.19	-0.97824	0.297677	-3.28624	0.00101533	0.0634537
RP5-894A10.6	68.3187	-1.3054	0.397938	-3.2804	0.00103659	0.064366
RLF	2263.87	-0.701311	0.214152	-3.27482	0.00105728	0.0653451
ARID4B-IT1	30.7547	-1.80215	0.551299	-3.26891	0.00107961	0.0660354
ZC2HC1A	3214.18	-0.841995	0.257694	-3.26742	0.00108532	0.0662857
SHISA3	5.50716	-2.86125	0.876239	-3.26537	0.0010932	0.0664347
AC093375.1	17.0849	-2.63371	0.806561	-3.26535	0.00109328	0.0664347
CA5B	332.63	-0.719893	0.22042	-3.266	0.00109077	0.0664347
RP4-669L17.10	8.29386	-2.93735	0.902916	-3.25318	0.0011412	0.0683532
SLC2A3	1409.05	-1.10748	0.340469	-3.25281	0.00114268	0.0683532
LCA5	638.788	-0.772159	0.237438	-3.25205	0.00114575	0.0683532
RP11-309M23.1	10.1202	-2.65212	0.817333	-3.24485	0.00117512	0.0693391
CEP170P1	27.4068	-1.30386	0.401807	-3.24499	0.00117456	0.0693391
CTA-390C10.10	214.98	-0.982312	0.302933	-3.24267	0.00118414	0.069524
AC012507.4	3.32712	-4.73703	1.46343	-3.23693	0.00120822	0.0705283
LINC00703	15.3189	-4.3191	1.3351	-3.23504	0.00121625	0.070896
AC097500.2	48.9086	-1.18656	0.368005	-3.22429	0.00126283	0.0729876
CHPT1	1094.28	-1.00844	0.314342	-3.20811	0.00133612	0.0758307
H2BFXP	6.26264	-5.24051	1.63922	-3.19695	0.00138887	0.077853
ARHGEF26-AS1	89.6605	-0.980914	0.306992	-3.19524	0.00139715	0.0781029
WDR72	11.5123	-2.62682	0.824097	-3.18751	0.00143504	0.0795551
FAM157A	11.9935	-2.21973	0.696436	-3.18727	0.00143622	0.0795551
ALMS1-IT1	40.4046	-1.51936	0.476712	-3.18717	0.00143674	0.0795551
KB-1460A1.5	474.481	-0.733859	0.23047	-3.18419	0.0014516	0.0801611
ARSH	2.14048	-4.45805	1.40069	-3.18276	0.00145879	0.0803417
RP11-594N15.3	117.369	-0.715328	0.224909	-3.18052	0.00147009	0.0807467
KATNBL1	2673.67	-0.758547	0.238638	-3.17865	0.00147963	0.0808994
TRIM36	3782.85	-0.894311	0.282946	-3.16072	0.00157381	0.084849
HCCAT3	185.618	-0.749809	0.237533	-3.15666	0.0015959	0.085365
ZNF484	475.41	-0.843881	0.267394	-3.15595	0.00159976	0.0854597
OR2L13	26.6182	-2.52605	0.800755	-3.15459	0.00160723	0.0856191
RP11-204C16.4	4.953	-1.91511	0.607843	-3.15066	0.00162901	0.0861226
NDUFV2	76.3874	-1.18635	0.376787	-3.14859	0.00164061	0.0861792
SKIL	2069.76	-0.800838	0.254483	-3.14692	0.00165001	0.0863405
RP11-93O14.2	7.92291	-1.70569	0.543176	-3.14022	0.00168822	0.0874455
RAPH1	2248.37	-0.765199	0.244546	-3.12906	0.00175366	0.0904914
FOS	618.28	-1.88864	0.604598	-3.1238	0.00178533	0.0916632
RP11-196G18.24	293.772	-1.37765	0.441132	-3.12299	0.00179023	0.0917048
HLA-DMA	62.5557	-2.72224	0.872004	-3.12182	0.00179738	0.0918212
TMEM196	688.48	-0.813504	0.260743	-3.11995	0.00180883	0.0921761
TDRD6	79.2143	-0.950616	0.305019	-3.11658	0.00182962	0.0927735
NRG1	869.866	-0.887573	0.284955	-3.11478	0.00184079	0.0932243
RP11-1114A5.4	816.412	-0.836178	0.268561	-3.11354	0.00184855	0.0935017
RAB6C	12.6141	-1.61728	0.521085	-3.10367	0.00191135	0.0959342
FLVCR1-AS1	38.5136	-1.03889	0.335042	-3.10077	0.00193018	0.0963208
SEPT7P3	4.68303	-4.18305	1.34967	-3.09931	0.00193973	0.0966795
RP11-848G14.5	28.912	-4.502	1.45354	-3.09728	0.00195307	0.0971441
GLRA4	8.129	-1.5811	0.511365	-3.09192	0.00198867	0.0982805
PCDHB17	28.4016	-1.24194	0.40283	-3.08304	0.002049	0.100654
RGS17	1252.72	-0.862878	0.280264	-3.0788	0.00207837	0.101566
AC083843.1	342.234	-1.33051	0.432467	-3.07655	0.00209413	0.101651
TAF1D	2999.4	-0.77752	0.252702	-3.07683	0.00209217	0.101651
CSRNP3	5456.88	-0.866731	0.281893	-3.07468	0.00210728	0.101806
CADM2	1938.72	-0.982901	0.319818	-3.07331	0.00211699	0.101914
LINC01011	72.3743	-0.861042	0.280146	-3.07355	0.0021153	0.101914
CTD-2316B1.1	111.633	-0.787266	0.257151	-3.06149	0.00220236	0.105158
IKZF2	505.718	-1.26392	0.413109	-3.05952	0.00221693	0.105171
MEMO1	367.549	-0.763632	0.249468	-3.06104	0.00220573	0.105171
ANGPTL1	227.643	-2.0123	0.659165	-3.0528	0.00226717	0.107004
ZNF99	22.2686	-1.98616	0.650768	-3.05203	0.00227303	0.107157
HLA-DMB	29.8139	-2.74755	0.900479	-3.05121	0.00227924	0.107288
RP11-958N24.2	78.98	-4.29724	1.41164	-3.04415	0.00233338	0.109122
SLC5A7	7.33781	-4.04223	1.33274	-3.03301	0.00242124	0.112078
TRPC3	158.369	-0.878692	0.289953	-3.03046	0.00244179	0.112647
RN7SKP292	2.27181	-3.38798	1.11886	-3.02806	0.00246131	0.113201
VN1R87P	6.25254	-2.44924	0.809055	-3.02728	0.00246763	0.113201
CTC-471C19.1	11.8684	-1.56015	0.516055	-3.02323	0.00250089	0.114591
ANKRD37	289.891	-1.00773	0.333365	-3.02292	0.00250352	0.114591
MICU3	1077.95	-0.899255	0.297808	-3.01959	0.0025312	0.115337
RP11-119F7.3	9.79449	-2.03589	0.675938	-3.01195	0.00259577	0.11711
PHYHIPL	1729.11	-0.867147	0.287989	-3.01104	0.00260358	0.117254
RNU2-59P	119.657	-1.87081	0.622664	-3.00453	0.00265995	0.119479
AL353898.2	50.8307	-1.47698	0.493505	-2.99284	0.00276395	0.123204
AL512652.1	31.2753	-1.11348	0.372735	-2.98733	0.0028143	0.124633
ZNF804A	375.759	-1.29106	0.432289	-2.98656	0.00282132	0.12474
PLCL1	830.901	-0.849735	0.284566	-2.98607	0.00282585	0.12474
SNORA14B	4.60125	-1.80217	0.604069	-2.98339	0.00285074	0.125568
RP5-828H9.1	3.22824	-4.80148	1.61099	-2.98046	0.00287816	0.126367
RP11-384C4.2	3.11044	-4.10452	1.3825	-2.96891	0.00298857	0.129082
RP11-497H16.8	4.99044	-4.62486	1.55882	-2.96691	0.00300812	0.129163
SUGT1P3	21.1299	-1.02732	0.346233	-2.96714	0.00300583	0.129163
RNU4-2	42.6268	-2.94112	0.996699	-2.95086	0.00316894	0.134313
RP11-21G15.1	2.23942	-3.80691	1.29148	-2.94771	0.00320137	0.134443
SNORD73	3.99657	-3.31596	1.12524	-2.94688	0.00320993	0.134443
SNORA63	14.276	-1.37191	0.465145	-2.94941	0.00318377	0.134443
XXbac-BPGBPG55C20.3	28.6379	-1.35508	0.459804	-2.94708	0.00320793	0.134443
RP11-1280N14.3	78.577	-1.08145	0.366633	-2.94969	0.00318095	0.134443
TNIK	3119.43	-0.849863	0.288926	-2.94146	0.00326672	0.136402
XXbac-BPG181B23.7	2.29648	-4.45769	1.51583	-2.94076	0.00327405	0.13643
AC008269.2	2.99077	-2.30872	0.785625	-2.9387	0.00329594	0.137202
AC008267.1	2.44518	-3.95681	1.34751	-2.93639	0.00332057	0.137667
AC019186.1	16.5163	-1.63292	0.557137	-2.93091	0.00337972	0.139413
CD69	7.88755	-2.80857	0.959644	-2.92668	0.00342603	0.140333
TAS2R64P	22.6907	-2.68645	0.917755	-2.9272	0.00342027	0.140333
RP11-274H2.5	11.2818	-1.61371	0.551315	-2.92702	0.0034223	0.140333
RP5-1074L1.4	1610.89	-1.00824	0.344466	-2.92696	0.00342289	0.140333
AC144838.3	1.96698	-4.42867	1.51667	-2.92	0.00350036	0.142098
RP4-765C7.2	8.01699	-6.71685	2.30141	-2.91858	0.00351632	0.142567
OR2A9P	3.61772	-3.49864	1.20205	-2.91057	0.00360772	0.145303
DPY19L2P3	40.5507	-0.993551	0.341325	-2.91087	0.00360427	0.145303
PI15	50.1865	-1.04225	0.359446	-2.8996	0.0037364	0.14844
HSPA4L	871.249	-0.801754	0.276469	-2.89998	0.0037319	0.14844
ACY3	14.4229	-1.9479	0.672155	-2.89799	0.00375559	0.148769
LIN7A	1532.56	-0.728393	0.25131	-2.89838	0.00375094	0.148769
CACNB4	873.539	-0.900465	0.31079	-2.89734	0.00376339	0.148934
HES1	2436.24	-0.952276	0.328797	-2.89624	0.00377663	0.149314
NLRP11	1.26709	-4.30815	1.49013	-2.89112	0.00383871	0.150201
TPM3P9	221.885	-0.747629	0.259216	-2.88419	0.00392422	0.152207
AP000692.9	57.7002	-1.35657	0.470708	-2.88197	0.00395196	0.152705
SLC22A15	199.762	-1.16856	0.405387	-2.88256	0.00394452	0.152705
KRT8P36	1.70542	-4.1957	1.45616	-2.88135	0.00395975	0.152861
CHIC1	607.013	-0.854112	0.296602	-2.87966	0.00398108	0.153107
MIR3153	14.7396	-2.18275	0.75913	-2.87533	0.00403609	0.153634

## Sheet: 2.6. 11-12wpc 46,XY v 46,XX
Supplementary data 2.6. Top 250 differentially expressed genes, 46,XY versus 46,XX at 11-12wpc.
Top 250 differentially expressed genes (DEGs) in 46,XY compared to 46,XX samples. Genes are ordered according to ascending p.adj values.
Gene	baseMean	log2FoldChange	lfcSE	stat	pvalue	padj
TTTY15	711.246	9.91378	0.527746	18.7852	9.98921e-79	4.08759e-74
USP9Y	1230.61	10.6884	0.584736	18.2791	1.21423e-74	2.48431e-70
PRKY	788.222	10.0649	0.565585	17.7956	7.64832e-71	1.04323e-66
TXLNG2P	780.221	9.4972	0.571312	16.6235	4.70956e-62	4.81788e-58
KDM5D	828.184	10.2619	0.665446	15.4211	1.18028e-53	9.65938e-50
ZFY	340.543	9.39244	0.688872	13.6345	2.49642e-42	1.70256e-38
UTY	406.66	9.83643	0.773564	12.7157	4.836e-37	2.82699e-33
NLGN4Y	421.114	12.0004	1.03836	11.5571	6.79915e-31	3.09135e-27
DDX3Y	1564.79	10.4132	0.902872	11.5334	8.95212e-31	3.66321e-27
EIF1AY	437.47	10.8596	1.0451	10.3909	2.72733e-25	1.01456e-21
RP11-424G14.1	86.8881	10.1862	1.06377	9.57557	1.01302e-21	3.45438e-18
TMSB4Y	62.3681	9.71319	1.05406	9.215	3.11276e-20	9.09815e-17
TTTY14	100.054	8.06014	0.874539	9.21644	3.0712e-20	9.09815e-17
PCDH11Y	197.301	7.75596	0.963746	8.04772	8.43526e-16	2.30114e-12
KALP	48.5977	9.10447	1.16547	7.81181	5.63703e-15	1.44167e-11
RPS4Y1	4427.03	10.4819	1.41881	7.38785	1.49222e-13	3.59186e-10
RSPO1	10.455	18.7767	2.81592	6.66804	2.59236e-11	5.8933e-08
B3GALT1	797.019	1.5498	0.238223	6.50567	7.73457e-11	1.66578e-07
KCNMB2	62.0193	2.968	0.495988	5.984	2.17718e-09	4.2424e-06
TBL1Y	19.3803	6.80397	1.15496	5.89109	3.83663e-09	7.13613e-06
CTD-2303H24.2	140.567	4.7088	0.804589	5.85243	4.8445e-09	8.61899e-06
GLRA2	2094.64	3.02981	0.52007	5.82577	5.68505e-09	9.693e-06
GYG2P1	9.17733	6.91974	1.2025	5.75447	8.69129e-09	1.42259e-05
PID1	1053.07	2.50358	0.452472	5.53312	3.14578e-08	4.95098e-05
RP11-576C2.1	7.84699	6.46455	1.26154	5.12433	2.98597e-07	0.000436378
DPYD	131.692	1.62433	0.318374	5.10196	3.36151e-07	0.00047432
SHOX2	19.9498	21.9212	4.38522	4.99888	5.7665e-07	0.000786551
OPRK1	55.4453	6.03403	1.20951	4.98884	6.07434e-07	0.000801813
ENC1	25132.8	1.55203	0.313451	4.95143	7.36695e-07	0.000942049
WASF1	6761.04	1.32156	0.267737	4.93604	7.97229e-07	0.000988564
PSPHP1	30.7571	18.6253	3.80085	4.90029	9.5694e-07	0.00112317
CPNE8	287.37	4.66473	0.953842	4.89046	1.006e-06	0.00112317
SATB2	6436.75	2.46009	0.502983	4.891	1.00325e-06	0.00112317
PDZRN4	304.331	2.97117	0.61113	4.86177	1.16341e-06	0.00119017
AKAP7	1325.48	1.58656	0.325915	4.868	1.12731e-06	0.00119017
NCALD	1991.72	1.11652	0.22942	4.86669	1.13485e-06	0.00119017
CXADR	4713.32	1.15624	0.238268	4.85271	1.21787e-06	0.00121549
KITLG	1393.95	3.68535	0.771013	4.77988	1.75399e-06	0.00170881
AC144521.1	124.049	2.04353	0.427951	4.77516	1.79567e-06	0.00170881
LINC01102	1199.73	2.07533	0.441269	4.70311	2.56234e-06	0.00238298
SOX4	37759.1	1.13708	0.242271	4.69343	2.68664e-06	0.00244305
TCF7L2	1665.38	3.71273	0.795179	4.66905	3.02592e-06	0.00268715
PCDH19	1670.98	1.96492	0.421207	4.66498	3.08642e-06	0.00268715
SAMD5	184.833	3.05067	0.657022	4.64317	3.43096e-06	0.0029249
KCNK2	823.952	1.2101	0.264158	4.58096	4.62841e-06	0.0038652
FAM19A1	406.388	2.43482	0.534293	4.55709	5.18682e-06	0.00424489
FAM117B	3768.26	0.877618	0.195715	4.48415	7.32037e-06	0.00576057
C3orf80	49.7498	3.68282	0.823938	4.46978	7.82995e-06	0.00604531
GBX2	39.9484	7.52993	1.69972	4.43011	9.41842e-06	0.00644686
COX20P1	37.4246	3.97363	0.897119	4.42932	9.45288e-06	0.00644686
SP9	185.002	3.30457	0.74388	4.44234	8.89849e-06	0.00644686
CHL1	8827.95	1.56112	0.351281	4.44407	8.82726e-06	0.00644686
DSEL	1082.71	1.47012	0.330361	4.45004	8.58559e-06	0.00644686
NRXN1	5945.59	0.95943	0.217084	4.41962	9.88735e-06	0.00663263
RPRM	1377.38	2.69413	0.621923	4.33193	1.4781e-05	0.00945063
RUNDC3B	951.969	1.68979	0.390073	4.33198	1.47772e-05	0.00945063
EFNA5	729.05	1.60598	0.371538	4.32252	1.5426e-05	0.00971126
PDE4D	2034.25	1.13476	0.263667	4.30377	1.67915e-05	0.0104107
EBF1	219.256	3.03178	0.708697	4.27796	1.88612e-05	0.01135
GPR85	1651.36	1.1329	0.265233	4.27136	1.94285e-05	0.011522
CNTN6	56.1975	3.26682	0.767369	4.25718	2.07026e-05	0.0116647
GRM7	346.384	2.60481	0.610944	4.26358	2.01175e-05	0.0116647
MACROD2	892.391	1.7171	0.4031	4.25974	2.04668e-05	0.0116647
PROX1	210.81	2.7782	0.654408	4.24537	2.18233e-05	0.0120677
TOX3	1694.25	1.08714	0.258429	4.20673	2.59093e-05	0.0137689
RP11-158J3.2	75.359	2.21237	0.526398	4.20285	2.63576e-05	0.0138276
LRRTM1	238.55	2.43827	0.580663	4.19911	2.67964e-05	0.0138799
KCNV1	437.412	2.28552	0.545141	4.19252	2.75873e-05	0.0139367
ARL4C	1823.94	1.01156	0.241156	4.19464	2.7331e-05	0.0139367
LPHN3	2365.07	1.49165	0.358202	4.16428	3.12336e-05	0.0152152
NLN	1622.83	1.01671	0.244073	4.16558	3.10556e-05	0.0152152
RP11-360L9.8	7.23244	4.06933	0.978759	4.15765	3.2154e-05	0.0154793
KCTD4	35.862	2.10761	0.508723	4.14293	3.42895e-05	0.0162954
RP11-386G11.10	290.967	1.73014	0.417852	4.14056	3.46456e-05	0.0162954
USP32P2	15.2039	5.23498	1.26754	4.13004	3.62694e-05	0.0168653
GRIA4	591.411	1.46949	0.356651	4.12026	3.78453e-05	0.0174003
PCDHB4	170.001	0.73245	0.177949	4.11605	3.85413e-05	0.0175234
KRT19	130.807	3.13319	0.762213	4.11065	3.94543e-05	0.0175486
SNX7	1281.62	1.27078	0.309017	4.11233	3.91693e-05	0.0175486
TTTY10	2.95015	5.12773	1.25543	4.08446	4.418e-05	0.0194392
YPEL2	645.983	1.48156	0.363492	4.0759	4.58362e-05	0.0199534
SOD2	1999.43	0.750973	0.18488	4.06195	4.8665e-05	0.0207434
RNF152	925.512	1.562	0.386319	4.0433	5.27035e-05	0.0220064
DCLK1	6205.52	0.822566	0.203864	4.03488	5.46305e-05	0.0225806
RP11-638L3.1	8.64503	2.65031	0.659719	4.01734	5.88589e-05	0.0236128
SOBP	2779.55	1.18998	0.29605	4.01952	5.83173e-05	0.0236128
FGF10	16.6845	3.63487	0.909577	3.99622	6.43623e-05	0.0253241
NEFL	1292.59	4.09235	1.02647	3.98681	6.69684e-05	0.0260985
RP11-180N14.1	94.1127	2.10582	0.529775	3.97493	7.04008e-05	0.0263648
TM6SF1	102.597	1.8584	0.467717	3.97334	7.0873e-05	0.0263648
DUSP5P1	132.721	1.63587	0.411015	3.98008	6.88912e-05	0.0263648
NETO2	3440.12	0.991903	0.249502	3.97553	7.0224e-05	0.0263648
GNG2	14117.8	0.929252	0.233807	3.97443	7.05467e-05	0.0263648
RP11-710C12.1	26.6184	3.48615	0.880536	3.95913	7.52248e-05	0.0274839
FOXP2	783.835	2.17152	0.549819	3.94951	7.83104e-05	0.0283581
FAM169A	1175.29	1.03222	0.262078	3.93859	8.1961e-05	0.0294197
TG	12.5942	2.1872	0.5565	3.93028	8.48477e-05	0.030191
AGAP7	25.9471	3.60648	0.918342	3.92717	8.59507e-05	0.0303199
RP11-401P9.5	25.9803	2.84117	0.726912	3.90854	9.28545e-05	0.0316787
JUN	3682.59	1.60015	0.40941	3.90843	9.28995e-05	0.0316787
MB21D2	851.74	1.3867	0.354452	3.91224	9.14448e-05	0.0316787
LMO4	6434.14	1.85222	0.474832	3.90079	9.58789e-05	0.0321587
KLHL2	1349.84	0.980636	0.252258	3.88743	0.000101311	0.0337044
RP11-281O15.7	11.1232	2.41148	0.621096	3.88262	0.000103338	0.0341014
GPM6A	46766.9	0.967088	0.249837	3.87088	0.000108445	0.0352187
FNIP2	1534.6	0.787868	0.203683	3.8681	0.000109687	0.0353418
RNF219	1806.05	0.728524	0.188861	3.85746	0.00011457	0.0358066
TGFB2	359.6	2.44772	0.636787	3.84387	0.000121111	0.0372622
NKAIN2	2949.91	1.49737	0.390427	3.83521	0.000125457	0.0380275
AKAP5	390.832	0.712414	0.186011	3.82997	0.000128161	0.0385615
RP11-490G2.2	128.998	1.49118	0.38983	3.82522	0.000130657	0.0387045
TMEM178A	1156.25	0.996733	0.26048	3.82652	0.000129966	0.0387045
SCN9A	622.938	1.41095	0.372123	3.79163	0.000149661	0.0428261
CXXC4	1743.28	1.64503	0.434988	3.78178	0.000155708	0.044247
FRMPD4	335.784	2.133	0.565972	3.76874	0.000164073	0.0462787
TRIM71	177.225	1.5068	0.400984	3.75775	0.000171448	0.047085
CTD-2292M16.7	10.471	2.70283	0.723801	3.73422	0.0001883	0.0491783
AC018470.4	77.6734	2.60518	0.695621	3.74511	0.000180311	0.0491783
CHRM3	176.584	2.25379	0.603634	3.7337	0.000188685	0.0491783
IQCJ-SCHIP1	98.5141	1.66613	0.446019	3.73556	0.000187298	0.0491783
SEMA3C	3762.39	1.60188	0.428651	3.73704	0.000186198	0.0491783
AMIGO2	206.764	1.25264	0.33487	3.74068	0.00018352	0.0491783
SLC1A1	755.455	1.04294	0.278692	3.74227	0.000182364	0.0491783
CMPK2	95.1033	1.52078	0.408735	3.72069	0.000198676	0.0508114
BTBD10	2174.52	0.739073	0.198608	3.72126	0.000198228	0.0508114
SLC8A1	1833.34	1.19432	0.321184	3.71848	0.000200428	0.050941
RPL12P4	35.9691	2.09542	0.5647	3.71069	0.000206699	0.0517391
ARMCX1	2049.41	0.723723	0.195434	3.70316	0.000212928	0.052806
RORB	1758.64	2.01603	0.545056	3.69876	0.000216656	0.0530871
KCNIP4	84.5439	2.26274	0.612671	3.69324	0.000221413	0.0533781
CTD-2228A4.1	58.1915	1.42025	0.384347	3.69523	0.000219685	0.0533781
NCK2	1867.64	0.877791	0.237794	3.69139	0.000223035	0.0533781
OSTF1	161.752	0.812299	0.220054	3.69136	0.000223061	0.0533781
ZIC4	415.42	4.92568	1.34224	3.66973	0.000242807	0.0575999
MLLT3	3856.84	0.767761	0.209257	3.66898	0.000243519	0.0575999
PLCL1	830.901	1.04158	0.284368	3.66277	0.000249501	0.0583405
ZNF385D	235.624	2.03947	0.557757	3.65656	0.000255623	0.0590015
HLA-DMB	29.8139	3.42227	0.937485	3.65048	0.000261749	0.0595042
TAC1	165.796	3.19025	0.875324	3.64465	0.00026776	0.0602019
CDH8	327.663	2.30722	0.632909	3.64542	0.000266957	0.0602019
RND3	5191.48	1.07796	0.29691	3.6306	0.000282759	0.0632268
CADM2	1938.72	1.15756	0.319626	3.62161	0.000292781	0.0647371
DUSP1	1058.84	0.889207	0.245617	3.6203	0.000294259	0.0647371
SATB2-AS1	773.229	2.85559	0.790492	3.61242	0.000303348	0.0663796
SCD5	8720.39	0.989945	0.274635	3.60458	0.000312656	0.0680365
NPY5R	128.041	1.85716	0.516005	3.59912	0.000319299	0.068767
TMEM200A	251.674	2.37588	0.66054	3.59688	0.000322057	0.0689978
WSB2	4574.25	0.746646	0.2077	3.59482	0.000324617	0.0691841
LRRN3	1236.13	1.536	0.427757	3.59083	0.00032963	0.0698884
HSPA12A	1110.14	2.44342	0.683102	3.57695	0.000347631	0.0718437
LINC00617	142.775	2.04455	0.573324	3.56614	0.000362274	0.0732855
SLITRK1	785.167	1.2665	0.355148	3.56611	0.000362325	0.0732855
RP6-65G23.3	138.898	0.837173	0.234646	3.56781	0.000359981	0.0732855
FZD10-AS1	22.2931	3.74669	1.05308	3.55784	0.00037392	0.0746381
KLHL13	530.069	1.24459	0.35059	3.54998	0.000385263	0.075871
LRFN2	194.186	1.55958	0.441462	3.53275	0.000411258	0.0782729
RP11-474G23.2	25.0599	1.1788	0.333917	3.53022	0.00041522	0.0782985
AC018804.6	6.79801	2.55791	0.725379	3.52631	0.000421394	0.0782994
PROX1-AS1	6.39081	3.27969	0.931788	3.51979	0.000431895	0.0796087
TCEAL2	2947.14	0.813755	0.231579	3.51394	0.00044152	0.0810179
RP11-17M16.2	12.9459	1.62631	0.463094	3.51183	0.000445026	0.0812968
ZSWIM6	2064.44	0.744163	0.212312	3.50505	0.000456517	0.0826578
YWHAG	25624.1	0.746558	0.213442	3.49771	0.000469264	0.0845916
AGL	1372.95	0.727303	0.208618	3.48629	0.000489769	0.0874489
ELAVL2	3862.12	0.834351	0.239787	3.47955	0.000502256	0.0882748
HOMER2	617.715	0.983287	0.283316	3.47064	0.00051922	0.0907969
PCDH10	1494.81	2.34371	0.676254	3.46572	0.000528805	0.0911363
AC007318.5	25.8115	1.33395	0.385094	3.46395	0.000532297	0.0911363
LPPR5	1337.47	1.03402	0.298148	3.46815	0.000524052	0.0911363
MIR4458HG	289.547	0.809877	0.233746	3.46477	0.000530679	0.0911363
AC007405.8	26.7678	2.68541	0.776031	3.46044	0.000539294	0.0919496
TMEFF2	324.259	1.8798	0.544153	3.45454	0.000551236	0.093209
CERS6-AS1	36.3077	2.26165	0.656275	3.44619	0.000568544	0.0957401
RIMS1	607.82	0.978446	0.284286	3.44177	0.000577924	0.0969208
ARPP21	3010.08	1.08826	0.317196	3.43088	0.000601632	0.100389
FAM19A2	616.101	1.08032	0.31496	3.43003	0.000603509	0.100389
STAG3	112.583	1.16692	0.340332	3.42878	0.000606296	0.100444
PCDH11X	657.939	1.15607	0.337401	3.42641	0.000611621	0.100716
ATP1B1	2925.66	0.793854	0.231832	3.42427	0.00061646	0.100902
VSTM2A	396.954	1.13314	0.331346	3.41982	0.000626635	0.101754
FHL2	119.514	1.12799	0.329967	3.4185	0.000629681	0.101844
INA	8637.77	0.964703	0.283797	3.39927	0.000675658	0.107579
CLDN1	98.1649	4.33797	1.27704	3.3969	0.000681539	0.108095
UNC5C	175.417	2.90852	0.858479	3.38799	0.000704073	0.109964
BEST3	6.97935	5.46632	1.62094	3.37232	0.000745369	0.11003
HLA-DMA	62.5557	2.98649	0.883483	3.38036	0.000723917	0.11003
AL358333.1	12.5476	2.49824	0.738707	3.3819	0.000719852	0.11003
2006-09-01	1622.05	1.01097	0.299703	3.37324	0.000742881	0.11003
B3GALT2	1019.96	0.957208	0.284146	3.36873	0.000755167	0.11003
TOB1-AS1	143.067	0.853645	0.25286	3.37596	0.000735591	0.11003
SLC18A2	6.51769	3.48725	1.03743	3.36142	0.000775436	0.111336
ELMO1	1199.13	1.11845	0.332715	3.36158	0.000774965	0.111336
EFEMP1	39.7465	3.42609	1.02059	3.35699	0.000787974	0.112348
CHRM5	8.06629	3.39334	1.01625	3.33909	0.000840538	0.118067
HES5	481.535	1.78171	0.533696	3.33844	0.000842514	0.118067
CCDC176	189.342	0.755298	0.226516	3.33441	0.000854794	0.119306
CCNI	22670.1	0.775756	0.233443	3.32311	0.000890203	0.122633
TOX	2377.77	1.85072	0.558901	3.31136	0.000928446	0.126338
ST8SIA4	907.515	1.28403	0.387798	3.31109	0.00092932	0.126338
GALP	6.66227	3.42374	1.03613	3.30435	0.000951983	0.127818
SHD	48.0711	2.33886	0.710095	3.29373	0.000988667	0.131042
WLS	1521.38	1.51721	0.460844	3.29223	0.00099395	0.131201
TMEM254-AS1	100.379	0.720532	0.219383	3.28436	0.00102213	0.133202
SRY	4.07188	4.3584	1.32786	3.28228	0.00102973	0.133767
TMOD1	872.17	1.58673	0.483956	3.27866	0.00104303	0.135066
PLS3	1285.4	1.11478	0.34065	3.27249	0.00106604	0.136748
ERBB4	936.382	1.1073	0.338614	3.27011	0.00107507	0.137046
FZD5	49.212	2.85717	0.875384	3.26391	0.00109887	0.137849
ZCCHC12	643.984	1.58068	0.486145	3.25146	0.00114813	0.141121
PKIA	7471.54	0.835563	0.25674	3.25451	0.00113587	0.141121
DNER	4381.93	0.81469	0.250554	3.25156	0.00114774	0.141121
RCAN2	277.186	2.72292	0.837852	3.24989	0.00115451	0.141445
NEFM	4113.97	1.44798	0.445916	3.24721	0.00116542	0.142038
POU3F2	5364.96	1.41028	0.435764	3.23634	0.00121073	0.145715
GRIN2A	82.8866	2.07777	0.642435	3.23421	0.00121978	0.146373
PDZRN3	357.254	2.01314	0.623068	3.23102	0.00123351	0.147158
RP11-396F22.1	10.3414	3.59621	1.1144	3.22703	0.00125084	0.147467
BEX5	747.96	1.28922	0.399701	3.22546	0.00125771	0.147467
SATB1	3550.3	0.895878	0.277505	3.22833	0.00124515	0.147467
CSMD3	485.983	1.60075	0.496941	3.2212	0.00127656	0.148436
RP11-469M7.1	346.423	1.11	0.344601	3.22113	0.00127687	0.148436
RP11-351J23.2	68.1027	1.15233	0.357927	3.21947	0.00128429	0.148876
MEF2C	12994.1	1.22248	0.380908	3.20939	0.00133016	0.152805
CD5L	2.593	4.93229	1.5423	3.198	0.00138382	0.156156
DLX2	349.856	2.71685	0.850542	3.19426	0.00140189	0.156156
RP11-24C3.2	12.3367	2.1083	0.660521	3.19187	0.00141354	0.156156
NPY1R	398.746	1.81426	0.567513	3.19686	0.00138934	0.156156
TENM1	638.246	1.66657	0.52197	3.19285	0.00140874	0.156156
LHX6	538.058	1.2548	0.393364	3.18992	0.00142312	0.156156
DNAJC6	2762.8	0.877474	0.274939	3.19152	0.00141526	0.156156
ZC2HC1A	3214.18	0.821578	0.257622	3.18909	0.00142723	0.156156
RNF180	659.902	0.80883	0.253582	3.18961	0.00142463	0.156156
LYPD6B	56.0723	1.52521	0.479649	3.17984	0.00147356	0.160367
AC006372.4	7.27573	2.39428	0.755759	3.16804	0.00153468	0.165261
ZMAT4	91.8482	1.30668	0.413755	3.1581	0.00158804	0.168786
RP11-124N2.1	10.1249	1.41172	0.449217	3.14263	0.00167439	0.175233
RP11-563K23.1	71.2651	1.03646	0.330082	3.14001	0.0016894	0.175928
TC2N	74.5181	1.67997	0.536427	3.13178	0.0017375	0.177303
HCG17	26.4847	1.00672	0.321192	3.13433	0.00172247	0.177303
RP11-442H21.2	15.347	2.71229	0.867723	3.12576	0.00177348	0.178972
RP11-664D7.4	116.41	2.13063	0.681718	3.12539	0.00177572	0.178972
DEPTOR	92.0461	0.902077	0.288932	3.12211	0.00179561	0.180531
ITPR1	754.117	1.33753	0.429301	3.11561	0.00183565	0.183655
CD8A	77.1753	0.858491	0.275784	3.11291	0.0018525	0.184255
PRSS23	365.601	1.4306	0.459958	3.11027	0.00186915	0.18461
SEMA6D	1228.92	0.769892	0.247642	3.10889	0.00187794	0.184724
MIR4519	155.305	0.739842	0.238069	3.10768	0.00188565	0.185038
IRX2	12.1372	2.76029	0.88993	3.10169	0.0019242	0.188369
RP11-180P8.3	6.48354	1.81639	0.586182	3.09869	0.00194381	0.189508

## Sheet: 2.7. 11-12wpc 46,XX v 46,XY
Supplementary data 2.7. Top 250 differentially expressed genes, 46,XX versus 46,XY at 11-12wpc.
Top 250 differentially expressed genes (DEGs) in 46,XX compared to 46,XY samples. Genes are ordered according to ascending p.adj values.
Gene	baseMean	log2FoldChange	lfcSE	stat	pvalue	padj
XIST	34864.2	-11.8181	0.953589	-12.3933	2.84139e-35	1.45337e-31
TSIX	238.077	-7.1616	1.14213	-6.2704	3.60118e-10	7.36801e-07
CNTNAP3B	104.106	-2.19245	0.448482	-4.8886	1.01558e-06	0.00112317
RP11-262H14.7	11.7608	-4.41819	0.99746	-4.42944	9.44772e-06	0.00644686
HIF3A	1623.62	-1.22997	0.277065	-4.4393	9.02535e-06	0.00644686
PWRN1	106.979	-1.44363	0.329897	-4.376	1.2088e-05	0.00797806
COL6A3	607.262	-5.62743	1.31228	-4.2883	1.80049e-05	0.0109964
HERC2P3	228.484	-3.17107	0.745077	-4.25602	2.08094e-05	0.0116647
ZDHHC11B	546.249	-1.14089	0.271184	-4.20705	2.58729e-05	0.0137689
RP11-645C24.2	7.67168	-4.05709	0.972021	-4.17387	2.99466e-05	0.0149441
ITIH2	217.746	-7.22883	1.77487	-4.07288	4.64361e-05	0.0200017
ATP2B4	3252.47	-0.992207	0.24623	-4.0296	5.58713e-05	0.0228626
RP11-680G24.5	108.823	-1.50041	0.374236	-4.00927	6.09064e-05	0.024197
RPL7P21	8.29585	-4.12893	1.04268	-3.95991	7.49779e-05	0.0274839
SNORD14A	35.2945	-1.45948	0.373363	-3.90902	9.26718e-05	0.0316787
CDK18	529.281	-1.35976	0.350742	-3.87683	0.000105828	0.0346439
SSC5D	22.2186	-1.93475	0.501506	-3.85788	0.000114376	0.0358066
MERTK	125.075	-1.13373	0.293702	-3.86013	0.000113326	0.0358066
PWRN3	14.6645	-2.35929	0.612918	-3.84928	0.000118466	0.0367243
MIR24-2	87.3515	-1.53251	0.400795	-3.82368	0.000131474	0.0387045
IFT122	1323.7	-0.724481	0.18989	-3.81526	0.00013604	0.0395911
OGN	826.285	-5.02978	1.31948	-3.81194	0.000137878	0.0397323
BVES-AS1	9.72251	-2.33596	0.625372	-3.73531	0.000187484	0.0491783
RP11-728G15.1	8.86814	-2.88966	0.77879	-3.71045	0.000206895	0.0517391
TSPAN18	3340.82	-1.06957	0.288305	-3.70988	0.000207361	0.0517391
CHST15	699.5	-1.57457	0.429724	-3.66414	0.000248169	0.0583405
WSCD2	103.342	-1.69289	0.463104	-3.65553	0.000256654	0.0590015
RP13-216E22.4	38.015	-1.52553	0.421254	-3.6214	0.000293015	0.0647371
CAPN10-AS1	115.376	-1.0197	0.282993	-3.60327	0.000314245	0.0680365
CTD-2218G20.2	5.27225	-2.37628	0.663402	-3.58196	0.00034103	0.0708374
ALPK1	841.255	-0.745384	0.208048	-3.58275	0.000340001	0.0708374
AC004019.10	16.1018	-2.07224	0.581913	-3.56108	0.000369332	0.0740836
RP11-466P24.7	162.796	-1.71006	0.481202	-3.55373	0.000379808	0.0754453
EFHD1	320.644	-1.72192	0.485433	-3.54719	0.000389367	0.075871
GABRE	128.872	-1.13791	0.320757	-3.54757	0.000388805	0.075871
SLC47A1	53.4021	-2.64859	0.746946	-3.54589	0.000391288	0.0758839
CABP1	244.135	-1.8334	0.517666	-3.54167	0.000397604	0.0767451
AC131025.8	2.89462	-4.61866	1.30581	-3.53701	0.000404687	0.0777455
IGF2	2037.03	-4.13749	1.17107	-3.53307	0.000410757	0.0782729
RP11-82L18.2	161.611	-1.11485	0.316233	-3.52539	0.000422855	0.0782994
SMARCD2	436.499	-0.71031	0.201485	-3.52538	0.000422878	0.0782994
RP11-262H14.3	44.4047	-2.77554	0.796348	-3.48533	0.000491526	0.0874489
GALNT13	623.288	-0.996902	0.286418	-3.48059	0.000500318	0.0882748
RP11-379B18.5	70.1265	-1.31029	0.382471	-3.42586	0.000612859	0.100716
TRIM66	324.744	-1.29753	0.379118	-3.42248	0.000620518	0.101162
FAM118A	955.528	-1.09756	0.322472	-3.40358	0.000665096	0.106728
UNGP3	4.5883	-3.91384	1.15332	-3.39355	0.000689925	0.108449
RP11-195B17.1	36.1827	-0.913349	0.269163	-3.39329	0.000690584	0.108449
RP1-76B20.11	4.2161	-2.46894	0.730726	-3.37875	0.000728153	0.11003
DDC8	17.5286	-2.09962	0.623091	-3.36969	0.000752536	0.11003
AL353791.1	90.0141	-1.63589	0.484753	-3.3747	0.000738973	0.11003
SEMA4D	1313.61	-0.947113	0.279782	-3.38518	0.000711319	0.11003
RP11-359E3.4	56.6201	-0.870684	0.258099	-3.37345	0.000742321	0.11003
RP11-1280N14.3	78.577	-1.2409	0.36989	-3.35478	0.000794269	0.112852
CCDC36	19.891	-1.68577	0.50356	-3.34771	0.000814833	0.115108
GPSM3	127.128	-0.898538	0.269537	-3.33364	0.000857185	0.119306
RPL7P46	6.61616	-2.44104	0.736042	-3.31643	0.00091174	0.124777
U3	40.1485	-1.28028	0.386895	-3.30911	0.00093592	0.126814
TCF7L1	1069.45	-1.38725	0.419433	-3.30744	0.000941517	0.127151
FAM182B	124.114	-0.89844	0.273137	-3.28934	0.00100422	0.131985
FGF18	85.6637	-1.13032	0.344146	-3.28442	0.00102192	0.133202
PHGDH	2655.29	-1.074	0.328792	-3.26651	0.00108884	0.137849
ZC3H12A	11.92	-1.83792	0.564888	-3.25361	0.00113949	0.141121
RP13-539J13.1	10.3597	-2.83742	0.873926	-3.24675	0.00116731	0.142038
RARG	128.168	-1.29616	0.399549	-3.24406	0.0011784	0.142664
PDE2A	2134.33	-0.958675	0.295968	-3.23912	0.001199	0.144729
NPTX1	1847.7	-1.79893	0.557729	-3.22546	0.00125772	0.147467
STARD13	275.939	-1.31194	0.40651	-3.22731	0.00124958	0.147467
LRTM2	272.765	-1.70766	0.533487	-3.20095	0.00136976	0.155934
ALG1L	23.0528	-1.84763	0.578501	-3.19382	0.00140405	0.156156
SCARNA3	2.49102	-3.96307	1.24886	-3.17335	0.00150692	0.163562
FAM153C	15.929	-2.5956	0.818771	-3.17012	0.00152378	0.164956
CTD-2349P21.9	259.02	-0.965881	0.30554	-3.16123	0.00157106	0.168293
ARID3C	359.607	-1.20394	0.3812	-3.1583	0.00158691	0.168786
SCARNA17	71.8488	-1.11933	0.354531	-3.15721	0.00159287	0.168861
ABCC3	4.06111	-4.09523	1.29855	-3.1537	0.00161217	0.170062
RP13-726E6.2	8.08165	-2.11773	0.673648	-3.14367	0.00166846	0.17506
CFLAR	1656	-0.740886	0.236	-3.13935	0.00169324	0.175928
RP11-1055B8.4	516.286	-1.60006	0.510599	-3.13369	0.00172625	0.177303
CNGA3	428.052	-1.47205	0.469635	-3.13445	0.00172175	0.177303
ITGA2B	182.579	-1.00131	0.319606	-3.13294	0.00173063	0.177303
RP11-477E3.2	6.29576	-2.35153	0.75198	-3.12712	0.00176526	0.178799
C7orf61	8.42051	-1.79783	0.577562	-3.11279	0.00185327	0.184255
PCTP	163.603	-0.742881	0.239953	-3.09594	0.00196191	0.190338
RP11-798G7.8	8.0078	-1.87511	0.609893	-3.07449	0.00210866	0.19957
MIR143HG	17.6136	-1.96614	0.639964	-3.07227	0.00212436	0.200088
AC141928.1	183.989	-1.05487	0.34357	-3.07033	0.00213824	0.200681
KIAA1217	922.641	-1.1631	0.379249	-3.06684	0.00216332	0.200733
ALS2CR12	29.3881	-1.13815	0.371015	-3.06767	0.00215731	0.200733
RGPD2	29.7747	-2.15578	0.70475	-3.05893	0.0022213	0.202892
COL1A1	1294.91	-3.34729	1.0947	-3.05772	0.0022303	0.20326
TULP2	9.94661	-1.38485	0.454621	-3.04617	0.0023178	0.207537
HHLA1	4.73065	-2.55702	0.84232	-3.03568	0.00239991	0.210998
SLFN13	27.4701	-2.52784	0.837009	-3.02009	0.00252697	0.214977
RP4-806M20.3	4.40659	-2.85116	0.945154	-3.01661	0.00255621	0.21567
COL16A1	654.772	-0.975949	0.323752	-3.01449	0.00257409	0.215844
NAIP	121.439	-1.5041	0.499224	-3.01288	0.00258783	0.216285
CTD-2587H19.2	184.956	-1.4431	0.479329	-3.01066	0.00260677	0.216285
P2RY13	48.276	-1.18585	0.395401	-2.99911	0.00270768	0.219057
FKBP10	1618.11	-1.0322	0.344184	-2.99899	0.00270878	0.219057
RP11-466C23.4	21.18	-1.66539	0.557498	-2.98725	0.00281498	0.221163
LRIG3	850.866	-1.15946	0.388148	-2.98715	0.00281589	0.221163
THSD1	354.072	-1.06195	0.355299	-2.98889	0.00279991	0.221163
RN7SL569P	2.35977	-3.85141	1.29339	-2.97777	0.00290357	0.223271
PRRT1	164.718	-1.1712	0.393432	-2.97688	0.002912	0.223271
SPACA6P-AS	47.8627	-1.04456	0.350748	-2.97809	0.00290048	0.223271
AC073109.2	8.89059	-2.76185	0.929686	-2.97073	0.00297092	0.224573
AGTR1	13.0945	-2.18842	0.736086	-2.97304	0.00294864	0.224573
AC091814.2	32.7192	-1.72247	0.579632	-2.97167	0.00296185	0.224573
AC093642.3	162.238	-1.05704	0.355908	-2.96997	0.0029783	0.224573
RP11-37C7.3	35.343	-1.25971	0.426311	-2.95491	0.00312763	0.231852
NFKB2	192.567	-0.987652	0.334536	-2.9523	0.00315413	0.232949
RP11-77P6.2	57.6527	-1.01564	0.344304	-2.94984	0.00317934	0.23357
RP11-642D21.1	13.3947	-2.09547	0.71209	-2.9427	0.00325361	0.236694
AGER	528.803	-1.01391	0.344538	-2.94281	0.00325243	0.236694
RNF213	2005.89	-1.14442	0.389668	-2.93692	0.00331485	0.240077
RP11-776H12.1	174.504	-1.23305	0.420517	-2.93222	0.00336545	0.240922
FAP	144.871	-2.27884	0.779207	-2.92456	0.00344945	0.245586
RP11-356K23.2	4.7825	-1.99272	0.681406	-2.92442	0.00345093	0.245586
SPINK5	63.793	-1.97855	0.679384	-2.91227	0.00358812	0.246356
RP11-441F2.2	12.3624	-1.97445	0.678005	-2.91214	0.00358956	0.246356
CREB3L1	34.0673	-1.85659	0.636591	-2.91646	0.00354028	0.246356
RP11-481A20.10	10.3812	-1.64654	0.564143	-2.91865	0.0035155	0.246356
INSM2	57.5727	-1.53368	0.525246	-2.91993	0.0035011	0.246356
CDH23	2457.08	-1.37117	0.469408	-2.92105	0.00348849	0.246356
FGD2	27.6311	-1.32369	0.455874	-2.90363	0.00368862	0.246356
MIR3654	15.5467	-1.29512	0.445253	-2.90873	0.00362904	0.246356
RP11-55K13.1	35.4798	-1.24265	0.425987	-2.91712	0.00353283	0.246356
RP11-1020A11.1	25.6933	-1.19157	0.410754	-2.90093	0.00372063	0.246356
DBNDD2	53.282	-1.05346	0.360517	-2.92209	0.00347686	0.246356
TMPRSS5	415.462	-0.981247	0.337831	-2.90455	0.00367782	0.246356
FYCO1	215.121	-0.849313	0.292356	-2.90506	0.00367185	0.246356
CTC-260E6.8	13.5695	-1.62916	0.561962	-2.89905	0.00374293	0.247033
CTC-429L19.3	8.58767	-2.20752	0.762221	-2.89617	0.00377751	0.248115
APBB1IP	30.9606	-0.945524	0.326953	-2.89193	0.00382885	0.249332
TXNIP	3449.02	-1.00823	0.349109	-2.888	0.00387701	0.250627
PROKR2	46.6693	-1.96804	0.682574	-2.88326	0.00393579	0.253228
RNU4ATAC16P	1.69028	-4.11698	1.42877	-2.88149	0.00395795	0.254253
NPAP1	61.3886	-0.840244	0.292174	-2.87584	0.00402957	0.256838
LRRC16B	2490.85	-1.00639	0.350825	-2.86865	0.00412226	0.260716
CCDC18	563.815	-0.725671	0.253308	-2.86478	0.00417298	0.262705
VPS26BP1	3.23917	-2.99405	1.04579	-2.86295	0.00419714	0.26382
RP11-473C18.3	9.51124	-1.71229	0.59843	-2.8613	0.00421912	0.263985
SYTL4	229.719	-0.759028	0.265252	-2.86154	0.00421594	0.263985
CCDC74A	460.167	-0.884773	0.309803	-2.85592	0.00429121	0.266055
ADRB1	18.1731	-2.06519	0.724057	-2.85225	0.00434113	0.267991
NFATC4	2318.78	-0.954388	0.334946	-2.84938	0.00438048	0.269375
PTGDS	335.374	-3.05824	1.07385	-2.84792	0.00440054	0.269651
ITPRIPL2	107.014	-1.19101	0.418573	-2.8454	0.00443563	0.27131
LTBP4	2426.15	-1.17821	0.415229	-2.83749	0.004547	0.274835
AC009121.1	3.94411	-2.55395	0.904328	-2.82414	0.00474077	0.277156
RN7SL316P	6.94228	-1.88961	0.669123	-2.82401	0.00474268	0.277156
SV2C	197.695	-1.76818	0.62606	-2.8243	0.00473846	0.277156
SLC17A7	2787.72	-1.01302	0.35882	-2.8232	0.00475473	0.277156
GTF2H2	132.77	-0.931165	0.329188	-2.82867	0.00467413	0.277156
TICRR	980.936	-0.866928	0.306541	-2.8281	0.00468254	0.277156
SERF1B	97.1365	-0.81737	0.288589	-2.8323	0.00462145	0.277156
RP11-73M18.8	214.799	-0.754675	0.266868	-2.8279	0.00468541	0.277156
ECHDC2	660.664	-1.41001	0.500423	-2.81763	0.00483799	0.278151
LL0XNC01-7P3.1	75.2849	-1.10237	0.391335	-2.81693	0.00484849	0.278151
KCNA2	75.1273	-0.824926	0.292614	-2.81916	0.00481489	0.278151
GLI2	1111.12	-0.819989	0.291126	-2.81661	0.00485338	0.278151
NRG1-IT1	26.7052	-1.63773	0.582633	-2.81092	0.00494005	0.279982
SH2D4A	21.8425	-1.22544	0.436807	-2.80546	0.00502451	0.28281
CTD-2201I18.1	19.3886	-1.13199	0.403648	-2.80439	0.0050412	0.28336
IGF2BP1	3455.71	-0.910797	0.325345	-2.79948	0.00511844	0.286129
MIR221	3.0199	-3.66553	1.31081	-2.79638	0.0051678	0.287421
AC118278.1	65.249	-1.32168	0.472624	-2.79648	0.00516624	0.287421
HSPE1P13	4.4274	-2.29036	0.819211	-2.79581	0.00517704	0.287442
STRA6	312.798	-1.30319	0.467248	-2.78908	0.00528577	0.289486
ZNF252P-AS1	22.7065	-0.91725	0.328874	-2.78906	0.00528605	0.289486
RP11-638I8.1	22.6366	-1.35476	0.48632	-2.78575	0.00534044	0.290119
AL355490.1	28.5541	-0.998232	0.360122	-2.77193	0.00557249	0.298015
CNTNAP1	164.028	-1.06552	0.385407	-2.76466	0.00569814	0.30164
RP11-26J3.1	18.8398	-1.37366	0.497153	-2.76305	0.00572632	0.302382
RAB34	461.651	-0.715786	0.259669	-2.75654	0.00584172	0.305292
BCL2L12	155.772	-0.930468	0.337763	-2.75479	0.00587292	0.30653
SIX4	62.7454	-1.62274	0.58932	-2.75357	0.00589486	0.307236
BTBD19	71.7307	-1.01624	0.369112	-2.75321	0.00590145	0.307236
WDFY2	484.592	-0.782667	0.284629	-2.74978	0.00596359	0.307981
MIR1972-1	3.3059	-2.64571	0.962598	-2.74851	0.00598663	0.30853
MIR604	1.42664	-3.75445	1.36737	-2.74574	0.00603739	0.309441
STK10	399.101	-0.752293	0.274011	-2.74549	0.00604212	0.309441
FAM86FP	18.757	-1.02858	0.374926	-2.74344	0.00608	0.30983
LILRB1	5.70723	-2.34097	0.853694	-2.74216	0.00610364	0.310262
RPS20P22	29.668	-1.32873	0.485332	-2.73777	0.00618582	0.312139
GPR50	22.7595	-2.25867	0.825541	-2.73598	0.00621939	0.31265
PTAFR	37.9107	-1.04562	0.382154	-2.73613	0.00621655	0.31265
SLC22A6	33.291	-5.45066	1.99295	-2.73497	0.00623861	0.312848
B3GALT5	176.175	-0.8961	0.32777	-2.73393	0.00625835	0.313071
MDM1	2803.73	-0.880318	0.321974	-2.73413	0.0062546	0.313071
FBXW12	37.8751	-0.813383	0.29771	-2.73213	0.00629265	0.314402
RP11-468I15.1	3.37991	-2.2859	0.837976	-2.72788	0.00637428	0.31693
AC004448.2	34.6917	-1.26509	0.465565	-2.71732	0.00658125	0.32175
LINC00632	418.076	-0.984024	0.362089	-2.71763	0.00657512	0.32175
IL10RA	61.6399	-0.722177	0.266047	-2.71448	0.00663805	0.323753
RP11-568K15.1	74.0916	-1.04051	0.383711	-2.71169	0.00669411	0.324624
RP11-651L5.2	2.98854	-2.64664	0.977316	-2.70808	0.00676747	0.325357
ISLR	323.145	-2.57457	0.951486	-2.70584	0.00681313	0.325357
TEAD4	67.6488	-0.897396	0.331209	-2.70945	0.00673941	0.325357
RN7SKP110	2.84489	-3.01212	1.11423	-2.70331	0.00686534	0.325527
TSHR	28.623	-2.24588	0.8307	-2.7036	0.00685932	0.325527
OVCH1	26.7298	-1.86672	0.691624	-2.69904	0.00695392	0.329345
SCARNA9	175.306	-1.07187	0.398073	-2.69265	0.0070887	0.332321
IQGAP3	1205.39	-0.901198	0.334652	-2.69294	0.00708254	0.332321
EMX2OS	554.721	-1.13911	0.424093	-2.686	0.00723129	0.335492
CTD-3051D23.1	18.188	-1.05968	0.394499	-2.68613	0.00722845	0.335492
PLXND1	1398.41	-0.97367	0.362434	-2.68647	0.00722107	0.335492
ASH1L-IT1	3.00495	-3.59609	1.3391	-2.68546	0.00724296	0.335653
RP11-62G11.1	3.04919	-3.47655	1.29519	-2.6842	0.00727033	0.336541
LINC01119	7.21246	-1.47448	0.550467	-2.6786	0.00739314	0.340684
SNORA50	4.06128	-2.46137	0.922107	-2.66929	0.00760129	0.345222
RP3-486I3.7	15.2699	-1.96587	0.736033	-2.6709	0.00756484	0.345222
RPL7P7	12.5263	-1.77898	0.666352	-2.66973	0.00759132	0.345222
RP11-75C10.7	8.59013	-1.55712	0.583321	-2.6694	0.0075986	0.345222
SNORA37	3.47553	-2.58034	0.968935	-2.66307	0.00774306	0.34628
RP11-66N24.3	213.051	-0.859794	0.322648	-2.66481	0.00770321	0.34628
RP11-1127D7.1	1.01444	-4.16608	1.56549	-2.66121	0.00778612	0.346541
PTH1R	38.5778	-1.88111	0.707214	-2.65988	0.00781685	0.346541
RP11-16C1.2	12.7585	-1.59376	0.599374	-2.65904	0.00783627	0.346541
RP11-484P15.1	7.68661	-1.50024	0.564286	-2.65864	0.00784562	0.346541
RP11-159N11.4	12.2825	-1.37638	0.518769	-2.65317	0.00797387	0.349348
RP11-96C23.9	4.08284	-2.67869	1.01049	-2.65088	0.00802822	0.350603
RP11-453F18__B.1	4.41184	-2.68782	1.01449	-2.64944	0.00806261	0.351043
ABCB4	82.1395	-0.834312	0.315167	-2.6472	0.00811603	0.352377
RP5-1158E12.3	23.18	-1.30276	0.49282	-2.64347	0.00820605	0.35496
RP4-802A10.1	26.6121	-1.75997	0.666248	-2.64161	0.00825123	0.355786
RP11-572C21.1	4.17464	-2.57464	0.977015	-2.6352	0.00840865	0.35843
RP11-296K13.4	4.85015	-2.55549	0.969567	-2.6357	0.00839635	0.35843
TMPRSS13	184.219	-1.14268	0.434025	-2.63276	0.00846948	0.35843
LDLRAP1	114.222	-0.936984	0.35561	-2.63486	0.0084171	0.35843
FOSL1P1	2.1087	-3.38147	1.28548	-2.63052	0.00852553	0.359284
RP11-63A1.1	4.90704	-2.25561	0.858016	-2.62887	0.00856683	0.359896
EMX2	2604.07	-0.824865	0.313833	-2.62836	0.00857985	0.359896
EMP3	166.692	-0.878058	0.334407	-2.62572	0.00864667	0.361137
CTD-2560K21.6	21.8156	-1.63414	0.623186	-2.62224	0.00873546	0.362899
RP1-167A14.2	18.1974	-1.17674	0.448896	-2.62141	0.00875668	0.362994
LINC00925	2967.76	-1.06137	0.405405	-2.61804	0.00884365	0.36382
DDX26B	1653.81	-0.816407	0.311896	-2.61756	0.00885604	0.363844
KEL	46.6707	-1.23629	0.472382	-2.61714	0.00886687	0.363924
RP11-680G24.4	19.4479	-1.27219	0.48625	-2.61632	0.00888822	0.36407
RNU1-16P	4.06206	-2.93703	1.1232	-2.61489	0.0089257	0.364511
WAS	27.6151	-0.827139	0.316497	-2.61342	0.0089641	0.36535
RP6-99M1.3	7.74433	-2.10925	0.808281	-2.60956	0.009066	0.367905
AP001429.1	17.822	-1.24754	0.479199	-2.6034	0.00923054	0.3714
ZNF702P	251.006	-1.194	0.458589	-2.60364	0.00922384	0.3714
RP11-544M22.13	21.319	-1.34099	0.515371	-2.60198	0.00926865	0.371937
RP11-282K24.3	80.2504	-0.938685	0.360876	-2.60113	0.00929169	0.372031
MOV10	970.959	-0.774965	0.29806	-2.60003	0.0093215	0.37234

## Sheet: 2.8. 15-17wpc 46,XY v 46,XX
Supplementary data 2.8. Differentially expressed genes, 46,XY versus 46,XX at 15-17wpc.
Differentially expressed genes (DEGs) in 46,XY compared to 46,XX samples. Genes are ordered according to ascending p.adj values.
Gene	baseMean	log2FoldChange	lfcSE	stat	pvalue	padj
USP9Y	1230.61	10.88	0.707406	15.3801	2.22663e-53	9.11139e-49
KDM5D	828.184	11.016	0.893327	12.3314	6.13814e-35	1.25586e-30
PRKY	788.222	10.9883	0.898576	12.2286	2.18748e-34	2.98372e-30
TTTY15	711.246	10.472	0.862087	12.1472	5.93368e-34	6.07015e-30
TXLNG2P	780.221	12.6622	1.05245	12.0311	2.43809e-33	1.99533e-29
ZFY	340.543	11.4132	1.04924	10.8776	1.47424e-27	1.00543e-23
NLGN4Y	421.114	11.1056	1.03912	10.6875	1.16489e-26	6.8096e-23
EIF1AY	437.47	11.2545	1.05664	10.6512	1.72144e-26	8.80517e-23
DDX3Y	1564.79	11.6988	1.14499	10.2173	1.65813e-24	7.53896e-21
TTTY14	100.054	10.6144	1.05529	10.0583	8.44553e-24	3.45591e-20
UTY	406.66	10.431	1.05889	9.85086	6.7961e-23	2.52815e-19
DUSP5P1	132.721	4.01596	0.418328	9.60002	7.99259e-22	2.72547e-18
RP11-673C5.1	639.295	1.6762	0.179475	9.33947	9.68133e-21	2.82971e-17
RP11-424G14.1	86.8881	9.39879	1.06566	8.81966	1.14813e-18	3.13209e-15
TMSB4Y	62.3681	9.21148	1.0578	8.70815	3.08867e-18	7.7146e-15
C20orf96	687.603	1.6778	0.192763	8.70396	3.20499e-18	7.7146e-15
HERC2P9	846.769	1.70422	0.20562	8.28817	1.15001e-16	2.35293e-13
PCDH11Y	197.301	7.51843	0.91182	8.24552	1.64447e-16	3.08072e-13
KALP	48.5977	9.23917	1.16851	7.90677	2.64148e-15	4.15729e-12
R3HDM1	3142.18	1.26704	0.171632	7.38233	1.55547e-13	2.12166e-10
GUCA1B	65.2043	2.44829	0.338576	7.23114	4.78944e-13	6.32207e-10
KCNQ4	36.8264	2.46095	0.341123	7.21426	5.42274e-13	6.93433e-10
RPS4Y1	4427.03	10.185	1.43046	7.12008	1.07864e-12	1.26108e-09
CEACAM19	335.956	1.94664	0.27724	7.02148	2.19527e-12	2.42784e-09
NPIPB3	131.881	3.18382	0.454782	7.00076	2.54573e-12	2.60428e-09
AC012309.5	209.375	3.42837	0.493556	6.94627	3.7507e-12	3.48815e-09
AL353791.1	90.0141	3.39982	0.492538	6.90265	5.10398e-12	4.54032e-09
ZNF233	212.734	1.13752	0.165038	6.89249	5.48232e-12	4.67368e-09
NPIPA1	723.438	1.99915	0.298439	6.69869	2.10295e-11	1.62364e-08
AC098826.5	70.7605	3.07728	0.460512	6.68229	2.35241e-11	1.7502e-08
SNORA51	15.047	3.43689	0.521156	6.59476	4.25957e-11	2.85741e-08
MEG3	9742.3	1.89789	0.287944	6.59117	4.36369e-11	2.88004e-08
SGSM1	381.679	1.5509	0.235965	6.57259	4.94475e-11	3.21173e-08
L3MBTL1	1274.49	1.81208	0.276272	6.55907	5.41459e-11	3.46195e-08
GTPBP3	581.849	1.35336	0.207958	6.50785	7.62336e-11	4.65594e-08
RNASET2	319.776	1.64886	0.255616	6.45052	1.11464e-10	6.3349e-08
RP11-32B5.7	19.1667	8.26855	1.29376	6.39109	1.64711e-10	8.98663e-08
STK31	85.902	3.45014	0.544268	6.33904	2.31195e-10	1.18479e-07
SHOX2	19.9498	28.081	4.48027	6.26771	3.66394e-10	1.72332e-07
FREM1	299.563	2.85623	0.46137	6.19076	5.98738e-10	2.47478e-07
MST1L	53.4301	3.66534	0.593228	6.17864	6.46552e-10	2.64569e-07
GYG2P1	9.17733	7.4412	1.20964	6.1516	7.67074e-10	3.0457e-07
FKBP11	722.559	1.56879	0.255081	6.15015	7.74078e-10	3.0457e-07
ACCS	181.837	2.27776	0.373862	6.09252	1.11146e-09	3.98956e-07
JAKMIP3	180.765	1.60657	0.265368	6.05413	1.41182e-09	4.8959e-07
PMS2P3	180.48	1.20291	0.198799	6.05089	1.44045e-09	4.9007e-07
CTD-2583A14.11	195.227	1.55177	0.258314	6.0073	1.8864e-09	6.12631e-07
CYP21A1P	41.0976	2.43637	0.408354	5.96632	2.4267e-09	7.75785e-07
RP11-490G2.2	128.998	2.31913	0.391089	5.92993	3.03055e-09	9.18594e-07
SNRPN	288.736	1.27155	0.215084	5.91189	3.38199e-09	1.00283e-06
RP11-473M20.7	114.444	1.801	0.306213	5.88152	4.06516e-09	1.17145e-06
KCNQ1OT1	663.327	1.88645	0.323099	5.83862	5.26353e-09	1.44553e-06
RP11-627G23.1	257.782	2.40844	0.413263	5.82786	5.61426e-09	1.52143e-06
LINC00839	39.3593	6.81483	1.17833	5.78349	7.31666e-09	1.89492e-06
COG1	816.04	0.805639	0.139343	5.7817	7.39475e-09	1.9031e-06
SLC43A1	58.9875	2.36038	0.408636	5.77623	7.63916e-09	1.95371e-06
STK19P	8.65552	5.44818	0.949115	5.74028	9.45211e-09	2.35056e-06
HOOK2	615.179	1.27757	0.22258	5.73981	9.47806e-09	2.35056e-06
RP11-313J2.1	126.19	3.90155	0.681523	5.72475	1.03587e-08	2.55347e-06
RP11-166O4.6	55.956	2.01558	0.353631	5.69967	1.20041e-08	2.94137e-06
AGAP7	25.9471	5.41621	0.951002	5.69526	1.23181e-08	3.00033e-06
RP11-272L13.3	47.6046	2.45765	0.432976	5.67618	1.37736e-08	3.27684e-06
LPCAT4	1346.77	1.41832	0.25204	5.62736	1.82986e-08	4.15592e-06
TSPYL2	557.885	1.1908	0.211638	5.62657	1.83828e-08	4.15592e-06
NPIPB11	72.5165	3.02552	0.53823	5.62124	1.89591e-08	4.26267e-06
CTD-2349P21.5	95.091	2.43621	0.436424	5.58221	2.37482e-08	5.23186e-06
PDZD7	191.686	2.01202	0.362081	5.55682	2.74727e-08	5.92814e-06
HDAC10	244.984	1.60304	0.288547	5.55557	2.76704e-08	5.92814e-06
TNFRSF25	1395.79	1.60736	0.290629	5.53064	3.19059e-08	6.56076e-06
TBC1D2	95.8841	1.67072	0.302577	5.52162	3.35895e-08	6.77086e-06
SLC27A3	501.005	1.49291	0.270342	5.5223	3.34594e-08	6.77086e-06
MOV10L1	20.588	2.61032	0.473552	5.51221	3.54351e-08	7.0732e-06
CYP46A1	136.567	1.29754	0.236499	5.48647	4.10048e-08	7.84073e-06
FADS3	612.748	1.6516	0.301308	5.48145	4.21864e-08	8.02916e-06
AC005154.6	1233.25	1.44086	0.262973	5.4791	4.27484e-08	8.06113e-06
RP11-526I2.5	171.92	2.05037	0.374296	5.47792	4.30356e-08	8.06371e-06
RAPGEF3	388.587	1.53053	0.279796	5.47016	4.49634e-08	8.28786e-06
CROCCP2	1322.3	1.173	0.214697	5.4635	4.66826e-08	8.45245e-06
YBX2	36.0639	2.08947	0.383539	5.44785	5.0981e-08	9.14975e-06
FAM86DP	102.209	1.49735	0.275435	5.43633	5.43886e-08	9.59303e-06
PLEKHA6	985.108	1.32479	0.24448	5.4188	5.99989e-08	1.04921e-05
RP11-282K24.3	80.2504	2.09756	0.387714	5.41006	6.30024e-08	1.0924e-05
CYB5R2	48.786	2.04643	0.379595	5.39108	7.00367e-08	1.19413e-05
PTPN18	1041.36	1.03151	0.191322	5.39146	6.98889e-08	1.19413e-05
GOLGA6L9	24.5177	8.75128	1.62521	5.38472	7.25579e-08	1.23198e-05
PAQR7	291.707	1.14451	0.213266	5.36658	8.02453e-08	1.35129e-05
OCLN	133.967	3.56082	0.671811	5.30034	1.1559e-07	1.84764e-05
RP11-32B5.1	26.9981	4.74119	0.900886	5.26281	1.41871e-07	2.22428e-05
NPIPP1	336.291	1.52239	0.289587	5.2571	1.46344e-07	2.27696e-05
CDRT4	68.2796	1.83732	0.350159	5.2471	1.54513e-07	2.37694e-05
CTGLF10P	5.48472	6.8547	1.31486	5.21326	1.85555e-07	2.80182e-05
MZF1	957.459	1.41374	0.271305	5.21088	1.87943e-07	2.82744e-05
RP11-195E2.1	37.2449	7.81689	1.50165	5.20552	1.93454e-07	2.89969e-05
ACY1	54.4343	1.88577	0.363924	5.18176	2.19797e-07	3.19986e-05
LINC00342	3331.59	1.48045	0.285921	5.17782	2.24492e-07	3.24601e-05
HPX	150.876	1.60378	0.310304	5.16842	2.36076e-07	3.36593e-05
SRRM3	966.47	1.48434	0.287526	5.16246	2.43721e-07	3.46286e-05
SLC25A29	4574.79	1.22595	0.237682	5.15795	2.49667e-07	3.53508e-05
NPIPB5	489.166	2.53137	0.490895	5.15664	2.51418e-07	3.5354e-05
RBM43P1	12.8862	3.7203	0.721668	5.15515	2.53429e-07	3.55148e-05
CROCCP3	762.742	1.38746	0.27105	5.11884	3.07428e-07	4.19332e-05
YJEFN3	783.702	1.55283	0.303501	5.11637	3.11472e-07	4.23437e-05
AC010327.2	17.4047	2.86212	0.560728	5.1043	3.32024e-07	4.49882e-05
THNSL2	82.773	3.57179	0.701196	5.09386	3.50849e-07	4.70713e-05
HYAL1	71.7181	1.58055	0.311752	5.06991	3.98002e-07	5.25363e-05
SMARCE1P5	23.6904	2.67771	0.528632	5.06536	4.07626e-07	5.34617e-05
CHMP4A	119.872	1.3158	0.259734	5.06597	4.06331e-07	5.34617e-05
DHRS11	266.536	1.22275	0.241879	5.05521	4.29908e-07	5.58471e-05
PIGZ	73.9767	1.66423	0.329668	5.04821	4.45977e-07	5.73879e-05
ZNF343	428.593	0.747059	0.148026	5.04682	4.49235e-07	5.7626e-05
TRIT1	1056.87	0.832852	0.165113	5.04413	4.55595e-07	5.81015e-05
THBS3	827.287	1.21615	0.241226	5.04155	4.61788e-07	5.86844e-05
SPTA1	45.1724	4.32552	0.858108	5.04076	4.6369e-07	5.87437e-05
RPS14P3	33.3948	2.9819	0.593663	5.02289	5.08998e-07	6.36948e-05
KCNC4	216.248	1.0747	0.214417	5.01219	5.38135e-07	6.64752e-05
ABCC5	3909.06	1.10527	0.221633	4.98695	6.13386e-07	7.38228e-05
LINC00685	118.339	2.24587	0.450908	4.98077	6.33319e-07	7.59983e-05
LA16c-431H6.6	30.6523	2.37869	0.479053	4.9654	6.85603e-07	8.08498e-05
CCDC180	165.222	1.78481	0.360033	4.95736	7.14566e-07	8.2833e-05
HIC2	1132.56	1.30884	0.264174	4.95446	7.2533e-07	8.33722e-05
OVGP1	114.66	1.35189	0.274168	4.93087	8.18638e-07	9.17772e-05
TPT1-AS1	1248.4	1.16903	0.237067	4.93121	8.17233e-07	9.17772e-05
EXD3	906.836	1.72106	0.349304	4.9271	8.34591e-07	9.28029e-05
NSUN5P1	850.859	1.15982	0.236021	4.91407	8.92059e-07	9.81265e-05
PCDHB11	79.5957	1.60143	0.326342	4.90722	9.23741e-07	0.000100531
DGCR10	75.2509	1.41124	0.28754	4.90798	9.2021e-07	0.000100531
OCM	17.3619	2.50576	0.510802	4.90554	9.31721e-07	0.00010112
CECR7	38.5616	2.27814	0.464448	4.90504	9.34104e-07	0.00010112
B4GALNT3	139.544	1.89856	0.389661	4.87233	1.10289e-06	0.000117526
WWC3	818.406	0.878317	0.180466	4.86695	1.13336e-06	0.000119694
ZNF337	3535.05	1.20842	0.249007	4.85294	1.21646e-06	0.000127963
FBF1	200.133	1.17555	0.242363	4.85039	1.2322e-06	0.000128956
CCDC84	1163.72	1.1945	0.24641	4.84758	1.24974e-06	0.000130125
KCNC3	395.423	1.31947	0.273273	4.8284	1.37637e-06	0.000140452
RP11-427H3.3	1209.03	1.10838	0.229533	4.82885	1.37323e-06	0.000140452
AP001626.2	53.8746	1.53624	0.318747	4.81961	1.43839e-06	0.000146265
HCN3	1610.92	1.12038	0.232556	4.81769	1.45229e-06	0.000147084
SNX32	621.184	1.5772	0.327536	4.81535	1.4694e-06	0.000147734
RP11-338N10.1	220.117	1.46048	0.303367	4.81422	1.47774e-06	0.000148046
OSR1	52.2451	5.56745	1.15786	4.80839	1.5215e-06	0.000151376
CACNA1I	356.463	2.28016	0.474239	4.80805	1.52412e-06	0.000151376
HAPLN2	106.274	1.70742	0.355775	4.79915	1.59344e-06	0.000157117
CTC-459F4.1	66.5511	1.45958	0.304347	4.79578	1.62045e-06	0.000159397
AC009120.3	208.605	1.71565	0.357797	4.79505	1.62633e-06	0.000159591
TCTN2	602.815	0.847052	0.176714	4.79335	1.64022e-06	0.000160185
C2CD2	253.637	0.958924	0.200099	4.79225	1.64924e-06	0.000160683
ADARB1	1215.8	1.03118	0.215291	4.78971	1.67026e-06	0.00016196
ALS2CL	112.124	2.37875	0.49709	4.78536	1.70681e-06	0.000165113
CTC-251D13.1	45.0615	2.14382	0.448821	4.77655	1.78324e-06	0.000169304
RP11-278A23.2	19.2535	3.81331	0.799449	4.76992	1.84302e-06	0.000173672
CATSPER2	339.753	1.46196	0.306635	4.76775	1.86294e-06	0.00017455
SEMA4A	491.97	1.14424	0.240003	4.76763	1.86409e-06	0.00017455
AC009951.1	32.0145	2.65368	0.556768	4.76623	1.87703e-06	0.000174564
RP11-166O4.5	23.3281	2.16937	0.455762	4.75988	1.93706e-06	0.000178927
RIMS3	1602.93	0.998785	0.210309	4.74913	2.04294e-06	0.000187018
PSMG4	725.312	0.934079	0.196945	4.74285	2.10728e-06	0.000191782
RP1-90J20.11	172.457	1.48997	0.314681	4.73484	2.19224e-06	0.000198027
RP11-105C19.2	14.3972	8.51954	1.80059	4.73153	2.22831e-06	0.000200401
TBC1D24	1535.35	0.705721	0.149632	4.71639	2.40068e-06	0.000208385
RP11-367H1.1	34.1389	2.0016	0.42473	4.71264	2.44524e-06	0.000210651
LINC00304	40.6331	1.93986	0.412047	4.70787	2.50313e-06	0.000215185
PNMA3	604.874	1.5185	0.322912	4.70253	2.56956e-06	0.000219513
RTBDN	8.36501	2.32481	0.494615	4.70023	2.59862e-06	0.000221077
ZNF783	706.28	0.936469	0.199239	4.70023	2.59868e-06	0.000221077
C9orf3	161.32	0.914834	0.19477	4.69698	2.64032e-06	0.000224153
RP11-576C2.1	7.84699	6.04403	1.28803	4.69245	2.69957e-06	0.000228237
RP11-466P24.2	8.43937	3.20934	0.684729	4.68701	2.7722e-06	0.000233412
RNF207	132.461	1.7676	0.377278	4.68514	2.79765e-06	0.000234137
TFR2	115.574	1.44038	0.307437	4.68512	2.79797e-06	0.000234137
FAM27E4	29.8095	2.24618	0.479634	4.68312	2.82542e-06	0.000235471
PRC1-AS1	51.2322	1.60237	0.342337	4.68067	2.85939e-06	0.000237818
KB-1460A1.5	474.481	1.08359	0.231597	4.67876	2.88609e-06	0.000239067
CERS5	3143.33	0.913703	0.195416	4.67567	2.92994e-06	0.000242208
ZNF767	941.31	1.01517	0.217216	4.67358	2.96001e-06	0.000244201
LAS1L	2498.17	0.864609	0.185083	4.67146	2.99062e-06	0.000245815
XXbac-B476C20.13	30.5174	2.4507	0.525019	4.66784	3.04384e-06	0.000249108
VWCE	275.077	1.57102	0.338114	4.64643	3.37722e-06	0.000270972
AC006262.6	87.1691	1.74294	0.375406	4.64281	3.43706e-06	0.000274696
MRPL38	218.177	1.45175	0.312983	4.63844	3.51053e-06	0.000280021
C9orf129	32.9128	1.31164	0.282927	4.63597	3.55261e-06	0.000282277
RP11-638I8.1	22.6366	2.48122	0.536025	4.62892	3.67582e-06	0.000289259
DPYD	131.692	1.43793	0.310757	4.62717	3.70688e-06	0.000291143
VTN	34.5553	1.77271	0.383159	4.62657	3.71767e-06	0.000291431
PLGLB1	76.016	2.22618	0.48129	4.62544	3.73796e-06	0.000292461
ZFR2	318.926	1.64106	0.354831	4.6249	3.74786e-06	0.000292677
C20orf203	126.29	1.45448	0.314552	4.62399	3.76431e-06	0.000292843
RP11-66N24.4	381.288	1.6839	0.364438	4.62053	3.82758e-06	0.0002972
SLC4A1	109.838	3.46575	0.751233	4.61341	3.96112e-06	0.000303538
RP11-166B2.1	54.4806	6.15878	1.33648	4.6082	4.06174e-06	0.000310666
ERVK13-1	422.153	1.05682	0.229356	4.60777	4.07001e-06	0.000310718
PXDN	3935.06	1.0676	0.23221	4.59756	4.27477e-06	0.000323185
LRRFIP2	1881.83	0.763364	0.166182	4.59356	4.35758e-06	0.000328239
GSDMB	1174.78	1.42783	0.310963	4.59162	4.39812e-06	0.000330222
PPIP5K1	308.34	0.753825	0.164298	4.58816	4.47171e-06	0.000335132
RHAG	12.8138	5.8817	1.28284	4.58489	4.54232e-06	0.000339802
AC118754.4	12.7827	3.55543	0.777303	4.57405	4.78375e-06	0.000356559
AC124890.1	47.2807	1.56719	0.342707	4.57298	4.80826e-06	0.000357735
AC078917.1	15.5375	2.88328	0.631275	4.5674	4.93822e-06	0.000364751
SFSWAP	2031.76	0.876157	0.191888	4.56598	4.97165e-06	0.000366559
DHRS1	515.638	0.910316	0.199965	4.55238	5.30419e-06	0.000388974
EGLN2	707.218	1.21196	0.267134	4.5369	5.70861e-06	0.000413445
SFI1	1057.91	0.989675	0.218133	4.53703	5.70525e-06	0.000413445
POMT1	2005.06	0.946867	0.208797	4.53486	5.76412e-06	0.000416728
U91328.19	25.0672	1.73219	0.38239	4.52991	5.90083e-06	0.000423617
TUBG2	874.671	0.939205	0.207552	4.52515	6.03532e-06	0.000432514
TIAF1	258.704	1.51398	0.334723	4.52307	6.09482e-06	0.000436014
CNKSR1	234.726	1.49729	0.331105	4.52211	6.12276e-06	0.000437249
AGPAT4	3445.01	0.735087	0.162651	4.51941	6.20123e-06	0.000441312
FAM13A-AS1	385.398	1.43712	0.318414	4.51337	6.38049e-06	0.000452577
MVP	119.389	1.1574	0.256439	4.51333	6.38165e-06	0.000452577
GNB3	527.886	1.8205	0.404797	4.49732	6.88159e-06	0.000481358
MIAT	25559.4	1.53563	0.341673	4.49443	6.9756e-06	0.000487102
PCSK7	1683.09	1.11032	0.247086	4.49363	7.00177e-06	0.000487947
NBPF1	4283.56	0.954503	0.212443	4.49299	7.02291e-06	0.000487947
CATSPERG	369.696	1.52287	0.339026	4.49189	7.05932e-06	0.000489606
HTATIP2	57.4787	1.6499	0.36747	4.48989	7.12585e-06	0.000493384
VSIG10L	70.0445	1.41194	0.314865	4.48428	7.31608e-06	0.000503149
RP11-1G11.2	40.4414	2.6366	0.588165	4.48276	7.36842e-06	0.000505899
ABCB6	423.427	1.26928	0.283282	4.48063	7.44213e-06	0.000510104
MORC2-AS1	39.3142	1.51673	0.338559	4.47996	7.4656e-06	0.000510857
TMEM191C	46.7485	1.74966	0.391403	4.47022	7.81388e-06	0.000528502
SPTBN4	1149.75	1.35279	0.303233	4.46121	8.14963e-06	0.000547591
PI4KAP1	1058.95	2.12305	0.476004	4.46016	8.18994e-06	0.000549397
TVP23C	180.073	1.19017	0.267027	4.45713	8.30654e-06	0.000552374
TBL1Y	19.3803	5.37126	1.20613	4.45331	8.45557e-06	0.000560781
SFXN3	1806.37	0.876451	0.196848	4.45242	8.49081e-06	0.000562207
UBAP1L	424.306	1.40976	0.316841	4.44941	8.61056e-06	0.000568297
SLC1A6	716.526	0.908033	0.2041	4.44896	8.6286e-06	0.00056857
ZNF692	2060.51	1.07613	0.241942	4.44791	8.67112e-06	0.000569538
STX16-NPEPL1	316.39	1.76565	0.397125	4.44608	8.74513e-06	0.000573158
AC064853.2	12.9538	4.61145	1.03751	4.44472	8.80068e-06	0.000575277
FTX	242.832	1.50131	0.337852	4.44369	8.84292e-06	0.000577117
FAM27E1	13.637	2.78568	0.627018	4.44275	8.88184e-06	0.000577814
RP11-290F24.6	188.962	1.20618	0.271929	4.43565	9.17939e-06	0.000593397
AC093642.3	162.238	1.60117	0.361146	4.43359	9.26773e-06	0.000597221
COL6A3	607.262	5.62798	1.27169	4.42558	9.61849e-06	0.00061691
CC2D1A	1169.3	1.25633	0.284332	4.41854	9.93717e-06	0.000632393
AC009120.6	309.558	1.28082	0.290084	4.41534	1.0085e-05	0.000639812
RP11-439E19.3	82.4605	1.67922	0.380429	4.41402	1.01469e-05	0.000641749
AGAP6	558.201	1.00485	0.227643	4.41415	1.01406e-05	0.000641749
CDKL1	102.465	1.25242	0.284209	4.40667	1.0497e-05	0.000660825
LEPRE1	737.385	0.807199	0.183327	4.40305	1.0674e-05	0.000667862
RP11-434D12.1	55.3538	1.55285	0.352804	4.40144	1.07534e-05	0.000671797
LCNL1	24.4919	2.94298	0.668988	4.39916	1.08672e-05	0.000677874
NT5DC3	359.944	1.08174	0.246275	4.39241	1.12102e-05	0.000697144
AARSD1	241.341	1.15453	0.263041	4.38919	1.13774e-05	0.000704628
TECTA	236.156	0.80357	0.183083	4.3891	1.13822e-05	0.000704628
EIF4HP2	64.378	1.88284	0.429886	4.37986	1.18756e-05	0.000730752
SYCE1	23.3755	2.92579	0.669801	4.36815	1.25305e-05	0.000763018
GUSBP11	39.2564	1.74161	0.398683	4.3684	1.25159e-05	0.000763018
LRGUK	71.4904	2.00777	0.460012	4.36461	1.27348e-05	0.000770868
POU2F2	1303.04	1.34161	0.307542	4.36236	1.28668e-05	0.00077542
HGSNAT	1979.78	0.78484	0.180132	4.35703	1.31838e-05	0.000792191
RDH16	42.9227	1.63837	0.376121	4.35596	1.32484e-05	0.000794902
RP11-496H1.2	22.3236	1.99628	0.458687	4.35215	1.34808e-05	0.00080248
AC135178.1	561.416	1.08138	0.248481	4.35196	1.34923e-05	0.00080248
JAK3	39.2778	1.74272	0.400536	4.35097	1.35535e-05	0.000804211
RP11-95O2.5	47.067	1.93343	0.444951	4.34526	1.39113e-05	0.000820243
NPAP1	61.3886	1.44552	0.332846	4.34292	1.40603e-05	0.00082563
DARC	302.677	1.30258	0.300106	4.3404	1.42224e-05	0.000831399
PHLDB1	3401.67	0.875813	0.202046	4.33472	1.45944e-05	0.000851932
RP11-449P15.2	89.2907	1.46325	0.338364	4.32451	1.52874e-05	0.000882316
ALMS1P	31.6585	1.66558	0.385265	4.3232	1.53781e-05	0.000886296
RP11-723O4.9	33.7132	1.92479	0.445289	4.32256	1.54227e-05	0.000886673
RP11-374A22.1	18.4161	2.52484	0.584593	4.31897	1.5676e-05	0.000897151
RP11-673E1.1	7.01406	3.78488	0.877097	4.31524	1.59433e-05	0.000908636
AMBN	178.322	6.2555	1.45072	4.31199	1.61793e-05	0.000918247
WDR66	134.322	1.31913	0.306096	4.30953	1.63602e-05	0.000925948
NEIL1	560.974	1.35431	0.314353	4.30826	1.64543e-05	0.000927425
C1orf162	94.9155	1.21956	0.283287	4.30502	1.66974e-05	0.000936279
FAM229A	222.521	1.41463	0.328679	4.304	1.67741e-05	0.00093898
IL11RA	744.528	1.31692	0.306079	4.30254	1.68852e-05	0.000941339
TENC1	939.323	1.6643	0.386996	4.30055	1.70373e-05	0.000945394
PWRN1	106.979	1.48819	0.34604	4.30062	1.7032e-05	0.000945394
RP11-680G24.5	108.823	1.65492	0.385739	4.29027	1.78458e-05	0.000984163
LINC00599	5851.76	1.2263	0.285992	4.2879	1.80374e-05	0.000989395
NFKBID	66.7218	1.13	0.264167	4.27761	1.88908e-05	0.00102522
CCT6P3	263.728	0.945334	0.220965	4.2782	1.88412e-05	0.00102522
RP4-593C16.3	41.7263	1.34109	0.313567	4.27689	1.89525e-05	0.00102584
CNTNAP1	164.028	1.64652	0.385039	4.27624	1.90073e-05	0.00102745
RP11-91P24.6	19.0786	2.14945	0.503049	4.27283	1.93006e-05	0.00104193
TRPM4	242.83	1.36569	0.319748	4.27114	1.94474e-05	0.00104847
NFATC2IP	1858.99	0.841504	0.197218	4.26688	1.98225e-05	0.00105931
MIR137HG	259.99	1.58407	0.371615	4.26267	2.01998e-05	0.00107627
RNA5SP195	11.8446	3.36083	0.788938	4.25994	2.04481e-05	0.00108526
RP11-389O22.1	49.3268	1.65759	0.389173	4.25927	2.05093e-05	0.0010871
RAPGEFL1	760.893	1.06643	0.250475	4.25762	2.06614e-05	0.00109092
CES4A	917.783	1.44998	0.341277	4.24868	2.15037e-05	0.00112811
CCNL2	6726.19	0.8051	0.189777	4.24235	2.21187e-05	0.00115594
C1orf132	60.6241	1.37004	0.323075	4.24063	2.22889e-05	0.00116186
IGF2	2037.03	4.96086	1.17032	4.23888	2.24643e-05	0.00116803
BCL2L15	91.3941	1.20553	0.284383	4.23911	2.24405e-05	0.00116803
AP1G2	1297.75	1.22626	0.289374	4.23761	2.25909e-05	0.00117312
RP11-1084A12.1	11.958	3.27779	0.774487	4.23221	2.31406e-05	0.00119711
RP11-356B19.11	40.277	1.74159	0.412052	4.22663	2.3722e-05	0.00121642
VAMP1	283.38	1.57868	0.373717	4.22426	2.39732e-05	0.00122623
EGR3	40.3908	2.82232	0.668707	4.22057	2.43687e-05	0.0012418
CKMT1B	143.151	1.16022	0.27493	4.22006	2.44237e-05	0.00124305
AL365202.1	4.49552	5.2543	1.24581	4.2176	2.46921e-05	0.00125516
MYO19	1135.6	1.04824	0.248809	4.21301	2.51994e-05	0.00127777
MMEL1	104.363	1.97628	0.469402	4.21021	2.5513e-05	0.00128888
LINC00689	11.6857	5.55885	1.32376	4.19929	2.67752e-05	0.00134896
MROH6	118.148	2.06669	0.492296	4.19806	2.69208e-05	0.00135165
RNU6-407P	6.71841	3.51276	0.83688	4.19745	2.69943e-05	0.00135203
FBXW12	37.8751	1.41946	0.338165	4.19753	2.69843e-05	0.00135203
C11orf80	902.931	0.884192	0.210743	4.19559	2.7216e-05	0.00136146
SYCP2L	111.294	1.53594	0.366156	4.19477	2.73154e-05	0.00136477
LRRC3-AS1	10.2738	1.68068	0.400853	4.19277	2.75574e-05	0.00137184
DOK3	213.525	1.27449	0.304351	4.18755	2.81979e-05	0.00139862
POMZP3	345.919	1.76064	0.421148	4.18058	2.90764e-05	0.00143262
RP11-458F8.4	116.038	1.7207	0.411606	4.18045	2.90934e-05	0.00143262
PLD6	134.227	0.882773	0.211338	4.17706	2.95298e-05	0.00144196
PABPN1	5861.88	0.742545	0.177748	4.17751	2.94719e-05	0.00144196
CD163	53.1052	2.60232	0.624748	4.16539	3.10823e-05	0.00150164
ECE2	93.9143	1.81948	0.437032	4.16326	3.13741e-05	0.00150877
RPS6KA4	186.419	1.13566	0.272785	4.16321	3.13807e-05	0.00150877
TMEM145	1204.7	1.11029	0.266707	4.16296	3.14142e-05	0.00150877
SHISA7	962.209	1.27505	0.306447	4.16075	3.17204e-05	0.00151991
SNORD113	3.94677	4.95091	1.19015	4.15992	3.18359e-05	0.00152236
NRBP2	3453.74	0.893484	0.21491	4.15748	3.2178e-05	0.00153286
RP11-388M20.1	24.3184	1.58333	0.381174	4.15383	3.26952e-05	0.00155143
MAP3K12	1544.21	0.715116	0.172165	4.15366	3.27196e-05	0.00155143
ISLR	323.145	3.97473	0.958771	4.14565	3.38854e-05	0.0015993
KRTCAP2	260.803	1.10931	0.267761	4.1429	3.42945e-05	0.00161302
UVSSA	706.495	1.25255	0.302821	4.13628	3.52984e-05	0.00164699
CTC-479C5.10	72.1903	1.6959	0.410254	4.13377	3.56857e-05	0.00166317
PNCK	406.536	1.75245	0.424241	4.13078	3.61533e-05	0.00167922
AP3B2	2467.68	0.890044	0.215489	4.13034	3.62225e-05	0.00168053
CTA-407F11.6	75.6384	1.77985	0.431624	4.1236	3.72996e-05	0.00172075
ARID3A	459.161	0.871424	0.21132	4.12371	3.72823e-05	0.00172075
PPM1J	31.8261	1.25869	0.305361	4.12196	3.75655e-05	0.00172911
STK36	1297.21	1.14875	0.279143	4.11528	3.86708e-05	0.00177003
CPNE7	98.9833	2.63796	0.641249	4.11378	3.89236e-05	0.00177564
ITIH2	217.746	7.13805	1.73793	4.1072	4.00481e-05	0.00182085
SLC6A13	104.618	4.33398	1.05515	4.10745	4.0005e-05	0.00182085
CHKB	112.406	1.38943	0.338882	4.10006	4.13051e-05	0.00186689
VWA5B2	18.4189	2.82311	0.689029	4.09722	4.18132e-05	0.00187758
RP4-621B10.8	54.7598	1.17022	0.285625	4.09704	4.18465e-05	0.00187758
GS1-393G12.13	52.5516	1.44664	0.353119	4.09675	4.18982e-05	0.00187785
SLC19A3	17.3323	1.85406	0.45311	4.09186	4.27932e-05	0.00190751
HTR7	37.0901	2.65358	0.648561	4.09148	4.28626e-05	0.00190853
FAM71F1	13.1625	2.53117	0.618792	4.0905	4.30437e-05	0.00191036
ANKS3	895.69	0.998142	0.244065	4.08966	4.32001e-05	0.00191396
XKR9	10.9975	2.50388	0.612345	4.08901	4.33216e-05	0.00191409
COQ4	1302.14	0.818402	0.200157	4.0888	4.33617e-05	0.00191409
SPEG	1408.56	1.19904	0.293491	4.08545	4.3992e-05	0.0019265
FBXO10	226.319	0.888658	0.217485	4.08606	4.38765e-05	0.0019265
SLC9A5	123.342	1.49642	0.366796	4.0797	4.50932e-05	0.00196508
P2RX5	31.1394	1.77855	0.436087	4.07843	4.53415e-05	0.00196544
TEKT2	572.418	1.26325	0.309684	4.07915	4.52012e-05	0.00196544
KIFC2	2089.14	1.54648	0.379352	4.07663	4.56939e-05	0.00197119
RP4-714D9.5	111.877	0.99326	0.24367	4.07624	4.57692e-05	0.00197119
PDE9A	1298.43	0.708894	0.1739	4.07646	4.57274e-05	0.00197119
PDGFA	123.248	0.872264	0.214237	4.07149	4.67124e-05	0.00199945
CRIPAK	740.276	1.39047	0.34171	4.06914	4.71871e-05	0.00200926
CTC-525D6.1	40.3173	2.33582	0.574164	4.06822	4.73742e-05	0.00201513
HIF3A	1623.62	1.15619	0.284405	4.0653	4.7971e-05	0.00203839
PDE4C	18.7207	1.53211	0.377356	4.06012	4.9048e-05	0.00207163
MALAT1	45156.1	1.3028	0.321224	4.05574	4.99762e-05	0.0021061
LENG8	8518.84	1.44049	0.355339	4.05383	5.03853e-05	0.00211965
TRIM3	1399.09	0.799733	0.197282	4.05376	5.04013e-05	0.00211965
TMEM175	819.984	1.27189	0.31389	4.05203	5.07758e-05	0.00213321
ASIC3	253.086	1.58103	0.390675	4.04693	5.18942e-05	0.00217573
SH3BP2	2932.09	1.06495	0.263268	4.0451	5.23e-05	0.0021905
ADCY3	1124.99	0.856393	0.211752	4.04433	5.24737e-05	0.00219548
RP11-617J18.1	4.98655	5.08546	1.25778	4.04319	5.2728e-05	0.00219942
SLC6A4	19.0281	4.63634	1.14835	4.03739	5.40483e-05	0.00224306
ZNF618	1944.81	0.959791	0.237742	4.03711	5.41141e-05	0.00224352
TRIM73	19.7063	2.08202	0.51629	4.03265	5.51502e-05	0.00227495
POLR2J3	178.991	1.09927	0.27265	4.0318	5.53516e-05	0.00228095
SLC2A11	299.643	0.757442	0.188025	4.02841	5.61551e-05	0.00230738
FAM27A	45.3923	1.96883	0.488866	4.02734	5.64112e-05	0.00231297
C1orf228	140.211	1.30962	0.32522	4.02687	5.65251e-05	0.00231301
ERICH1	790.178	0.872423	0.216647	4.02693	5.65107e-05	0.00231301
TTC21A	377.018	1.07195	0.266449	4.02311	5.74351e-05	0.0023479
TSEN54	595.089	0.868702	0.216172	4.01856	5.85538e-05	0.00237414
RP11-341N2.1	36.6603	2.04901	0.510541	4.01341	5.98482e-05	0.00242234
RBM33	4331.99	1.04447	0.260586	4.00814	6.11984e-05	0.00246966
STAT2	1654.74	0.848972	0.211842	4.00758	6.13435e-05	0.00247065
GAL3ST4	1138.73	1.33918	0.334247	4.00658	6.16055e-05	0.00247876
TARBP1	3342.98	1.18706	0.29647	4.00397	6.22891e-05	0.00249889
RP11-531A24.5	97.7077	1.51089	0.377439	4.00301	6.25407e-05	0.00250653
CTD-2293H3.1	9.02678	2.52327	0.630662	4.00099	6.30768e-05	0.00252307
KLF4	97.8608	1.52301	0.380657	4.00101	6.30727e-05	0.00252307
U73166.2	96.3979	1.19406	0.298954	3.99414	6.49307e-05	0.00259022
CERCAM	449.467	1.1982	0.300033	3.99355	6.50919e-05	0.00259353
TNFAIP2	134.468	1.59209	0.399458	3.98563	6.73018e-05	0.00266601
LINC00869	8.93297	3.45059	0.866768	3.98098	6.86307e-05	0.00270816
TRIM10	7.26535	5.60192	1.40815	3.9782	6.944e-05	0.00272733
ADAMTS1	120.973	2.06848	0.520023	3.97768	6.95917e-05	0.00272733
RP1-240B8.3	42.011	1.56622	0.393789	3.97731	6.96995e-05	0.00272733
TF	140.498	1.25067	0.314623	3.97513	7.03409e-05	0.00274652
C17orf49	104.199	1.32384	0.333413	3.97058	7.16993e-05	0.00278891
LRRC37A3	317.499	0.852776	0.214829	3.96956	7.20057e-05	0.00279287
RP11-408A13.4	132.884	1.50742	0.380037	3.96651	7.29338e-05	0.00281552
TMC7	97.3855	0.883705	0.223006	3.96269	7.41109e-05	0.00285557
MAB21L1	111.763	3.05738	0.771995	3.96037	7.48338e-05	0.00287801
RP11-592B15.4	7.36872	4.25769	1.07553	3.9587	7.53585e-05	0.00288463
AC084018.1	2008.27	1.33463	0.337091	3.95926	7.51826e-05	0.00288463
MAPK15	518.093	1.92107	0.485583	3.95622	7.61443e-05	0.00290838
ANKRD36B	338.345	1.53388	0.387946	3.95385	7.69028e-05	0.00292397
MIR181C	5.55692	3.42413	0.866181	3.95313	7.71342e-05	0.00292795
LINC00930	8.71323	2.57706	0.652455	3.94979	7.82206e-05	0.00295486
RP11-440L14.1	240.204	1.02706	0.260123	3.94835	7.86927e-05	0.00296238
CTD-2350C19.1	137.878	0.931619	0.236023	3.94715	7.90862e-05	0.00297445
Y_RNA	971.653	0.932132	0.236199	3.94638	7.93401e-05	0.00297628
CCDC78	49.3921	2.28469	0.579327	3.94371	8.0232e-05	0.00300375
PKHD1L1	8.03097	3.96794	1.00628	3.94319	8.04039e-05	0.00300743
BCYRN1	5.55093	3.24224	0.822898	3.94003	8.1472e-05	0.0030446
KSR1	1760.93	0.875375	0.222254	3.93862	8.19504e-05	0.00305968
DMPK	2353.61	1.27527	0.324115	3.9346	8.33337e-05	0.00310284
C10ORF68	48.5649	1.51956	0.386266	3.93397	8.35534e-05	0.00310536
KIAA1199	452.829	2.61391	0.664762	3.9321	8.42066e-05	0.00311831
PLA2G4B	144.405	1.92781	0.49065	3.9291	8.52635e-05	0.0031489
ADAM20P1	14.8136	1.99597	0.508217	3.9274	8.58687e-05	0.00316839
RP11-592B15.3	5.44608	5.95711	1.51792	3.92451	8.69065e-05	0.00319229
RP11-173M1.8	159.155	1.04745	0.266878	3.92484	8.67867e-05	0.00319229
RP11-687F6.1	30.2785	1.71713	0.437572	3.92423	8.70083e-05	0.00319317
ITIH4	29.5471	2.14419	0.546646	3.92245	8.76541e-05	0.00320442
SHANK2	2246.49	0.878372	0.22393	3.92254	8.76219e-05	0.00320442
RP11-130L8.2	18.9556	1.87168	0.477595	3.91896	8.893e-05	0.00322608
DACT3-AS1	33.6125	1.7557	0.447959	3.91934	8.87917e-05	0.00322608
AC090945.1	46.2815	1.45834	0.372071	3.91951	8.87274e-05	0.00322608
RP11-95O2.1	46.1192	1.39513	0.356221	3.91647	8.98533e-05	0.00324805
ABCC1	577.476	0.840599	0.214733	3.91462	9.05478e-05	0.00327027
CAND2	569.361	0.829401	0.211988	3.9125	9.13467e-05	0.00329619
CTC-525D6.2	10.9612	1.8638	0.476468	3.91171	9.16464e-05	0.00330085
GPR52	7.97396	2.95058	0.754801	3.90908	9.26484e-05	0.00332559
GRIN2D	136.398	1.56661	0.400742	3.90929	9.25679e-05	0.00332559
CASP2	1936.52	0.717303	0.183515	3.90869	9.2797e-05	0.003328
AC093838.4	1298.08	1.21473	0.310886	3.90731	9.33289e-05	0.00333677
CTB-129O4.1	125.425	1.2393	0.317363	3.90498	9.42349e-05	0.00336189
SERPINF2	28.0578	1.99909	0.512307	3.90214	9.53477e-05	0.00338683
AC108448.2	36.1923	1.59358	0.408367	3.90231	9.52772e-05	0.00338683
RP11-351J23.1	96.9952	1.56364	0.40093	3.90003	9.61824e-05	0.00341056
LY6G6C	73.2407	1.52703	0.391656	3.89891	9.66256e-05	0.00342331
TP73-AS1	1406.82	0.842356	0.216079	3.89837	9.68414e-05	0.00342432
ANKZF1	2241.41	0.762112	0.195502	3.89823	9.68996e-05	0.00342432
KIAA1919	226.925	1.07619	0.276102	3.8978	9.707e-05	0.00342718
SEPT7P9	9.99547	2.41976	0.621163	3.89553	9.79839e-05	0.00345647
MAN2C1	2365.45	1.17152	0.300913	3.89321	9.89281e-05	0.00348677
GNMT	85.0138	1.8516	0.475854	3.89112	9.97818e-05	0.00350779
ADCY6	2832.81	0.879753	0.226123	3.89059	9.99987e-05	0.0035124
DLGAP2	252.398	1.51672	0.389885	3.89018	0.000100172	0.00351546
SEC31B	1141.83	1.09065	0.280572	3.88725	0.000101384	0.00354282
AHI1	1038.36	0.797601	0.205347	3.88415	0.000102687	0.00358288
EBF2	342.986	4.29361	1.10568	3.88325	0.000103071	0.0035895
FBN3	3358.08	1.42341	0.366592	3.88281	0.000103255	0.00359285
PTCH2	591.674	1.80977	0.466338	3.88082	0.000104107	0.00361634
RP11-66D17.5	27.9175	1.49762	0.386245	3.87737	0.000105592	0.00365244
CGN	225.474	1.49113	0.384653	3.87655	0.000105949	0.00366169
RP11-366L20.2	11.0951	2.21376	0.571185	3.87574	0.000106301	0.00367076
ACRBP	66.1848	1.12875	0.291699	3.86956	0.000109031	0.00374919
RP11-161M6.2	1574.57	1.54262	0.399216	3.86413	0.000111485	0.00381723
LYSMD4	402.773	0.788545	0.204138	3.86281	0.000112089	0.00382758
ZNF789	1014.39	0.915586	0.237077	3.86198	0.000112473	0.00383532
CILP	81.0642	1.34975	0.34995	3.85697	0.0001148	0.00390493
RP1-239B22.5	209.016	1.17823	0.30552	3.85646	0.000115042	0.00390992
ACADVL	3218.17	0.862105	0.223779	3.85249	0.000116923	0.00396397
NARF-IT1	123.448	1.42266	0.369883	3.84626	0.000119936	0.00405936
RP4-791M13.3	127.607	1.20224	0.312834	3.84304	0.000121518	0.00410952
AC011498.1	8.61006	2.69207	0.700831	3.84125	0.000122408	0.00413621
CELF5	4686.1	0.747161	0.19452	3.84104	0.000122513	0.00413634
PRSS30P	19.2829	3.06309	0.797775	3.83955	0.000123262	0.00415426
F13A1	104.15	2.50709	0.653018	3.83924	0.000123416	0.00415426
SLX4	626.057	0.955535	0.248891	3.83917	0.00012345	0.00415426
RP4-756H11.3	55.1636	2.05104	0.534497	3.83733	0.00012438	0.00418149
CTD-2369P2.2	98.8324	1.15428	0.300815	3.83716	0.000124464	0.00418149
KB-208E9.1	28.9048	1.58449	0.412977	3.83676	0.000124668	0.00418493
FUT3	3.62005	3.42122	0.892076	3.83512	0.000125501	0.00420942
AC005534.8	4.02209	4.78787	1.24902	3.83331	0.000126431	0.00423687
SLC26A6	459.213	1.12227	0.292783	3.83312	0.000126526	0.00423687
RP11-497H16.8	4.99044	6.08617	1.58802	3.83254	0.000126825	0.00424121
RP11-65I12.1	7.28315	5.66685	1.47962	3.82995	0.000128169	0.0042709
CTSA	703.531	0.794348	0.207555	3.82717	0.000129626	0.00431245
KIAA0895L	4749.33	0.920061	0.240651	3.82322	0.000131719	0.00437142
RP11-338N10.3	68.3962	1.1932	0.312151	3.82253	0.000132091	0.004379
WNT9A	87.1881	1.43707	0.376145	3.82051	0.000133175	0.00440079
AMY2B	540.167	1.07946	0.282554	3.82037	0.00013325	0.00440079
DNAH2	72.2306	1.66358	0.435816	3.81716	0.000134997	0.00445132
RP11-803B1.8	57.8904	1.6972	0.44508	3.81326	0.000137148	0.0045077
RP11-499P20.2	178.107	1.17414	0.308009	3.81203	0.00013783	0.00452285
RP11-216L13.19	228.068	1.27163	0.333975	3.80756	0.000140347	0.00459074
RP11-111K18.2	37.5462	1.17511	0.308828	3.80506	0.000141767	0.00462609
FAM129C	32.9083	1.4165	0.372303	3.80469	0.000141984	0.00462948
PAK6	136.575	1.36293	0.358347	3.80339	0.000142727	0.0046463
TMEM74B	260.823	1.64396	0.43228	3.803	0.000142953	0.00464996
SHANK3	837.687	1.24945	0.328628	3.80202	0.000143524	0.0046648
F8A1	98.162	1.43543	0.377757	3.79987	0.000144769	0.00469783
CTD-2542L18.1	23.6812	2.29416	0.603842	3.79927	0.000145124	0.00470561
CRABP2	207.966	1.45934	0.384144	3.79894	0.000145319	0.00470723
PGAM1P6	2.53341	4.85755	1.28055	3.79333	0.000148643	0.00478613
TBC1D28	4.20908	3.87665	1.02233	3.79196	0.000149463	0.00480065
RP11-1391J7.1	114.594	1.33148	0.351325	3.78989	0.000150713	0.00483699
AC005014.5	11.9387	2.54148	0.670789	3.78879	0.000151383	0.00485126
TAS2R50	7.64264	3.00856	0.794181	3.78825	0.000151711	0.0048576
TAPT1-AS1	161.784	1.25861	0.332347	3.78703	0.000152456	0.00487002
AC004603.4	2.70462	4.89981	1.29404	3.78644	0.000152822	0.00487412
KSR2	172.264	1.34214	0.354509	3.78591	0.000153149	0.00488073
AC005329.7	165.054	0.917392	0.242427	3.7842	0.000154201	0.00490661
LINC00926	87.8131	1.20216	0.317766	3.78316	0.000154853	0.00491588
FGFR1OP	1294.78	0.783349	0.20741	3.77682	0.000158844	0.00501147
AC008443.1	304.835	1.19843	0.317502	3.77458	0.000160279	0.00505285
RP11-192H23.4	180.961	1.27081	0.336713	3.77415	0.000160552	0.0050537
DDC8	17.5286	2.52824	0.670662	3.76976	0.000163403	0.00513553
GS1-124K5.11	281.992	1.03383	0.2744	3.76762	0.000164814	0.00517134
CRIP3	144.651	1.27127	0.337535	3.76632	0.000165671	0.00519086
RN7SL40P	4.29621	3.25376	0.864224	3.76496	0.000166579	0.00520674
RP11-395P17.3	544.52	1.25913	0.334638	3.76266	0.000168116	0.00522743
HDAC1P2	30.9732	2.22117	0.590397	3.76216	0.00016845	0.00523385
ANKRD13B	2584.42	1.17557	0.312567	3.76101	0.000169229	0.00524939
SCN9A	622.938	1.39671	0.371409	3.76057	0.000169525	0.00525129
ANKRD13D	1506.82	0.741595	0.197214	3.76036	0.000169672	0.00525186
SNORD3A	25.5204	4.9695	1.32276	3.75693	0.000172012	0.00531627
RP11-793H13.10	43.3021	1.69387	0.450859	3.75699	0.000171969	0.00531627
MIR3117	8.80236	2.82954	0.753362	3.75588	0.000172734	0.00533052
TMEM25	1181.97	0.923395	0.245915	3.75493	0.000173387	0.0053405
DDX51	1193.06	0.792759	0.211117	3.75507	0.000173292	0.0053405
TMEM39B	734.345	0.762864	0.203168	3.75484	0.000173456	0.0053405
PRKXP1	34.0486	2.04288	0.544861	3.74936	0.000177284	0.00542187
OR10AB1P	2.55551	4.45842	1.18963	3.74772	0.000178449	0.0054427
RP11-157P1.4	15.9389	2.36511	0.631305	3.74639	0.000179399	0.00546207
RAB6C-AS1	16.4448	1.56194	0.416911	3.74646	0.000179344	0.00546207
RP4-555D20.2	83.2071	2.12748	0.568385	3.74303	0.000181813	0.00552733
DDX11	1327	1.39123	0.371869	3.74118	0.000183158	0.00555995
SLC26A1	45.0799	1.56079	0.417833	3.73544	0.000187389	0.00567576
CHD5	1578.51	2.03597	0.545333	3.73345	0.000188875	0.00569741
AC074289.1	133.147	1.18109	0.316346	3.73354	0.00018881	0.00569741
AP001347.6	70.9879	1.01455	0.271846	3.73208	0.000189907	0.0057224
RN7SKP239	6.03308	2.9068	0.77894	3.73174	0.000190162	0.00572428
TINAGL1	29.3805	2.85003	0.763751	3.73162	0.00019025	0.00572428
NBEAL2	673.691	1.65523	0.443697	3.73054	0.000191072	0.00574057
CTD-2538G9.5	9.46734	2.94248	0.788807	3.73029	0.000191261	0.00574205
MRPL53	110.386	0.84462	0.226473	3.72945	0.000191895	0.00574841
ZBTB7A	356.584	0.738295	0.198006	3.72864	0.000192515	0.00575435
CPEB2-AS1	9.15892	2.08804	0.560269	3.72686	0.000193878	0.00578663
NR4A1	281.627	1.28992	0.346816	3.71933	0.000199752	0.00592738
ZNF135	1209.33	0.838376	0.225634	3.71565	0.000202684	0.00600134
ITGA3	412.299	1.0984	0.295657	3.7151	0.000203119	0.00600987
GRIP2	1058.88	1.87835	0.505698	3.71437	0.000203713	0.00601873
SLC12A9	1158.88	1.09881	0.295905	3.7134	0.000204494	0.0060331
AC073043.1	4.99652	3.0413	0.81905	3.7132	0.000204652	0.00603341
ARRDC1	504.831	1.36473	0.367597	3.71258	0.000205158	0.00604398
ADIRF-AS1	41.6044	1.47188	0.396495	3.71224	0.000205435	0.00604776
AC006946.16	17.6047	1.83135	0.493549	3.71058	0.000206788	0.00607886
RP5-1112D6.4	82.48	1.36102	0.367611	3.70234	0.000213617	0.00625264
CITF22-1A6.3	40.9537	1.13681	0.307049	3.70239	0.000213581	0.00625264
PROM2	238.567	1.16457	0.314605	3.7017	0.000214161	0.00626409
SYBU	2031.69	0.890303	0.2409	3.69575	0.000219243	0.00638535
CUL9	1478.66	1.0741	0.290756	3.69416	0.000220618	0.00642084
PDXDC2P	352.016	1.06536	0.288423	3.69374	0.000220979	0.00642677
RP11-214K3.19	19.9554	1.91656	0.519058	3.69238	0.000222165	0.00645666
PPFIBP2	229.149	1.16368	0.315477	3.68863	0.000225462	0.00652932
TAS2R19	83.4931	1.02728	0.27863	3.68691	0.00022699	0.00656426
ABCA8	66.2605	3.09057	0.83859	3.68544	0.00022831	0.00658112
TMC4	23.858	2.10565	0.571356	3.68536	0.000228377	0.00658112
GOLGA6L17P	5.5649	3.19468	0.867075	3.68443	0.000229214	0.00660059
SNX22	125.095	1.41379	0.38376	3.68405	0.00022956	0.00660589
SIGLEC14	4.61161	4.88929	1.32746	3.68318	0.000230346	0.0066192
RP11-460N20.5	17.938	2.89744	0.787225	3.68057	0.000232709	0.00666839
CSPG4P11	100.982	1.79887	0.48888	3.67957	0.00023363	0.00669009
CTA-228A9.3	143.879	1.38198	0.375642	3.67898	0.000234171	0.00669885
GP6	14.143	1.41539	0.384777	3.67848	0.000234626	0.00670454
RPS3AP29	7.01937	2.92883	0.796592	3.67671	0.000236264	0.00673723
BAIAP2L2	64.3978	1.41908	0.386382	3.67274	0.00023996	0.00681885
NPIPA7	82.2313	1.92647	0.525213	3.66798	0.000244474	0.0069167
SHC2	1269.97	1.50653	0.410737	3.66786	0.000244586	0.0069167
GPX1P1	71.0712	4.63317	1.26331	3.66748	0.000244949	0.00692005
TBC1D3F	149.811	1.16509	0.317706	3.66719	0.000245233	0.00692063
SLC13A3	402.527	1.07244	0.292659	3.66447	0.000247849	0.00698482
TPPP	589.307	1.33797	0.365218	3.66347	0.000248817	0.00700248
CFP	82.1199	1.20199	0.328321	3.66101	0.000251225	0.00705222
INHA	45.3516	1.54238	0.421337	3.66068	0.000251548	0.00705506
PLCH2	257.797	1.45357	0.397139	3.66011	0.00025211	0.00705594
CCDC57	1774.92	1.30195	0.355724	3.66	0.000252216	0.00705594
RP11-698N11.4	380.963	1.15077	0.314425	3.65991	0.000252299	0.00705594
RNU6-610P	16.2964	1.81808	0.496863	3.65913	0.000253076	0.00706404
CTD-2006C1.2	108.674	0.864104	0.236184	3.65861	0.00025359	0.00706641
CTD-2651B20.1	29.7052	1.646	0.449932	3.65833	0.000253864	0.00706676
ALDH1A3	110.164	6.09099	1.66521	3.6578	0.000254389	0.00707655
MICALL2	372.675	1.46547	0.400738	3.65691	0.000255269	0.00709479
ARHGAP39	623.786	0.906845	0.248001	3.65662	0.000255562	0.00709479
RP11-539L10.3	107.711	0.875753	0.239498	3.65662	0.000255565	0.00709479
CRTC2	903.328	1.02349	0.279931	3.65621	0.000255976	0.00709658
AKAP8L	4308.28	0.895923	0.245088	3.65551	0.000256667	0.0071013
IQSEC3	274.201	1.31554	0.360034	3.65394	0.000258251	0.00714029
AGAP8	116.439	2.23863	0.613003	3.65191	0.000260295	0.0071871
ABCC10	980.778	1.04843	0.287521	3.64646	0.000265882	0.00731668
RPS15AP18	5.36231	2.78441	0.763848	3.64524	0.000267139	0.0073414
EGFEM1P	149.644	1.54279	0.423345	3.64428	0.000268146	0.00736411
AQP8	7.52017	2.20808	0.606348	3.6416	0.000270946	0.00742109
DPY19L1P1	215.453	1.04524	0.287062	3.64117	0.000271406	0.00742871
RP11-717D12.1	13.7728	2.32046	0.637509	3.63988	0.000272764	0.0074609
TMEM9B-AS1	80.5799	1.73188	0.476028	3.63818	0.000274567	0.00749664
RP11-497H16.9	13.0945	5.3797	1.47879	3.63791	0.000274864	0.00749828
MRGPRF	14.3956	2.65218	0.729443	3.6359	0.00027701	0.00753767
MYO15B	1149.69	1.4405	0.396303	3.63484	0.000278156	0.00755284
RYR1	104.223	1.17429	0.32331	3.63208	0.000281141	0.00762379
STARD5	101.11	1.31007	0.360734	3.63169	0.000281575	0.00762544
BZRAP1	2661.45	1.17628	0.32396	3.63095	0.00028238	0.00763209
ALDH1A2	56.1782	4.43871	1.22286	3.62977	0.000283671	0.00764541
RP11-324I22.4	126.267	1.05174	0.289913	3.6278	0.000285845	0.00768788
CEP164	1414.25	1.03639	0.285766	3.62669	0.000287074	0.00770805
TAZ	966.749	0.933019	0.257361	3.62533	0.000288593	0.00774375
RP5-1021I20.5	20.0481	1.90673	0.525999	3.62497	0.000288996	0.00774948
KB-1836B5.1	50.6817	1.24023	0.342531	3.62078	0.000293718	0.00784544
HERC2P3	228.484	2.70644	0.74769	3.61974	0.000294896	0.0078622
BEGAIN	473.127	1.24254	0.343269	3.61971	0.000294928	0.0078622
OC90	5.6983	4.19144	1.15821	3.61889	0.000295868	0.0078762
TRHDE-AS1	48.1648	2.54917	0.704435	3.61875	0.000296031	0.0078762
JAG2	790.571	1.31951	0.364701	3.61804	0.00029684	0.00788266
DUSP18	269.606	0.862039	0.238245	3.61828	0.000296562	0.00788266
RP11-2J18.1	6.28623	4.39139	1.21411	3.61695	0.00029809	0.00789503
ZBTB8B	566.869	1.02454	0.283254	3.61704	0.000297994	0.00789503
RP11-550F7.1	6.9381	2.84044	0.785465	3.61625	0.000298902	0.00791143
ANKRD24	274.397	1.63817	0.453114	3.61536	0.000299927	0.00793342
AP006621.8	6.17452	3.21953	0.890592	3.61504	0.000300297	0.00793808
RNF44	2648.05	0.792469	0.219298	3.61367	0.000301896	0.00797006
RP11-195B17.1	36.1827	1.08702	0.300916	3.61237	0.000303411	0.00799972
FPGT-TNNI3K	30.9856	1.7467	0.483799	3.61038	0.000305747	0.00805096
TPCN2	350.257	0.867307	0.240249	3.61004	0.000306152	0.00805642
RP11-407G23.4	26.7726	1.74799	0.485015	3.60399	0.000313371	0.0082147
CTD-2517M22.14	33.9307	1.37926	0.383043	3.60078	0.000317259	0.00830067
RNU6ATAC39P	9.40951	3.17509	0.88186	3.60045	0.000317665	0.0083058
WDR86	420.158	1.00411	0.278926	3.5999	0.000318335	0.00831288
RP11-91P24.7	18.7221	1.82141	0.506163	3.59848	0.000320088	0.00835332
SNORD112	16.039	1.86397	0.518096	3.59773	0.000321009	0.00837202
RP11-195E2.4	52.9377	3.42081	0.950982	3.59714	0.000321741	0.00838043
PAX8	49.5598	3.2183	0.894743	3.5969	0.000322036	0.00838276
RP11-573N10.1	7.27539	3.05906	0.851097	3.59425	0.000325325	0.0084469
AC004967.7	151.193	0.863785	0.24042	3.59281	0.000327127	0.00848829
RP11-111G23.1	30.5884	2.34742	0.654229	3.58806	0.000333141	0.00862248
RP11-16E12.1	89.1271	0.818536	0.228254	3.58608	0.000335687	0.00868288
BRICD5	399.48	1.30912	0.365128	3.58537	0.000336594	0.00870084
SULT1A2	41.5966	1.72359	0.480938	3.5838	0.000338631	0.00874797
GTF2H2B	87.1764	2.0167	0.563097	3.58144	0.000341704	0.00881622
LEAP2	90.1327	1.08767	0.303772	3.58055	0.000342875	0.00884086
RNU6-103P	3.17229	4.52232	1.26409	3.57754	0.000346841	0.00892626
AP000347.2	103.938	1.27209	0.355778	3.57551	0.000349547	0.00896643
CRYGN	4.33425	3.78433	1.05857	3.57494	0.000350304	0.00896912
DENND3	522.637	1.15145	0.322102	3.57481	0.000350479	0.00896912
ABCC8	310.299	1.70635	0.477356	3.57459	0.000350774	0.00897104
RP4-633I8.4	8.12749	3.03816	0.850281	3.57312	0.000352747	0.00901587
HLA-DRB5	3.79852	4.34255	1.21556	3.57247	0.000353637	0.00903296
COLGALT1	1247.9	0.710881	0.199009	3.5721	0.000354131	0.0090343
FAM78B	218.299	1.30841	0.366333	3.57164	0.00035475	0.00904446
CBX7	402.614	0.981047	0.27521	3.56472	0.000364242	0.00923758
GPRASP1	2473.51	0.730777	0.205051	3.56387	0.000365421	0.00925885
RP3-329A5.8	130.768	1.35768	0.381053	3.56297	0.000366676	0.00928051
FAM27E3	101.989	1.16012	0.325914	3.55957	0.000371461	0.00937865
RP11-416N2.4	278.475	1.15852	0.325472	3.55953	0.000371525	0.00937865
MUPP	27.2409	1.48452	0.417261	3.55778	0.000374004	0.00943542
RP11-385D13.3	12.5036	2.52346	0.710383	3.55225	0.000381952	0.0096004
LOXL2	174.099	0.991307	0.279443	3.54744	0.000388994	0.00975345
KCNT1	112.596	1.70365	0.48034	3.54675	0.000390012	0.00976702
CTD-3138B18.6	93.3354	1.17063	0.330097	3.54631	0.000390663	0.00977136
SLC29A2	256.749	0.987108	0.27872	3.54158	0.000397741	0.00992411
ATXN7L2	695.456	0.934604	0.264058	3.53939	0.00040105	0.0099945
CTC-498M16.4	19.1023	1.66573	0.470654	3.53919	0.00040135	0.00999588
RN7SL864P	4.02135	3.93074	1.11097	3.5381	0.000403015	0.0100229
NSRP1P1	8.01221	3.19786	0.903965	3.5376	0.000403782	0.010026
CTB-25B13.9	8.53434	2.06905	0.58497	3.53703	0.000404655	0.0100372
GIGYF1	4752.88	0.925295	0.261617	3.53682	0.000404971	0.0100372
AD000090.2	314.92	1.05595	0.298896	3.53285	0.000411104	0.0101769
MSX1	102.381	2.16188	0.612915	3.52721	0.000419964	0.0103586
DDX39B	5940.55	1.04543	0.296449	3.5265	0.000421089	0.010372
MAN2B2	658.162	0.872587	0.247468	3.52606	0.000421799	0.0103776
PRDM15	473.891	0.818562	0.232167	3.52575	0.000422293	0.0103776
RP11-649A18.5	143.423	1.65594	0.46994	3.52372	0.00042554	0.0104083
SCARA5	43.8183	4.30549	1.22252	3.52182	0.000428603	0.0104548
ANO3	13.7591	1.93935	0.550704	3.52159	0.000428974	0.0104548
ZNF806	35.0619	1.59187	0.451993	3.52188	0.000428495	0.0104548
NDUFV2	76.3874	1.53053	0.434713	3.52079	0.00043027	0.0104739
SYNE4	12.9716	1.96538	0.558403	3.51964	0.000432137	0.0105006
CTC-471F3.5	58.4807	1.46829	0.41723	3.51914	0.000432954	0.0105142
PIWIL2	109.718	0.961126	0.273261	3.51725	0.00043605	0.0105769
RP11-29B2.5	25.7767	1.66929	0.474978	3.51446	0.000440644	0.0106693
HSD17B13	12.5087	1.74879	0.497845	3.51272	0.000443536	0.0107267
SPAG4	25.5883	1.5299	0.435756	3.5109	0.000446599	0.0107943
RP4-548D19.3	83.9422	0.966051	0.275329	3.50871	0.000450287	0.0108771
SDR9C7	10.0425	1.97967	0.56427	3.50837	0.000450866	0.0108782
MICAL1	5053.86	1.05874	0.302009	3.50566	0.000455481	0.0109796
INPP5E	1182.08	0.871903	0.248804	3.50438	0.000457674	0.011023
BIN1	1696.23	1.2879	0.36795	3.50021	0.000464885	0.0111376
CTA-445C9.15	49.5468	1.28707	0.367739	3.49996	0.000465332	0.0111418
RP11-511H9.3	8.87104	3.52005	1.00609	3.49873	0.000467477	0.0111866
RP11-540B6.6	313.257	1.24604	0.356475	3.49546	0.000473253	0.0112787
RP11-445N18.5	6.52061	4.62177	1.32274	3.4941	0.000475658	0.0112854
COL1A1	1294.91	3.81978	1.09313	3.49437	0.000475189	0.0112854
HERC2P4	20.0902	2.50953	0.718043	3.49496	0.000474129	0.0112854
STAG3L1	41.8914	2.14134	0.612796	3.49438	0.000475159	0.0112854
RP5-966M1.6	44.2682	1.68758	0.482841	3.4951	0.000473882	0.0112854
CTD-3051D23.1	18.188	1.55096	0.443887	3.49404	0.000475765	0.0112854
EME2	786.696	1.19076	0.340797	3.49404	0.000475762	0.0112854
FAM214B	1155.28	0.712703	0.203949	3.49451	0.000474926	0.0112854
IL12RB2	21.3152	2.54599	0.729072	3.4921	0.000479238	0.0113437
CTD-3232M19.2	2.10426	5.35209	1.53312	3.49098	0.000481257	0.0113833
MST1P2	119.666	1.51113	0.433082	3.48925	0.00048437	0.0114448
CEL	128.47	1.39906	0.401024	3.48871	0.00048536	0.0114538
MST1R	47.5634	1.44136	0.413729	3.48382	0.000494317	0.011625
SLC26A10	782.547	1.18164	0.339508	3.48046	0.000500561	0.0117314
RP11-188P20.3	70.5078	1.15303	0.331429	3.47896	0.000503361	0.0117808
CCDC136	2143.3	0.988757	0.284421	3.47638	0.000508231	0.0118839
RP5-1142A6.8	6.09663	3.58789	1.03312	3.47286	0.000514947	0.012011
PCDHB8	48.2894	1.33697	0.385004	3.47261	0.000515429	0.012011
RANBP10	939.637	0.75851	0.218419	3.47273	0.000515197	0.012011
RP11-1109F11.3	89.6037	1.53551	0.442606	3.46925	0.000521921	0.0121347
RP11-381K20.5	61.119	1.45107	0.418503	3.4673	0.000525721	0.0122161
GATA1	4.16503	4.34183	1.25283	3.46561	0.000529039	0.0122584
NOXA1	149.678	1.59097	0.459128	3.46521	0.000529826	0.0122697
SPIRE2	1172.82	0.889187	0.256638	3.46476	0.000530714	0.0122763
DGKA	180.348	0.950215	0.274292	3.46425	0.000531718	0.0122926
AC073133.1	6.06576	2.49846	0.721265	3.46399	0.000532217	0.0122972
MCF2L2	132.334	1.31057	0.378484	3.46269	0.000534806	0.0123361
RAD52	758.522	0.823606	0.237886	3.46219	0.000535807	0.0123453
MOK	866.146	0.748481	0.216186	3.4622	0.000535779	0.0123453
XXbac-B476C20.14	4.95763	3.06435	0.8855	3.46058	0.000539005	0.0124038
PHOSPHO1	32.385	2.74231	0.792672	3.45957	0.000541033	0.0124164
SLC22A18	38.4952	1.8102	0.523287	3.45928	0.000541623	0.0124164
SPACA6P-AS	47.8627	1.30494	0.377217	3.45939	0.0005414	0.0124164
RNF139-AS1	129.211	1.20934	0.349539	3.45981	0.000540565	0.0124164
CCDC64	945.59	1.01768	0.294294	3.45803	0.000544146	0.0124533
AC010761.6	4.04939	4.121	1.192	3.45722	0.00054577	0.0124765
AC007386.4	2.75498	4.74951	1.37422	3.45615	0.000547958	0.0125056
ANO8	2877.68	1.26807	0.367013	3.45512	0.000550054	0.0125464
AGER	528.803	1.20889	0.35002	3.45376	0.000552836	0.0125678
AC007292.6	74.2725	1.29621	0.375348	3.45335	0.000553678	0.01258
RP11-503P10.1	47.9569	1.10876	0.321236	3.45154	0.0005574	0.0126435
MEG8	85.1258	1.23837	0.358974	3.44974	0.000561124	0.0126928
CTD-2562J17.4	6.75384	2.72639	0.790579	3.4486	0.000563511	0.0127225
LAMA5	2224.61	1.72643	0.500779	3.44748	0.000565832	0.0127581
NPAS1	125.842	1.67015	0.484457	3.44746	0.000565882	0.0127581
XAF1	64.3733	2.18155	0.632959	3.44659	0.000567701	0.0127745
AP000692.9	57.7002	1.70481	0.494613	3.44676	0.000567358	0.0127745
MAST2	3442.66	0.844394	0.2451	3.44509	0.000570859	0.0128208
ADAP1	88.5269	1.42391	0.413684	3.44202	0.000577387	0.0129108
EGFL8	325.401	1.19094	0.346148	3.44056	0.000580516	0.0129666
C7	123.076	5.02318	1.46086	3.43851	0.000584935	0.0130297
CACNA1C-IT3	2.87292	4.4374	1.29058	3.43829	0.000585409	0.0130305
RP11-688I9.4	20.6085	2.46412	0.717025	3.43659	0.00058908	0.0130822
RP4-753M9.1	22.1962	2.36189	0.687289	3.43653	0.000589208	0.0130822
RP11-231C14.4	69.9071	1.62933	0.474177	3.43611	0.000590128	0.0130955
LINC00893	146.942	1.19002	0.346554	3.43387	0.000595027	0.013197
RP11-343H5.4	150.572	6.61469	1.92709	3.43247	0.000598104	0.0132509
RP11-61L19.1	15.5922	2.34202	0.682453	3.43176	0.000599672	0.013269
HSF4	229.33	1.74559	0.508636	3.4319	0.000599368	0.013269
EPHA10	283.537	1.05778	0.308273	3.43131	0.000600671	0.013279
ARHGAP8	12.4862	1.93537	0.564062	3.43113	0.000601071	0.0132792
ANKLE1	127.77	0.963332	0.280772	3.43101	0.000601328	0.0132792
ITGA10	119.346	1.24578	0.363143	3.43055	0.00060236	0.0132876
B3GNT4	78.9538	0.960464	0.279972	3.43057	0.000602315	0.0132876
RASA4CP	150.05	0.830355	0.242203	3.42834	0.000607279	0.0133673
COL11A2	512.297	1.13101	0.329978	3.42752	0.000609115	0.0134005
SLC6A6	932.559	0.821319	0.239855	3.42423	0.000616535	0.0135419
FAM215B	11.3831	2.64063	0.771241	3.42388	0.000617347	0.0135452
CELF4	1483.27	1.06326	0.310535	3.42396	0.00061716	0.0135452
NHS	956.609	1.13313	0.33107	3.42264	0.000620164	0.0135997
TP53TG3D	3.21012	4.97346	1.45362	3.42144	0.000622912	0.0136527
RP11-573D15.2	5.33128	2.66966	0.780596	3.42003	0.000626144	0.0136796
AC004980.7	126.787	0.785628	0.229714	3.42003	0.00062614	0.0136796
MGC10955	10.5968	2.45056	0.717125	3.41721	0.000632672	0.0138074
ADAMTS10	2175.49	1.11047	0.325	3.41682	0.000633564	0.0138167
DNM1	2832.05	1.01114	0.296084	3.41504	0.000637718	0.0138805
RP11-567O18.1	4.42834	3.93203	1.15216	3.41274	0.00064314	0.0139763
IRF9	100.196	1.21096	0.355208	3.40915	0.000651661	0.0141389
LINC01011	72.3743	0.965397	0.283423	3.4062	0.000658735	0.0142772
LTB4R	100.371	1.17129	0.343994	3.40496	0.000661734	0.0143195
SEMA6C	2587.66	1.03077	0.302746	3.40472	0.000662327	0.0143228
hsa-mir-6080	204.733	0.885859	0.260194	3.40461	0.000662588	0.0143228
AC008746.12	39.5594	1.37923	0.405167	3.4041	0.000663819	0.0143343
CTC1	941.96	0.988151	0.290277	3.40417	0.000663665	0.0143343
RNA5SP383	15.8665	1.76059	0.517419	3.40263	0.0006674	0.014404
VIPR2	19.4013	3.25355	0.956565	3.40128	0.000670707	0.0144525
SMCR5	5.36334	2.74178	0.806087	3.40135	0.000670535	0.0144525
LINC00158	16.6238	1.77409	0.521709	3.40054	0.000672537	0.0144767
MINK1	2718.37	1.16474	0.34255	3.40021	0.000673347	0.0144865
RNU2-11P	14.3389	1.75448	0.516417	3.39742	0.000680243	0.0145889
CAPRIN2	2504.67	1.03987	0.306225	3.39578	0.000684325	0.014661
TTTY10	2.95015	4.47975	1.32118	3.39072	0.000697099	0.014905
TMEM44	876.342	0.933436	0.275294	3.39069	0.000697168	0.014905
RP11-341G23.4	9.94176	3.02481	0.89228	3.38998	0.000698975	0.0149358
AC010980.2	42.2351	1.86558	0.550558	3.38853	0.000702692	0.0149996
ALAS2	198.656	2.54334	0.75067	3.3881	0.000703796	0.0150013
CCDC92	1066.54	0.76862	0.226963	3.38654	0.000707795	0.0150692
PKDCC	437.897	0.99992	0.295323	3.38585	0.00070957	0.0150991
PPP1R32	177.598	1.1877	0.350965	3.3841	0.000714112	0.0151642
WASH6P	91.4134	1.43578	0.424491	3.38237	0.000718639	0.0152402
RGS11	407.579	1.84563	0.545714	3.38205	0.000719481	0.0152466
AGKP1	2.60598	4.74346	1.40281	3.38141	0.000721143	0.015266
PKD1P1	17.9144	2.57495	0.761498	3.38143	0.000721104	0.015266
AL133458.1	113.436	1.39754	0.413417	3.38047	0.000723626	0.0153106
FGF14-IT1	8.85287	2.14714	0.635246	3.38002	0.000724817	0.0153167
RP1-224A6.9	14.6074	1.88755	0.558484	3.37977	0.000725459	0.0153167
TMEM256-PLSCR3	27.1455	1.7404	0.514935	3.37984	0.000725293	0.0153167
CPT1B	50.1677	1.37945	0.408164	3.37965	0.000725786	0.0153167
ARMC2	236.504	0.909775	0.269516	3.37559	0.000736582	0.0155126
BACH1-IT1	20.5352	1.78632	0.529317	3.37476	0.000738799	0.0155433
TBC1D26	17.4777	1.85298	0.549142	3.37432	0.000739988	0.0155504
ZNF276	1196.4	0.925509	0.274304	3.37403	0.000740759	0.0155504
DCLK2	2916.34	0.818527	0.242638	3.37345	0.000742322	0.0155694
SERPIND1	26.6874	5.77598	1.71278	3.37227	0.0007455	0.015604
AC137932.1	31.396	1.52601	0.452509	3.37232	0.000745369	0.015604
CDK9	1657.16	0.775394	0.230001	3.37127	0.000748221	0.015637
SCARNA9	175.306	1.36497	0.405088	3.36956	0.000752895	0.0157186
RP13-20L14.1	39.0912	1.0768	0.319671	3.36848	0.000755838	0.015764
RN7SL739P	3.79239	4.25745	1.26415	3.36785	0.000757578	0.0157761
AKT3-IT1	27.3309	1.9613	0.582558	3.3667	0.00076074	0.0158178
RP11-119H12.4	6.65066	2.80009	0.832153	3.36487	0.000765795	0.0158987
RP4-569M23.4	6.87917	2.79856	0.831684	3.36493	0.000765642	0.0158987
NR6A1	173.565	0.892468	0.265318	3.36377	0.000768856	0.0159541
CENPT	2154.92	0.919426	0.27349	3.36183	0.000774288	0.0160344
AC004840.9	66.4982	1.31062	0.390069	3.35997	0.000779519	0.0161182
RP11-439E19.10	121.579	0.821767	0.244611	3.35949	0.000780875	0.0161381
CYP2C8	109.823	1.20407	0.358544	3.35822	0.000784472	0.0161961
RP11-983P16.2	10.7872	2.59674	0.773353	3.35777	0.000785728	0.0162138
WI2-81516E3.1	20.7174	1.92067	0.572036	3.35761	0.000786206	0.0162155
TTLL7-IT1	17.5642	1.91403	0.570129	3.35719	0.000787396	0.0162237
RP3-368A4.6	1547.93	1.1717	0.349076	3.35658	0.000789143	0.0162515
MIR421	7.69838	3.16722	0.943647	3.35636	0.000789745	0.0162557
LINC00174	194.214	1.0457	0.31161	3.35581	0.000791328	0.0162801
STX3	675.719	0.752116	0.224214	3.35445	0.000795227	0.0163521
RP11-111A21.1	6.8506	3.0149	0.898969	3.35373	0.0007973	0.0163646
RP11-203J24.9	16.7089	1.62659	0.484991	3.35385	0.000796967	0.0163646
EIF4A1	466.27	1.26917	0.378815	3.35036	0.000807065	0.0165291
RP11-694I15.7	134.114	1.00857	0.301084	3.3498	0.000808686	0.016554
FAM193B	2359.38	1.02433	0.305933	3.34822	0.000813338	0.0166326
TAGLN	369.723	1.14096	0.340788	3.34799	0.000813993	0.0166377
RPL23AP32	19.2911	2.46183	0.735665	3.3464	0.000818667	0.0167248
FAM27E2	69.7889	1.49075	0.445781	3.34413	0.000825425	0.0168293
SNORA77	18.991	2.26705	0.67845	3.34151	0.000833251	0.0169382
MUC20	339.629	1.46076	0.437277	3.34059	0.000836001	0.0169719
TTC34	38.0905	1.3986	0.418839	3.33922	0.00084013	0.0170273
KLHDC4	551.06	0.788333	0.23612	3.3387	0.000841726	0.0170512
CES5AP1	50.0028	1.46393	0.438558	3.33804	0.000843713	0.0170745
AL356475.1	14.0751	2.57668	0.772198	3.33681	0.000847454	0.0170995
NAMA	31.2691	1.57302	0.471597	3.33552	0.000851396	0.0171452
RP11-133N21.7	9.65205	2.33065	0.69879	3.33526	0.000852187	0.0171527
RP11-894J14.5	16.0477	1.50527	0.451389	3.33475	0.000853772	0.0171762
PCSK2	801.869	1.32982	0.398859	3.33405	0.000855914	0.0171939
RP1-257A7.5	59.8568	1.23681	0.371021	3.33353	0.000857527	0.0172179
SLC35E1P1	9.31936	3.02775	0.908571	3.33243	0.000860899	0.0172422
AURKC	54.3113	1.29934	0.38992	3.33232	0.000861266	0.0172422
RP11-7G23.4	12.8577	1.72225	0.51748	3.32816	0.000874229	0.0174387
KLK14	29.8495	1.23922	0.372539	3.32643	0.000879675	0.0175165
RPS10P7	5.15046	2.81856	0.847406	3.3261	0.000880703	0.0175199
RP11-420N3.2	98.4713	1.90491	0.572892	3.32508	0.000883929	0.0175414
KRTAP5-AS1	56.1337	1.4067	0.423011	3.32545	0.000882758	0.0175414
CTC-479C5.12	83.5864	0.991181	0.298121	3.32477	0.00088493	0.0175495
TPCN1	461.617	0.970446	0.291903	3.32455	0.000885626	0.0175495
RP11-286H15.1	5.01109	4.10391	1.23493	3.32321	0.000889889	0.017617
ACTA1	19.2716	1.5637	0.47074	3.3218	0.000894401	0.0176806
GGT7	2008.88	0.712956	0.21471	3.32056	0.000898386	0.0177337
KEL	46.6707	1.59393	0.480334	3.31838	0.000905416	0.0178466
IDUA	461.724	1.47892	0.445897	3.31674	0.000910753	0.0179173
RP11-571M6.8	235.206	0.846498	0.255217	3.31678	0.000910628	0.0179173
MMP17	442.786	1.67831	0.506048	3.3165	0.000911531	0.017924
PPP1R13B	552.993	0.740149	0.223242	3.31546	0.000914933	0.017965
WBP1	928.004	0.736488	0.222177	3.31487	0.000916854	0.0179941
LCN12	19.9794	1.69385	0.511082	3.31424	0.000918926	0.0180261
U82695.10	38.8117	1.44743	0.436832	3.31347	0.000921453	0.0180646
LIME1	186.901	1.3928	0.420356	3.31338	0.000921773	0.0180646
AL353898.2	50.8307	1.71215	0.516969	3.3119	0.000926651	0.0181082
SPPL2B	2042.36	1.21881	0.367998	3.312	0.000926325	0.0181082
AC003102.3	108.746	1.05651	0.319001	3.31192	0.000926566	0.0181082
CTD-2012K14.6	38.9861	1.1795	0.35631	3.31031	0.000931919	0.0181851
SMTN	930.226	0.946122	0.285801	3.31042	0.00093157	0.0181851
RP11-509P12.1	2.24205	3.94602	1.19253	3.30894	0.000936485	0.0182619
RP11-403F21.3	12.1637	2.28363	0.69021	3.3086	0.000937639	0.0182619
RP11-403I13.8	20.9777	1.88657	0.570199	3.30863	0.000937545	0.0182619
AL132709.5	54.859	1.62258	0.490805	3.30596	0.000946523	0.0183911
PGAP3	565.259	0.950752	0.287659	3.30514	0.000949285	0.0184361
TRIM74	12.6413	1.53633	0.465032	3.30371	0.000954142	0.0185211
NPEPL1	625.969	1.32208	0.400261	3.30303	0.000956463	0.0185255
PLEKHH1	1066.41	0.883628	0.267525	3.30297	0.00095666	0.0185255
RP11-660L16.2	130.049	1.26693	0.383613	3.30264	0.000957805	0.0185312
AP000255.6	32.9908	1.54411	0.467824	3.30061	0.000964733	0.0186299
UBE2V1P1	7.11574	2.96622	0.899379	3.29808	0.000973488	0.0187548
DBH-AS1	64.3407	1.47355	0.446887	3.29737	0.000975944	0.0187932
TAS2R3	10.8311	3.05772	0.928156	3.29441	0.000986298	0.0189303
CTC-482H14.5	5.78149	2.42456	0.7363	3.2929	0.000991582	0.0190049
C2orf83	12.4847	4.54465	1.38032	3.29246	0.000993166	0.0190264
GAD1	1255.05	1.4356	0.436126	3.29172	0.000995765	0.0190668
CNDP1	20.0858	1.31141	0.398473	3.29108	0.000998028	0.0190763
LYVE1	155.575	2.42855	0.738309	3.28935	0.00100421	0.0191572
RBM22P2	60.1911	1.36242	0.414189	3.28937	0.00100412	0.0191572
CYP2D8P	60.6824	1.77215	0.538868	3.28866	0.00100666	0.019186
LPA	3.16184	3.19796	0.97277	3.28748	0.00101088	0.0192312
RN7SL233P	12.4732	2.63229	0.800675	3.28759	0.0010105	0.0192312
TBKBP1	1311.36	1.0917	0.332079	3.28747	0.00101091	0.0192312
GAS8	879.159	0.929779	0.282982	3.28565	0.00101748	0.0193203
BCRP3	47.3908	1.57564	0.480185	3.28133	0.0010332	0.0195463
SLC27A1	835.85	1.20991	0.368837	3.28034	0.00103681	0.0195965
RP11-761E20.1	16.5681	1.84047	0.561441	3.27813	0.00104499	0.0197146
FOS	618.28	1.98422	0.605392	3.27758	0.001047	0.019735
LGI4	218.418	2.05612	0.627494	3.27672	0.0010502	0.0197524
RPL7AP26	14.0371	2.05058	0.625769	3.2769	0.00104955	0.0197524
RP11-416A17.6	12.5982	2.04846	0.625165	3.27667	0.00105037	0.0197524
SYT5	1238.42	1.15169	0.351548	3.27606	0.00105266	0.0197772
CTC-308K20.1	26.8759	1.07166	0.327158	3.27565	0.00105419	0.0197968
SULT4A1	1660.21	0.736262	0.224796	3.27525	0.0010557	0.0198161
MC1R	212.49	1.3091	0.39982	3.27421	0.00105957	0.0198523
MAN2A2	3033.16	0.726936	0.222072	3.27343	0.0010625	0.0198891
RP11-274B21.8	28.6846	1.36394	0.416797	3.27242	0.0010663	0.019942
PRODH	92.6013	2.13663	0.653251	3.27077	0.00107255	0.0200313
NYNRIN	2974.37	0.80573	0.246402	3.26998	0.00107556	0.020051
AP006222.2	23.6899	1.75631	0.537208	3.26933	0.00107801	0.0200784
RP11-296I10.6	487.099	0.913265	0.279603	3.26629	0.00108968	0.0202864
INPP5J	265.478	1.18739	0.363688	3.26487	0.00109516	0.0203515
HDAC7	1366.81	1.04267	0.319396	3.26451	0.00109655	0.0203681
CUZD1	92.367	0.833434	0.255398	3.26328	0.00110132	0.0204474
LGALS9	70.233	1.22967	0.376888	3.2627	0.00110357	0.0204799
TAL1	94.5935	1.20467	0.369251	3.26247	0.00110445	0.0204869
FTO-IT1	17.4516	1.56532	0.479882	3.26188	0.00110676	0.0205111
GOLGA6L5P	207.076	1.48816	0.456735	3.25825	0.00112101	0.0207085
ADAM19	553.6	0.965469	0.296505	3.25616	0.00112931	0.0208159
RP11-388C12.8	36.4696	1.14705	0.352448	3.25451	0.00113588	0.0208805
RP11-750H9.7	6.81004	2.89654	0.890078	3.25426	0.0011369	0.0208806
CYP1B1	335.747	4.4345	1.36428	3.25043	0.00115232	0.021087
RFPL3S	70.5414	1.19562	0.367863	3.25017	0.00115335	0.021087
RP11-258C19.7	1041.47	0.82612	0.254178	3.25016	0.00115339	0.021087
AC013460.1	29.2702	1.4575	0.448531	3.2495	0.00115607	0.0210907
TRIM46	1497.71	0.947026	0.291527	3.24851	0.00116013	0.0211459
RP4-671G15.2	33.9116	1.28939	0.397027	3.24762	0.00116373	0.021202
RP11-262I2.2	7.63719	2.14835	0.661547	3.24746	0.0011644	0.0212049
NDUFA3P4	4.78327	2.17663	0.670322	3.24714	0.00116573	0.0212195
ARHGDIG	228.172	1.28634	0.396172	3.24691	0.00116665	0.0212269
KLHL22-IT1	6.03837	3.71436	1.14435	3.24582	0.00117115	0.0212709
MAST3	494.296	0.950595	0.29297	3.24468	0.00117583	0.021318
AGRN	4855.09	0.99969	0.308116	3.24452	0.00117648	0.0213205
GOLGA6L4	51.607	1.82303	0.562042	3.24358	0.00118038	0.0213817
PLIN4	118.988	1.66761	0.514199	3.24313	0.00118222	0.0214056
RP11-288H12.3	48.4726	1.73451	0.534914	3.24259	0.00118447	0.0214367
CSPG4P12	47.3275	1.58185	0.488011	3.24143	0.00118932	0.0215098
KIAA1875	280.692	1.49907	0.462881	3.23856	0.00120136	0.0216753
OSBPL9P4	4.82948	3.41763	1.05603	3.2363	0.0012109	0.0217995
AC009234.1	6.73315	2.46275	0.761173	3.23547	0.00121441	0.0218415
HM13-IT1	32.7544	1.3808	0.426781	3.23537	0.00121484	0.0218415
AF131215.3	27.4948	1.92535	0.595909	3.23094	0.00123384	0.0221344
GALT	568.968	0.853873	0.264515	3.22807	0.0012463	0.0223189
CTD-3051D23.4	10.6422	2.30423	0.71401	3.22717	0.0012502	0.0223789
AP005901.1	1.76734	5.2745	1.63462	3.22674	0.00125208	0.0223955
SELL	5.37109	3.06742	0.950769	3.22625	0.00125423	0.0224217
SENP3-EIF4A1	9.92509	2.37285	0.735515	3.22611	0.00125484	0.0224228
CGREF1	396.044	0.733762	0.2275	3.22532	0.00125831	0.0224749
CCDC37	85.6906	1.59595	0.494894	3.22484	0.00126044	0.0225013
PRSS53	213.821	1.26859	0.393392	3.22474	0.00126089	0.0225013
CTD-2132N18.2	29.431	1.63649	0.507504	3.22459	0.00126152	0.0225029
POLN	53.9613	1.04866	0.325271	3.22397	0.00126426	0.0225298
STAC3	155.339	0.935505	0.290277	3.2228	0.00126946	0.0226048
FAM47E	52.8915	1.60892	0.499338	3.22211	0.00127252	0.022615
SOX13	90.1193	1.48394	0.46056	3.22205	0.00127279	0.022615
PLEKHG2	1976.18	1.03506	0.321345	3.22102	0.00127735	0.0226568
VILL	451.28	1.10973	0.344732	3.21911	0.00128588	0.0227882
SSBP3-AS1	7.92291	2.1242	0.660623	3.21546	0.00130238	0.0229911
PLK5	25.8551	1.42709	0.443811	3.21554	0.00130199	0.0229911
C16orf89	18.358	3.66985	1.14153	3.21485	0.00130515	0.0230102
QTRT1	1475.18	0.980681	0.30513	3.21398	0.00130909	0.0230697
GSAP	174.122	0.986353	0.30695	3.2134	0.00131175	0.0230967
IGHM	3.42808	7.03492	2.18979	3.2126	0.00131538	0.0231408
RP11-479J7.2	20.7183	1.86908	0.581886	3.21211	0.00131766	0.0231509
KNDC1	493.472	1.18529	0.369045	3.21177	0.0013192	0.0231582
IGSF9	3029.28	0.733121	0.228298	3.21125	0.00132158	0.02319
RP11-768G7.2	12.2503	3.08737	0.961857	3.2098	0.00132826	0.0232973
MIR1285-1	7.08854	2.64931	0.82556	3.2091	0.00133151	0.0233341
ZNF69	694.713	0.862596	0.268936	3.20743	0.00133925	0.0234598
RNU2-57P	2.69563	6.39746	1.99474	3.20717	0.00134048	0.023468
SULT1C2	9.96986	3.68466	1.14941	3.20569	0.00134737	0.0235558
RP11-849F2.8	120.165	1.09224	0.340711	3.20576	0.00134709	0.0235558
RP11-254F7.2	141.497	0.790722	0.246665	3.20564	0.00134761	0.0235558
ARHGAP15	41.2037	1.21384	0.378751	3.20485	0.00135135	0.0236111
AC017104.6	34.9951	1.43163	0.446931	3.20324	0.0013589	0.0237329
CTB-35F21.1	3.00267	4.10307	1.28139	3.20205	0.00136453	0.0237721
EPPK1	41.874	2.1334	0.666405	3.20136	0.0013678	0.0238071
RP11-235E17.6	78.9684	1.22353	0.382268	3.2007	0.00137093	0.0238513
LRCH4	1113.41	1.09334	0.341633	3.20035	0.00137262	0.0238707
SLC9C2	116.017	1.45674	0.455424	3.19864	0.00138076	0.0240021
SH3BP5-AS1	353.316	0.84636	0.264642	3.19813	0.00138321	0.0240343
RP11-496I9.1	191.914	1.79793	0.562376	3.19703	0.00138852	0.024096
MAPKBP1	1962.48	0.847871	0.265202	3.19708	0.00138827	0.024096
RP11-365O16.6	29.9631	1.22857	0.384379	3.19624	0.00139233	0.0241415
RNU6-942P	3.85364	4.11562	1.28793	3.19554	0.00139571	0.0241797
AC074117.10	277.993	0.735815	0.230311	3.19487	0.00139894	0.0242253
ASPA	7.84693	4.60629	1.4426	3.19304	0.00140785	0.0243488
RP11-148K1.12	34.1462	1.58252	0.495654	3.19279	0.00140907	0.0243492
TMC8	47.0738	1.0636	0.333116	3.19289	0.00140856	0.0243492
RP11-407N8.4	4.93786	2.73357	0.856386	3.19198	0.00141299	0.0243759
SNORD14A	35.2945	1.27447	0.399861	3.18727	0.0014362	0.024745
ZNF300P1	1735.6	1.45003	0.454969	3.1871	0.00143707	0.0247496
PTGDS	335.374	3.38895	1.06358	3.18635	0.0014408	0.0248033
MUSTN1	5.44064	2.56133	0.803888	3.18618	0.00144167	0.0248078
SDHCP3	2.62151	4.6734	1.4673	3.18503	0.00144739	0.024854
LINC00173	40.4197	1.57772	0.495616	3.18335	0.00145583	0.0249779
CACNA1A	1873.17	1.3256	0.416546	3.18236	0.00146081	0.0250424
PBX4	347.037	0.959785	0.30163	3.182	0.00146262	0.0250526
MYO1C	464.617	0.902001	0.283492	3.18175	0.0014639	0.0250639
RP11-344N10.5	99.3888	0.899352	0.282703	3.18126	0.00146637	0.0250747
PITPNM2	660.138	1.06411	0.334753	3.17878	0.00147897	0.0252691
CTC-563A5.4	10.5852	2.261	0.711441	3.17806	0.00148265	0.0253109
MCF2L	3308.29	0.777792	0.244752	3.17788	0.00148358	0.0253162
RP11-7O11.3	32.3647	1.37242	0.431968	3.17713	0.00148738	0.0253599
RP11-159D12.2	1196.32	1.05734	0.33286	3.17654	0.00149041	0.0254009
DUSP8P5	29.6475	1.56123	0.491676	3.17532	0.00149669	0.0254444
CYP2D7P	125.641	1.35229	0.425859	3.17543	0.00149613	0.0254444
AOC3	29.1645	1.63489	0.514928	3.17498	0.00149845	0.0254637
ZNF266	1901.02	0.706942	0.22275	3.17371	0.00150505	0.025544
NSUN2	1807.58	0.757036	0.23858	3.17309	0.00150824	0.0255663
CAMK2A	349.551	1.05223	0.331688	3.17236	0.00151206	0.0256205
ULBP1	44.2706	1.1091	0.349694	3.17163	0.00151583	0.0256738
RP11-247I13.11	5.18971	3.11661	0.982768	3.17126	0.00151781	0.0256861
AC138655.1	17.6709	1.92666	0.607719	3.17031	0.00152275	0.0257377
LY6G5B	294.007	1.08132	0.341053	3.17054	0.00152158	0.0257377
PCNT	2793.13	0.771461	0.243333	3.17039	0.00152232	0.0257377
RP11-579O24.3	19.1027	2.03439	0.642184	3.16793	0.00153531	0.0258964
PCBP4	2853.75	1.14729	0.362242	3.16719	0.00153921	0.0259409
TNK2	1818.01	1.22739	0.387599	3.16665	0.00154203	0.0259564
ACSL6	607.262	0.811568	0.256305	3.16642	0.00154329	0.0259586
HYPK	156.544	1.11119	0.351152	3.16441	0.00155396	0.026082
NAGPA	223.464	0.862708	0.272682	3.16379	0.00155731	0.0261276
PAPPA-AS1	6.15999	3.9994	1.26417	3.16365	0.00155802	0.0261288
RP11-259K5.1	28.9689	1.49737	0.473448	3.16269	0.00156319	0.0262048
THRB-IT1	3.67889	3.3534	1.06055	3.16196	0.00156711	0.0262489
LDHAP4	88.5772	1.13553	0.359288	3.1605	0.00157497	0.0263482
HSD11B1L	699.83	0.836795	0.264831	3.15973	0.00157914	0.0263964
BMP5	77.8461	4.03992	1.27872	3.15935	0.00158123	0.026418
PCDHB6	172.075	0.707762	0.224043	3.15905	0.00158283	0.026418
RP11-33B1.3	7.43785	2.86525	0.907206	3.15833	0.00158678	0.0264589
C1RL-AS1	57.5446	1.63948	0.519411	3.15643	0.00159712	0.0265923
RP1-63G5.5	82.1052	1.03139	0.326775	3.15627	0.00159801	0.0265923
RP11-69E11.4	403.84	0.996917	0.315849	3.15631	0.00159779	0.0265923
LINC00951	18.1597	1.96271	0.622044	3.15526	0.00160356	0.0266305
FLCN	772.728	0.73538	0.233049	3.15547	0.00160237	0.0266305
NAP1L1P2	2.3359	4.66874	1.47987	3.15482	0.00160596	0.0266596
RNU6ATAC27P	6.13774	2.92036	0.925919	3.15401	0.00161043	0.0267013
RP11-517C16.2	52.5515	1.33951	0.425079	3.1512	0.00162604	0.0268952
RP11-196G11.4	27.5101	1.70204	0.540212	3.15069	0.00162888	0.0269307
LPAR2	3169.89	0.982329	0.311969	3.1488	0.00163943	0.0270942
RBFA	765.35	0.709312	0.225291	3.14843	0.00164149	0.0271173
PMS2CL	528.015	0.729867	0.231996	3.14604	0.00165499	0.0272524
TRANK1	531.642	0.959805	0.305154	3.14532	0.00165908	0.0272977
ANKRD19P	4.8557	2.47809	0.787963	3.14493	0.00166128	0.027323
RP11-290D2.3	12.2104	2.25747	0.717848	3.14478	0.00166214	0.0273261
ACTBP7	5.84536	3.18181	1.01242	3.14279	0.00167347	0.0274643
KCNIP2	687.986	0.774678	0.246485	3.1429	0.00167285	0.0274643
TUBA8	23.7261	1.40507	0.447142	3.14234	0.00167605	0.0274886
HES7	104.808	1.11571	0.355089	3.14207	0.00167759	0.0274918
ARHGEF10	1005.45	0.740782	0.235801	3.14156	0.00168052	0.0275178
CXorf67	4.74339	2.64081	0.840963	3.14022	0.00168822	0.0275892
P4HA2	139.491	1.16401	0.370707	3.13999	0.00168956	0.0275995
LAT	25.578	1.34854	0.429515	3.13967	0.00169136	0.0276069
CTD-2047H16.4	142.797	0.787427	0.25081	3.13954	0.00169215	0.0276088
EXTL3-AS1	49.9007	1.10854	0.353228	3.13832	0.00169918	0.0277014
AC073410.1	15.6141	2.02439	0.645106	3.13808	0.0017006	0.0277134
RP11-551L14.4	7.54629	1.77917	0.567228	3.1366	0.0017092	0.0278315
RP11-909M7.3	20.2503	1.91024	0.609203	3.13564	0.00171482	0.0278786
FAM102A	580.673	0.892812	0.284708	3.13588	0.00171338	0.0278786
FOSB	44.1245	3.64162	1.16222	3.13332	0.0017284	0.02803
RP11-506O24.2	9.59905	2.19945	0.701926	3.13345	0.00172765	0.02803
AC009228.1	27.1007	1.37779	0.439808	3.13271	0.00173199	0.0280463
PAMR1	29.118	2.11198	0.674201	3.13257	0.00173284	0.028049
BATF3	17.8248	1.36745	0.436602	3.13202	0.00173606	0.0280677
ANKRD44-IT1	15.6055	2.40067	0.766655	3.13136	0.00174	0.0280982
ZNF417	564.194	0.740896	0.236649	3.13078	0.00174341	0.0281199
LENG8-AS1	233.393	0.971818	0.310477	3.13008	0.00174757	0.0281759
UBE2Q2L	14.7387	1.69645	0.542062	3.12963	0.00175026	0.0281971
HNRNPA1P6	9.58438	2.06062	0.658549	3.12903	0.00175382	0.0282433
LRP5L	154.271	1.12225	0.358686	3.1288	0.00175524	0.0282451
RP11-485G4.2	461.941	0.791478	0.253115	3.12695	0.00176628	0.0283881
GDPD3	291.219	0.98388	0.314723	3.12617	0.00177097	0.0284342
LA16c-313D11.12	68.296	0.84784	0.271224	3.12597	0.00177219	0.0284342
SCUBE3	636.782	0.804177	0.25725	3.12606	0.00177168	0.0284342
MSTO2P	115.045	0.969704	0.310322	3.12483	0.00177907	0.0285265
TMC2	265.141	1.24563	0.398804	3.1234	0.00178773	0.028608
LINC00202-1	106.253	1.17138	0.375057	3.12321	0.0017889	0.028608
SDHAP3	740.565	0.713404	0.228544	3.12152	0.00179919	0.0287365
SPON1	222.821	2.15508	0.690788	3.11974	0.00181008	0.0288429
MXRA5	234.495	1.93354	0.619955	3.11883	0.00181568	0.0289096
RP1-130L23.1	4.63342	3.48846	1.1193	3.11665	0.00182918	0.0290567
MAP4K1	27.741	1.20467	0.386561	3.11639	0.00183082	0.0290715
RN7SL608P	30.6814	1.98933	0.638391	3.11616	0.00183221	0.0290823
USP32P3	160.133	1.24582	0.399855	3.11569	0.00183514	0.0291062
FNDC5	704.23	0.911596	0.292621	3.11528	0.00183773	0.029136
RP11-466A19.8	4.824	2.79108	0.896013	3.115	0.00183942	0.0291515
SKP1P1	17.5476	1.14444	0.367806	3.11152	0.00186124	0.0294288
CKMT1A	55.4411	0.876913	0.281934	3.11035	0.00186869	0.0295124
SEMA4G	946.119	0.832858	0.267968	3.10805	0.00188324	0.0297193
CTA-984G1.5	25.6784	1.33364	0.429231	3.10705	0.00188967	0.0297749
OLFML2B	54.3196	1.71848	0.553308	3.10583	0.00189744	0.0298627
TMCC3	157.543	1.28579	0.414213	3.10419	0.00190803	0.0299718
RP11-479O9.2	4.39	3.96365	1.27704	3.10379	0.0019106	0.0299878
CCND2-AS2	9.42258	1.94444	0.626493	3.10369	0.00191125	0.0299878
CCDC62	44.3699	0.879415	0.283426	3.10281	0.00191695	0.0300565
XRRA1	226.233	1.34135	0.432334	3.10257	0.0019185	0.030067
RP11-350G24.2	2.84929	3.24576	1.04698	3.10011	0.00193447	0.0302478
MIR1271	1.91739	4.95491	1.59933	3.09812	0.00194752	0.0304285
ANKRD36C	1036.52	1.06493	0.343859	3.09699	0.00195499	0.0305221
FXYD7	296.517	0.975062	0.314997	3.09547	0.00196502	0.0306669
TSPO2	2.46374	4.68362	1.51345	3.09466	0.00197038	0.0307155
RP11-30B1.1	7.34177	3.14686	1.01682	3.09482	0.00196935	0.0307155
PSMC1P13	1.61362	4.50975	1.45839	3.09229	0.00198617	0.0309027
AL163953.3	3.37779	4.03924	1.30628	3.09216	0.00198703	0.0309042
CTC-559E9.5	246.087	1.03082	0.333406	3.09178	0.00198961	0.0309327
FMNL1	228.284	1.10702	0.35817	3.09077	0.00199638	0.0310144
ING5	1674.05	0.712123	0.230398	3.09084	0.00199589	0.0310144
RP11-504P24.8	143.338	0.920359	0.297831	3.09021	0.00200017	0.031038
PITPNM3	237.48	0.802776	0.259913	3.08863	0.00201081	0.0311204
ATP8B2	1259.06	0.773221	0.250472	3.08705	0.00202151	0.0312452
TP53AIP1	16.5078	1.36017	0.440689	3.08647	0.00202548	0.0312656
ELFN1	170.157	1.33272	0.432127	3.08409	0.00204173	0.0314814
KRT1	12.5775	2.72075	0.882564	3.08278	0.00205079	0.031572
GJA6P	3.26513	4.27296	1.38644	3.08197	0.00205634	0.0316455
SNORD14E	11.8378	2.92827	0.950273	3.08151	0.00205954	0.0316727
FAM189B	759.987	0.777812	0.252414	3.08149	0.00205965	0.0316727
CTC-548K16.6	21.3529	1.60056	0.519633	3.08018	0.00206879	0.0317893
OGN	826.285	3.96921	1.28924	3.07873	0.00207887	0.0319202
ARHGAP44	604.768	0.746403	0.242581	3.07693	0.00209147	0.0320655
ASMTL-AS1	241.36	1.17088	0.380562	3.0767	0.00209307	0.0320781
RP11-33M22.2	26.377	1.58983	0.516885	3.07578	0.00209952	0.0321622
RP11-1020A11.2	50.4186	1.38023	0.449065	3.07355	0.00211527	0.0323577
AL773604.8	10.1301	2.15273	0.700648	3.07249	0.00212283	0.0324389
PHKG1	65.0119	1.20953	0.393693	3.07227	0.00212437	0.0324484
EP400NL	301.752	0.956793	0.311491	3.07166	0.00212874	0.0324779
NBPF15	1032.18	0.731718	0.238224	3.07155	0.00212947	0.0324779
RABGEF1	90.9114	0.728763	0.237253	3.07166	0.00212869	0.0324779
RP11-712L6.7	10.3122	2.13426	0.695248	3.06978	0.00214213	0.032598
SLC2A1-AS1	13.4097	2.35734	0.768068	3.06918	0.00214647	0.0326397
GUSBP3	92.867	1.18985	0.387668	3.06924	0.00214601	0.0326397
RP11-817O13.6	22.6702	1.31398	0.428172	3.06882	0.00214908	0.0326674
RP11-862L9.3	3.75208	3.67174	1.1971	3.0672	0.00216076	0.0328205
AP002387.1	3.80615	2.69727	0.87964	3.06633	0.00216702	0.0328782
ARMC12	76.09	1.23414	0.402468	3.06644	0.00216623	0.0328782
RP3-462C17.1	1.60792	5.27719	1.72231	3.06401	0.00218389	0.0330613
PLCB2	148.15	0.853195	0.278455	3.06403	0.00218377	0.0330613
CNTD2	16.2045	1.67173	0.545887	3.06241	0.00219563	0.0331777
MYO15A	210.69	1.16968	0.382092	3.06125	0.00220416	0.0332554
RPS6KL1	1245.43	0.829091	0.270859	3.06097	0.00220624	0.0332554
CTD-3074O7.12	104.775	0.75705	0.247326	3.06094	0.00220646	0.0332554
RP11-253I19.3	13.6991	1.79304	0.585962	3.05999	0.00221344	0.0333115
RP11-680G24.4	19.4479	1.54891	0.506177	3.06003	0.00221317	0.0333115
RP11-37E23.5	85.0645	0.800849	0.262125	3.05522	0.00224898	0.0337223
GYPA	34.8543	2.54364	0.832862	3.0541	0.00225737	0.0337986
CROCC	1626.94	1.15971	0.379813	3.05337	0.00226289	0.0338689
MIR181A1HG	37.3556	1.5219	0.498572	3.05253	0.00226923	0.0339514
TEN1-CDK3	93.5867	1.37323	0.449976	3.0518	0.00227476	0.0340217
FGFR4	144.033	1.24009	0.406464	3.05091	0.00228148	0.0341015
DENND6B	2027.11	1.17586	0.385419	3.05087	0.00228177	0.0341015
MIR25	50.2625	1.73788	0.569729	3.05036	0.00228567	0.0341349
ERV3-1	755.46	1.28195	0.42029	3.05016	0.00228716	0.0341446
BBS1	159.183	0.99852	0.327474	3.04916	0.00229483	0.0342217
MYO9B	3477.66	0.950695	0.311914	3.04794	0.00230417	0.0343485
SNORD116-27	5.44853	3.12856	1.02663	3.0474	0.00230829	0.0343973
PLEKHG4B	1161.54	0.909218	0.298409	3.04689	0.00231225	0.0344438
MED28P7	7.54137	1.73338	0.569674	3.04277	0.00234414	0.0348682
PLXNA3	3781.31	1.2138	0.398989	3.04219	0.00234863	0.0349096
STAB1	367.286	1.38708	0.456146	3.04087	0.00235893	0.0350372
HNRNPH1P1	33.9598	1.78973	0.588612	3.04059	0.00236118	0.0350451
RP11-441F2.2	12.3624	2.03963	0.671177	3.03888	0.00237458	0.0351912
RP11-93O14.2	7.92291	2.60015	0.855834	3.03815	0.00238036	0.0352404
SMG1P1	36.4515	1.44581	0.475948	3.03775	0.00238355	0.0352749
RP11-452L6.1	96.3711	0.754064	0.248247	3.03756	0.00238504	0.0352841
HSBP1L1	28.6922	1.17964	0.388409	3.03709	0.0023887	0.0353
CTD-3118D7.1	1.9527	4.03409	1.33008	3.03296	0.00242171	0.0356333
RP11-467I20.6	2.14941	4.61988	1.52368	3.03206	0.00242888	0.0357104
CTD-3064M3.7	17.881	1.72539	0.569066	3.03198	0.00242956	0.0357104
RP11-762I7.4	83.63	1.35818	0.447987	3.03173	0.00243155	0.0357215
RP11-192H23.8	59.4447	1.21074	0.399368	3.03163	0.00243234	0.0357215
LINC00176	158.155	1.12379	0.370722	3.03136	0.00243452	0.035732
RPS15AP10	20.2935	2.00382	0.661266	3.03028	0.0024433	0.0358273
TTLL3	1191.18	1.09137	0.360273	3.02927	0.00245142	0.0359156
PTGES3L	51.2883	0.928851	0.306671	3.02882	0.00245508	0.0359435
ASH1L-IT1	3.00495	4.12163	1.36103	3.02832	0.00245916	0.0359774
SIGLEC7	2.20659	3.9552	1.30654	3.02724	0.00246797	0.0360314
COPS8P2	1.79946	3.90969	1.2916	3.02702	0.00246981	0.0360314
TGM1	85.6336	1.02605	0.338918	3.02742	0.0024665	0.0360314
PDIA2	467.808	1.40248	0.463435	3.02626	0.00247598	0.0361072
CCDC40	376.429	1.0147	0.335327	3.02601	0.00247807	0.036125
RP5-1109J22.1	10.3264	2.05334	0.67872	3.02532	0.00248373	0.0361946
COL6A6	8.53342	4.78075	1.5805	3.02483	0.00248769	0.0362264
TLR9	27.137	1.16505	0.385278	3.02391	0.0024953	0.0363035
CRYBB2P1	491.348	0.786458	0.260083	3.02387	0.00249565	0.0363035
ANKRD52	2291.42	0.821752	0.271887	3.0224	0.00250777	0.0364281
RN7SKP110	2.84489	3.95671	1.30976	3.02094	0.00251989	0.0365653
TMEM150A	164.764	0.898822	0.29757	3.02054	0.00252328	0.0366014
FLJ27365	164.658	1.681	0.556549	3.0204	0.00252441	0.0366049
CPT1C	2488.78	0.785131	0.259979	3.01998	0.00252795	0.0366156
SRCIN1	2284.13	0.738763	0.244633	3.01988	0.00252873	0.0366156
SEMA3B	197.414	1.30926	0.433646	3.01919	0.00253454	0.0366738
TNRC6C	1367.37	0.760118	0.251918	3.01732	0.00255022	0.0368745
PAX8-AS1	657.419	3.00385	0.995722	3.01675	0.00255499	0.0369174
LTBP2	24.7444	1.46779	0.486728	3.01562	0.00256451	0.0370288
RN7SL671P	2.08003	3.91676	1.29905	3.01509	0.00256901	0.0370676
RNU6-638P	4.20741	2.605	0.863959	3.01519	0.00256821	0.0370676
RP11-214K3.23	19.7752	1.47551	0.489542	3.01407	0.00257766	0.0371532
H2BFXP	6.26264	4.96088	1.64833	3.00965	0.00261551	0.0375664
IPO4	21.6196	1.14742	0.381294	3.00928	0.00261872	0.0375993
ALX3	21.276	3.38753	1.12613	3.00812	0.00262869	0.037705
TMEM105	3.64157	2.50822	0.833821	3.0081	0.00262885	0.037705
RP11-307P5.1	4.31018	3.3836	1.12506	3.00747	0.00263432	0.037757
LINC00265	393.587	0.960902	0.319542	3.00712	0.00263737	0.0377875
AC007000.11	5.46797	2.42001	0.804895	3.00662	0.00264173	0.0378239
RP11-91P24.1	11.0092	2.11902	0.704787	3.00661	0.00264175	0.0378239
SIRT7	461.206	0.7666	0.254987	3.00643	0.00264337	0.0378338
RP11-73M18.10	5.50679	3.10222	1.03224	3.00532	0.00265301	0.0379451
MAST1	3167.07	1.11616	0.371563	3.00395	0.00266499	0.0380766
RHCG	23.5712	1.32533	0.441508	3.00183	0.00268364	0.0382762
DGKQ	513.93	1.20921	0.402848	3.00164	0.00268528	0.0382863
RP11-874J12.3	11.9006	2.55862	0.852658	3.00076	0.0026931	0.0383576
RP11-214K3.21	22.897	1.35796	0.452603	3.00034	0.00269676	0.0383965
POLR3G	76.2368	1.01496	0.338295	3.00021	0.00269797	0.0384003
ADAM8	71.7915	1.37568	0.458564	2.99999	0.00269993	0.0384148
TESPA1	1.26595	4.52376	1.50834	2.99917	0.00270716	0.0384776
AP001429.1	17.822	1.59384	0.531447	2.99905	0.0027082	0.038479
NOL3	134.562	1.34901	0.450071	2.99732	0.00272362	0.0386489
PNPLA2	373.875	1.21969	0.406932	2.99729	0.00272393	0.0386489
AP001056.1	3.43535	2.65227	0.885025	2.99683	0.002728	0.0386932
PLEKHG5	1854.37	1.1468	0.382798	2.99583	0.00273702	0.0387943
RP11-158M2.3	104.587	1.1494	0.383876	2.9942	0.00275162	0.0389607
U91328.22	2.03796	4.45429	1.48778	2.99392	0.00275421	0.0389838
RP3-377H17.2	14.3694	1.7074	0.57062	2.99218	0.00276991	0.0391676
U2AF1L4	137.955	0.886346	0.29626	2.99178	0.00277352	0.0392029
DNAH1	190.248	1.21876	0.407542	2.99052	0.00278502	0.0393519
CTA-357J21.1	34.3403	1.662	0.555843	2.99006	0.00278924	0.0393931
GTF2H4	47.3356	1.05368	0.352473	2.9894	0.00279529	0.0394313
SNRNP70	8879.6	0.919524	0.307597	2.98938	0.00279546	0.0394313
ALX4	109.599	2.67082	0.893888	2.98787	0.00280933	0.0395588
AGR2	21.0997	2.98207	0.998516	2.9865	0.00282193	0.0396816
AC016995.3	1.32595	4.44394	1.48852	2.98548	0.00283131	0.0397997
TYK2	1535.85	0.931011	0.311859	2.98536	0.00283242	0.0398018
LTBP3	3238.09	0.941946	0.315539	2.9852	0.00283396	0.0398096
TBC1D10C	5.18105	2.64211	0.885135	2.98498	0.00283592	0.0398148
DAB2	371.019	1.47304	0.493835	2.98285	0.00285576	0.040006
AIM1L	6.4999	3.13475	1.05106	2.98247	0.00285928	0.0400417
IFI27	99.8701	0.780884	0.261873	2.98191	0.00286453	0.0400799
RNU6-1053P	16.5433	2.44422	0.819907	2.98109	0.00287224	0.0401535
RP11-484D2.4	29.1419	1.75896	0.590079	2.98089	0.00287413	0.0401535
LRRC6	163.475	0.809218	0.271468	2.98089	0.0028741	0.0401535
SDK2	638.226	1.25944	0.422756	2.97913	0.00289069	0.0403168
RP11-462B18.2	4.67578	2.62141	0.880022	2.9788	0.00289384	0.0403324
LILRB5	27.7477	2.37155	0.796252	2.97839	0.00289767	0.0403594
FAM20A	65.9166	1.69476	0.569073	2.9781	0.00290039	0.0403687
AL512652.1	31.2753	1.19987	0.403003	2.97731	0.00290792	0.0404459
GPR114	5.15854	2.40326	0.80735	2.97672	0.00291346	0.0405093
CTD-2517M14.5	28.9473	1.5921	0.53495	2.97617	0.0029187	0.0405683
KCNK4	4.1069	1.95138	0.656336	2.97313	0.00294775	0.0408696
FGF17	245.467	1.92322	0.64724	2.97142	0.00296423	0.0410388
LIMS2	110.727	1.45599	0.490011	2.97134	0.00296506	0.0410388
RAB40A	22.1051	1.32738	0.446777	2.97102	0.00296813	0.0410601
CYP1B1-AS1	7.80818	1.90299	0.640579	2.97074	0.00297083	0.0410697
WDR11-AS1	27.5827	0.953192	0.320918	2.9702	0.00297604	0.0411278
AC091167.3	16.2194	1.95478	0.658299	2.96943	0.00298351	0.0412172
RBFADN	200.19	0.918094	0.309223	2.96903	0.00298738	0.0412567
EFCAB6-AS1	12.5714	1.88934	0.636507	2.96829	0.00299463	0.0413289
RP11-415J8.7	14.7892	2.26243	0.762282	2.96797	0.00299773	0.0413407
MRPL37P1	2.60816	4.14089	1.39537	2.9676	0.00300136	0.0413475
TRIM36-IT1	22.8887	1.89898	0.640002	2.96715	0.00300577	0.041371
KM-PA-2	1.76584	4.46036	1.50419	2.96529	0.00302398	0.0415658
PRR7-AS1	13.432	1.94421	0.655649	2.96532	0.00302364	0.0415658
RN7SL431P	6.88353	2.41621	0.816189	2.96035	0.00307288	0.0421247
AL441988.1	6.65254	2.55354	0.862693	2.95996	0.00307678	0.0421641
SDR42E2	2.53793	3.745	1.26573	2.95876	0.00308878	0.0422718
SCARNA7	95.8153	1.46452	0.495028	2.95845	0.00309188	0.0423002
GTSF1	5.25925	4.39232	1.48541	2.95698	0.00310668	0.0424459
ESPN	4.07722	3.54888	1.20046	2.95626	0.00311391	0.0425005
AL512428.1	6.32349	3.06873	1.03856	2.95479	0.00312884	0.0426774
AC079210.1	19.4354	1.86142	0.629994	2.95466	0.00313015	0.042681
ECM1	196.232	0.923733	0.312651	2.95452	0.0031316	0.0426866
RP11-305L7.1	12.2465	1.6212	0.548834	2.9539	0.00313786	0.0427386
AATK	398.175	0.917814	0.310828	2.9528	0.00314905	0.042853
RP11-707M1.1	14.2714	1.85947	0.629884	2.95209	0.00315635	0.0429381
TBX19	68.0008	0.843843	0.285859	2.95195	0.00315771	0.0429423
RP11-762H8.2	51.4368	1.45393	0.492765	2.95055	0.00317204	0.0430633
SLC25A37	745.569	1.14762	0.388938	2.95064	0.0031712	0.0430633
RP11-529K1.4	29.0066	1.18337	0.40127	2.94905	0.00318755	0.0432189
NOS1AP	358.213	0.786004	0.266578	2.94849	0.00319328	0.0432679
RP11-20I20.4	8.0751	1.86	0.630898	2.94818	0.00319649	0.043297
C2orf82	52.9946	0.966899	0.32812	2.94679	0.00321096	0.0434072
DPH1	757.66	0.891899	0.302832	2.9452	0.00322749	0.0436015
COLQ	348.506	0.902817	0.306563	2.94496	0.00322991	0.0436198
CLEC4GP1	9.38895	2.93996	1.00018	2.93944	0.0032881	0.044237
RP11-142O6.1	15.4698	2.1786	0.741194	2.93931	0.00328945	0.044237
RP11-350J20.9	8.19061	1.48772	0.506149	2.93929	0.00328967	0.044237
RP11-383B4.4	11.0191	1.75788	0.598356	2.93785	0.00330501	0.0443854
AHRR	45.35	1.1362	0.386746	2.93784	0.00330504	0.0443854
RP11-461M2.2	3.69256	4.24774	1.44596	2.93766	0.00330703	0.0443975
B3GNTL1	294.657	0.866418	0.295028	2.93673	0.00331694	0.0444722
KCND1	60.9177	1.12485	0.383101	2.93618	0.00332281	0.0445094
ENDOU	7.30947	2.6925	0.917134	2.93578	0.00332714	0.0445506
ZNF346-IT1	32.1059	1.19513	0.407113	2.93561	0.00332896	0.0445603
TP73	131.594	2.00241	0.682186	2.93528	0.00333242	0.0445629
EBF3	252.925	1.83754	0.626058	2.9351	0.00333438	0.0445746
FBLIM1	410.315	0.783619	0.266992	2.93499	0.00333556	0.0445758
PLS1-AS1	1.4751	4.46044	1.52007	2.93436	0.00334241	0.0446528
RP11-783K16.10	3.60355	2.29224	0.781359	2.93365	0.00334997	0.0447245
RP4-769N13.2	2.23838	4.02329	1.37151	2.93346	0.00335202	0.0447374
GLS2	69.2003	1.07928	0.368087	2.93213	0.00336641	0.0448417
AHSA2	3508.96	0.756625	0.258035	2.93226	0.00336508	0.0448417
RP11-522I20.3	25.6013	1.04209	0.355431	2.93192	0.00336874	0.0448581
RP11-486G15.1	3.86936	3.09967	1.05741	2.93138	0.00337463	0.0449073
RP11-441O15.3	158.08	1.18272	0.403552	2.93078	0.00338107	0.0449491
RP13-514E23.2	9.11851	1.61678	0.551691	2.9306	0.0033831	0.0449511
C1S	226.861	1.17883	0.402419	2.92935	0.00339669	0.0450835
CSMD2	1819.4	1.2108	0.413423	2.92872	0.00340357	0.0451455
RP5-882O7.1	11.2594	1.87592	0.640578	2.92848	0.00340623	0.0451662
SNORD115-4	1.19793	4.1651	1.42237	2.92829	0.00340834	0.0451796
DND1	50.539	1.27133	0.434191	2.92804	0.0034111	0.0452014
RP5-1112D6.7	36.3111	1.27254	0.434718	2.92729	0.00341934	0.0452813
AFG3L1P	1102.69	0.771807	0.263686	2.927	0.00342253	0.045309
RP11-304L19.3	151.556	1.50902	0.515705	2.92613	0.00343207	0.0453912
MLXIP	1943.65	0.787658	0.269179	2.92615	0.00343189	0.0453912
RNU6-518P	3.50976	3.27086	1.11813	2.9253	0.00344121	0.0454532
MT-TL1	52.8744	1.96413	0.671388	2.92547	0.00343937	0.0454532
IL11	20.4489	1.08323	0.370294	2.92532	0.00344107	0.0454532
CTD-3065J16.9	23.1187	1.13251	0.387189	2.92494	0.0034452	0.045475
LEPREL2	605.373	1.00175	0.342525	2.9246	0.00344898	0.0454972
CTD-2555A7.2	53.8136	0.805811	0.275597	2.92387	0.00345707	0.0455599
FAM71F2	101.2	1.16467	0.398494	2.92268	0.0034703	0.04569
TAS2R4	48.2719	1.54967	0.530595	2.92063	0.00349329	0.0459324
KB-1732A1.1	13.6215	1.1555	0.395647	2.92053	0.00349432	0.0459324
TBC1D29	4.10997	2.96969	1.01695	2.92018	0.00349826	0.0459547
RP5-860P4.2	2.48616	3.75477	1.28599	2.91975	0.0035031	0.0460034
RHBDF1	80.829	1.5835	0.542514	2.91881	0.00351372	0.0461134
PNPT1P1	2.40428	4.14819	1.42292	2.91526	0.00355388	0.0465509
AL157871.2	7.81393	1.92904	0.66188	2.91449	0.00356269	0.0466513
GAPDHP66	10.2467	2.00482	0.687927	2.91429	0.00356497	0.0466662
CACNA1C	499.202	0.989913	0.339771	2.91347	0.00357441	0.0467599
ADCY4	125.231	1.28238	0.440262	2.91278	0.00358231	0.0468332
TRAF5	393.513	0.905361	0.310972	2.91139	0.00359824	0.0470265
CASKIN1	585.867	1.17196	0.402728	2.91006	0.00361356	0.0471553
MAN1B1	1905.29	0.759532	0.261004	2.91004	0.00361386	0.0471553
RP11-498D10.8	3.8021	3.00503	1.03305	2.9089	0.00362707	0.0472524
RP11-447H19.3	6.85374	2.64717	0.910007	2.90896	0.00362633	0.0472524
RP11-867G23.8	109.642	0.872089	0.299781	2.90909	0.00362486	0.0472524
CTB-176F20.3	59.1164	1.35693	0.466567	2.90832	0.00363372	0.0473239
SMAD6	68.6005	1.15222	0.39629	2.90751	0.00364323	0.0474176
RCE1	468.664	0.983781	0.338423	2.90696	0.0036496	0.0474703
MAMDC4	778.76	1.36438	0.469448	2.90636	0.00365664	0.0475427
HYI-AS1	20.3898	1.20632	0.415219	2.90526	0.0036695	0.0476332
ITPR3	176.85	1.42752	0.491394	2.90504	0.00367204	0.047641
RP11-295K2.3	15.9245	1.39097	0.478949	2.90421	0.00368176	0.0477066
SNAPC4	904.623	0.832392	0.286649	2.90388	0.00368574	0.0477431
DNM1P35	16.9098	1.14392	0.393949	2.90373	0.00368742	0.0477497
SERF1A	16.9594	2.84335	0.97935	2.9033	0.00369248	0.0478001
ATAD3B	962.322	0.961692	0.331426	2.90168	0.00371168	0.0480031
RP11-460N20.4	2.44138	4.25604	1.46698	2.90123	0.00371702	0.0480311
RANP8	4.90883	2.49803	0.861092	2.901	0.00371969	0.0480311
AF011889.2	18.812	1.52511	0.525684	2.90119	0.00371749	0.0480311
COL7A1	533.222	1.22121	0.420956	2.90104	0.00371932	0.0480311
KCNN4	4.67292	2.13975	0.737662	2.90072	0.00372311	0.0480599
RP11-68I3.11	6.31488	3.12689	1.07839	2.89959	0.0037365	0.0481871
RP11-335G20.7	6.54749	2.58942	0.893394	2.89841	0.00375056	0.048338
EBF4	931.952	0.772876	0.266723	2.89767	0.00375943	0.048437
FAM71D	13.6639	1.72733	0.596223	2.89712	0.00376602	0.0485066
FAM106A	15.127	2.28345	0.788327	2.89658	0.00377253	0.0485599
CCDC183-AS1	26.8593	1.3359	0.461243	2.8963	0.00377588	0.0485878
COL1A2	3101.7	2.17907	0.752459	2.89593	0.00378033	0.0486297
SCN3B	3806.92	0.708302	0.244657	2.89508	0.00379061	0.0487466
RP11-522L3.11	2.74628	4.15172	1.4342	2.89479	0.0037941	0.0487608
RP11-488C13.5	267.618	0.770997	0.26635	2.89468	0.00379547	0.0487632
RP11-49O14.2	16.6019	2.06291	0.713145	2.8927	0.00381949	0.0490102
RP11-689P11.2	178.288	1.05655	0.36527	2.89253	0.00382157	0.0490215
RP11-21L19.1	4.801	2.51746	0.87038	2.89237	0.00382348	0.0490307
CDK3	27.4769	1.35258	0.467687	2.89206	0.00382725	0.0490482
RP11-252A24.2	157.338	0.973692	0.336703	2.89185	0.00382986	0.0490609
SLX1B	5.01745	3.01736	1.04388	2.89052	0.00384603	0.0491606
IGDCC3	1331.98	0.851428	0.294565	2.89046	0.00384683	0.0491606
MIR374B	5.26656	2.82895	0.97894	2.88981	0.0038547	0.0491998
MKRN5P	11.2397	2.15795	0.746699	2.88998	0.00385263	0.0491998
RP11-342L8.2	10.0604	2.001	0.692455	2.88972	0.00385591	0.0491998
GCOM2	11.488	2.02001	0.699124	2.88934	0.00386057	0.0492285
F2	3.75159	2.14096	0.741349	2.88793	0.00387788	0.0494032
TCAP	281.316	1.03349	0.358022	2.88666	0.00389351	0.0495203
RP11-214K3.22	10.5175	1.91513	0.663536	2.88625	0.00389861	0.0495592
TESK1	913.75	0.79865	0.276922	2.88403	0.00392624	0.049833

## Sheet: 2.9. 15-17wpc 46,XX v 46,XY
Supplementary data 2.9. Differentially expressed genes, 46,XX versus 46,XY at 15-17wpc.
Differentially expressed genes (DEGs) in 46,XX compared to 46,XY samples. Genes are ordered according to ascending p.adj values.
Gene	baseMean	log2FoldChange	lfcSE	stat	pvalue	padj
CYP4F29P	151.488	-10.0198	1.04648	-9.57471	1.02145e-21	3.21521e-18
CXorf56	517.287	-1.12245	0.12962	-8.65957	4.73543e-18	1.07652e-14
SFRP1	14419	-2.0345	0.244381	-8.3251	8.42542e-17	1.81457e-13
CENPN	597.507	-2.43583	0.295453	-8.24438	1.66022e-16	3.08072e-13
PSAT1	3141.27	-1.90543	0.231261	-8.23934	1.73159e-16	3.08072e-13
PPAP2B	2419.92	-1.99201	0.249776	-7.97517	1.52172e-15	2.59453e-12
ADK	613.398	-1.44054	0.181747	-7.92609	2.26161e-15	3.7018e-12
RRM2	2733.29	-2.10718	0.277256	-7.60012	2.95857e-14	4.48387e-11
TMEM98	2625.04	-1.70544	0.226275	-7.53702	4.80845e-14	7.02721e-11
HNRNPC	22667.4	-0.94837	0.126363	-7.50514	6.13616e-14	8.65834e-11
FZD8	2627.03	-2.16033	0.300493	-7.18926	6.51429e-13	8.07773e-10
HNRNPF	4951.87	-0.947129	0.131943	-7.17832	7.05729e-13	8.49366e-10
GAS1	1942.56	-1.91387	0.271591	-7.04687	1.82985e-12	2.07993e-09
SPC25	778.074	-2.29073	0.32649	-7.01624	2.27912e-12	2.45425e-09
PBK	1879.09	-2.26361	0.323249	-7.00269	2.51101e-12	2.60428e-09
NUSAP1	4384.01	-1.80749	0.259365	-6.96891	3.19402e-12	3.18779e-09
XIST	34864.2	-6.55332	0.941668	-6.95926	3.4206e-12	3.25514e-09
GPSM2	1452.76	-1.38235	0.198557	-6.96201	3.35448e-12	3.25514e-09
RPA1	2448.5	-1.16071	0.167659	-6.92308	4.41935e-12	4.01866e-09
hsa-mir-6723	877.394	-3.42271	0.496151	-6.89852	5.25455e-12	4.57481e-09
ADH5	5523.69	-0.98524	0.143216	-6.87938	6.01139e-12	5.02013e-09
ERCC6L	279.073	-2.25702	0.330662	-6.82574	8.74731e-12	7.1588e-09
SOX21	651.43	-2.42566	0.35771	-6.78108	1.19282e-11	9.57063e-09
TOP2A	14126.1	-1.89191	0.282253	-6.70291	2.0431e-11	1.60776e-08
STOX1	870.042	-1.84958	0.27662	-6.68637	2.28777e-11	1.73362e-08
SLC1A3	8631.04	-1.96987	0.294964	-6.67833	2.41674e-11	1.76595e-08
PEA15	18302.8	-1.37484	0.206168	-6.66853	2.5838e-11	1.8549e-08
TCF19	553.687	-1.50428	0.225841	-6.66081	2.72326e-11	1.9213e-08
CRB1	1009.55	-1.49141	0.225141	-6.62432	3.48856e-11	2.41952e-08
RPSAP58	540.377	-3.39977	0.514285	-6.61066	3.82605e-11	2.60937e-08
SGOL1	520.284	-1.85932	0.285048	-6.52285	6.89821e-11	4.34269e-08
RMI2	687.82	-2.05746	0.315966	-6.51163	7.4338e-11	4.60895e-08
ESCO2	612.237	-1.92578	0.297202	-6.47971	9.18984e-11	5.53012e-08
RACGAP1	3364.53	-1.45925	0.225383	-6.47451	9.51173e-11	5.59313e-08
RRM1	4258.57	-1.14144	0.176321	-6.47363	9.56791e-11	5.59313e-08
ANKRD20A11P	25.7487	-5.38483	0.83244	-6.46873	9.88327e-11	5.6961e-08
EXO1	638.942	-1.87873	0.292276	-6.42793	1.29353e-10	7.25085e-08
PDGFD	846.39	-2.38573	0.37309	-6.39453	1.61043e-10	8.90524e-08
AGAP4	123.305	-5.24589	0.822934	-6.37461	1.83424e-10	9.87596e-08
PDLIM3	678.401	-2.17935	0.342681	-6.35971	2.02129e-10	1.07417e-07
KIF4A	1462.94	-1.62286	0.255357	-6.35527	2.08063e-10	1.09153e-07
NEUROD4	844.748	-2.18047	0.343991	-6.33875	2.3163e-10	1.18479e-07
MCM10	838.655	-1.77346	0.280285	-6.32733	2.49431e-10	1.26009e-07
BIRC5	1776.39	-1.99067	0.31628	-6.29399	3.09399e-10	1.54398e-07
HMGB2	11743.6	-1.77213	0.281752	-6.28967	3.18132e-10	1.56811e-07
CKS1B	957.976	-1.64893	0.26224	-6.28785	3.21899e-10	1.56811e-07
BUB1	1760.4	-1.78993	0.28484	-6.284	3.29963e-10	1.58848e-07
RASGEF1B	1634.19	-1.58256	0.251914	-6.28214	3.33937e-10	1.58892e-07
NEK2	917.355	-2.01083	0.321981	-6.24518	4.23314e-10	1.94629e-07
CDK1	3867.87	-1.96986	0.315703	-6.2396	4.38686e-10	1.97264e-07
MELK	1104.04	-1.77287	0.284084	-6.24064	4.35796e-10	1.97264e-07
SFRP2	859.268	-1.98813	0.31875	-6.23727	4.45284e-10	1.98054e-07
H2AFV	7186.47	-0.846799	0.135836	-6.23398	4.54736e-10	2.00084e-07
TTK	1474.66	-2.04473	0.329082	-6.21343	5.18392e-10	2.24577e-07
CDK2	1693.34	-1.58926	0.255815	-6.21253	5.21378e-10	2.24577e-07
KIF15	2525.05	-1.82461	0.294082	-6.20442	5.48981e-10	2.31591e-07
KIF11	3518.04	-1.71584	0.27697	-6.19506	5.82629e-10	2.43277e-07
SCRN1	9405.11	-1.27409	0.206372	-6.17375	6.66898e-10	2.70193e-07
AC004381.6	413.937	-0.968196	0.156909	-6.17043	6.81049e-10	2.73221e-07
GPX3	543.931	-3.19697	0.520246	-6.14511	7.99083e-10	3.11058e-07
JPX	664.657	-1.00323	0.163291	-6.14379	8.05772e-10	3.11058e-07
PHGDH	2655.29	-2.05354	0.334539	-6.13841	8.33505e-10	3.14157e-07
SKA3	696.773	-1.70163	0.27722	-6.1382	8.34611e-10	3.14157e-07
CKAP2L	1323.55	-1.66691	0.271581	-6.13778	8.3683e-10	3.14157e-07
PRDX1	9618.12	-1.30414	0.213291	-6.11436	9.69446e-10	3.57385e-07
KIF2C	1631.17	-1.70721	0.27971	-6.1035	1.03773e-09	3.7914e-07
ITPRIP	492.603	-1.85398	0.304	-6.09862	1.06988e-09	3.8743e-07
AC093901.1	12.8476	-3.86514	0.634788	-6.08887	1.13712e-09	4.04618e-07
LINC00669	249.368	-2.5272	0.416565	-6.06677	1.30505e-09	4.60367e-07
DHFR	1810.19	-1.48497	0.244838	-6.06511	1.31865e-09	4.61189e-07
CCNB2	1524.47	-1.88526	0.311511	-6.05198	1.43072e-09	4.9007e-07
TPX2	3226.8	-1.4494	0.239573	-6.04993	1.44913e-09	4.9007e-07
OSTM1-AS1	110.783	-2.86812	0.474732	-6.04156	1.52632e-09	5.11944e-07
SEL1L3	2983.06	-1.04026	0.172687	-6.02395	1.7021e-09	5.66258e-07
RPA2	1934.77	-1.0415	0.17336	-6.00775	1.88115e-09	6.12631e-07
GNPDA1	1425.77	-0.905277	0.15064	-6.00954	1.86055e-09	6.12631e-07
GNAI3	3793.83	-0.893215	0.149621	-5.96986	2.37464e-09	7.65121e-07
BUB1B	1721.25	-1.75265	0.2942	-5.95735	2.56366e-09	8.13217e-07
SOAT1	1154.29	-1.33014	0.223365	-5.95502	2.60038e-09	8.18521e-07
MOB3B	1472.09	-1.42429	0.239472	-5.94761	2.72086e-09	8.49904e-07
NUF2	1777.39	-1.99519	0.335592	-5.94527	2.75994e-09	8.55582e-07
KIAA0101	1514.04	-1.97425	0.332318	-5.94085	2.8355e-09	8.72397e-07
ARHGAP19	918.199	-1.2828	0.216286	-5.93103	3.01047e-09	9.18594e-07
EZR	7621.76	-1.31096	0.221203	-5.92648	3.09506e-09	9.31248e-07
HSDL2	1061.44	-1.49705	0.253104	-5.91478	3.32311e-09	9.92568e-07
NDC80	1596.04	-1.8259	0.309198	-5.90527	3.5208e-09	1.03648e-06
ZWINT	1770.18	-1.67893	0.284592	-5.89943	3.64759e-09	1.06614e-06
CDCA7L	1675.11	-1.47693	0.250456	-5.89697	3.70248e-09	1.07451e-06
MPPED2	5223.18	-1.19727	0.203814	-5.87433	4.24558e-09	1.21489e-06
EEF1A1	215583	-0.884026	0.150526	-5.87292	4.2819e-09	1.21677e-06
CDC45	626.664	-1.90317	0.324946	-5.85689	4.71612e-09	1.33092e-06
NEIL3	333.51	-2.13622	0.365181	-5.84977	4.92258e-09	1.37967e-06
IQGAP2	1154.44	-2.08657	0.357102	-5.84306	5.12517e-09	1.42668e-06
MAD2L1	2142.39	-1.98004	0.339051	-5.83995	5.22179e-09	1.44375e-06
RNASEH1-AS1	174.252	-1.48891	0.255252	-5.83309	5.44105e-09	1.48432e-06
PPP1R17	2059.19	-2.65955	0.45682	-5.82188	5.81906e-09	1.56655e-06
CKAP2	3338	-1.5113	0.259682	-5.8198	5.89174e-09	1.57575e-06
RAD51	397.093	-1.91131	0.328741	-5.81402	6.09907e-09	1.62061e-06
S1PR1	990.351	-1.50586	0.259153	-5.81071	6.22092e-09	1.63179e-06
PAICS	5424.17	-1.15965	0.19956	-5.81105	6.20806e-09	1.63179e-06
FAM66D	36.7562	-5.16795	0.889928	-5.80716	6.35419e-09	1.65614e-06
DLGAP5	2087.24	-1.78843	0.310753	-5.75514	8.65709e-09	2.2003e-06
OIP5	325.73	-2.0648	0.358909	-5.753	8.76742e-09	2.21458e-06
KCNJ10	1471.61	-1.86913	0.325102	-5.74936	8.95805e-09	2.24886e-06
UHRF1	2087.23	-1.83527	0.322678	-5.68761	1.28826e-08	3.11927e-06
ECT2	2437.57	-1.76782	0.310989	-5.68451	1.31188e-08	3.15777e-06
CCNB1	2077.47	-1.57182	0.276659	-5.68145	1.33559e-08	3.19604e-06
FABP5	2768.49	-1.45512	0.256601	-5.67076	1.42165e-08	3.36265e-06
LITAF	687.734	-1.80995	0.319471	-5.66548	1.46611e-08	3.44788e-06
CENPF	7051.2	-1.43569	0.253807	-5.65661	1.5439e-08	3.61009e-06
PCNA	5094.14	-1.64551	0.290991	-5.65483	1.55996e-08	3.62691e-06
ATAD2	2833.6	-1.65694	0.293273	-5.64982	1.60615e-08	3.71321e-06
LTBP1	1763.98	-2.18642	0.387196	-5.64681	1.63456e-08	3.75765e-06
TMPO	11758.5	-1.46222	0.259399	-5.63697	1.73068e-08	3.95639e-06
PTPRZ1	28131.6	-1.32185	0.236229	-5.59561	2.19848e-08	4.91595e-06
MED20	612.073	-0.715733	0.128079	-5.58822	2.29406e-08	5.10179e-06
TKTL1	1012.15	-2.69187	0.4823	-5.58132	2.38694e-08	5.23186e-06
TYMS	2200.43	-1.61352	0.289154	-5.58014	2.40323e-08	5.23186e-06
CDK2AP1	1950.95	-1.27045	0.227674	-5.58011	2.40369e-08	5.23186e-06
SOX3	1121.08	-2.3832	0.428935	-5.55607	2.75918e-08	5.92814e-06
C11orf70	166.553	-2.12917	0.383631	-5.55003	2.85616e-08	6.07293e-06
DTL	1428.27	-1.52356	0.274539	-5.54953	2.86431e-08	6.07293e-06
GPC6	1045.31	-1.46452	0.264019	-5.54701	2.90603e-08	6.12962e-06
ARHGAP11A	2409.87	-1.55971	0.281537	-5.53999	3.02495e-08	6.34774e-06
NHLH1	1919.03	-1.94897	0.351924	-5.53806	3.05845e-08	6.38018e-06
GMNN	1114	-1.79195	0.323614	-5.53731	3.07159e-08	6.38018e-06
SOX21-AS1	280.762	-1.91753	0.346519	-5.5337	3.13551e-08	6.48005e-06
SRSF3	14893	-0.787715	0.142504	-5.52767	3.24516e-08	6.63959e-06
AURKA	787.752	-1.4486	0.26231	-5.52248	3.34243e-08	6.77086e-06
MGME1	997.17	-1.09098	0.197718	-5.51785	3.4317e-08	6.88358e-06
CDC6	593.354	-1.528	0.277402	-5.50827	3.6238e-08	7.16357e-06
RP1-152L7.5	683.047	-1.35169	0.245355	-5.50911	3.60656e-08	7.16357e-06
INHBB	747.811	-2.02646	0.368613	-5.49752	3.85174e-08	7.57756e-06
TFAP2C	1418.95	-2.04948	0.372976	-5.49493	3.90855e-08	7.60681e-06
AXL	509.203	-1.52951	0.278352	-5.4949	3.90925e-08	7.60681e-06
TSPAN6	1908.95	-1.35136	0.245957	-5.49431	3.92238e-08	7.60681e-06
SMC2	2336.82	-1.30796	0.238361	-5.48728	4.08165e-08	7.84073e-06
C11orf57	1560.99	-0.782846	0.142672	-5.48703	4.08758e-08	7.84073e-06
STON1	723.415	-1.56859	0.286283	-5.47916	4.27357e-08	8.06113e-06
RPS3	28537.9	-1.02392	0.186998	-5.47559	4.36063e-08	8.11078e-06
RPS6	43590.6	-1.06336	0.194278	-5.47336	4.4157e-08	8.17604e-06
CDKN2C	430.647	-1.80225	0.329597	-5.46803	4.55054e-08	8.35015e-06
MCM6	3023.86	-0.886918	0.162245	-5.46653	4.58931e-08	8.38369e-06
EOMES	3218.78	-1.84283	0.337165	-5.46565	4.61205e-08	8.38777e-06
CCNY	2590.37	-0.750464	0.137598	-5.45402	4.92437e-08	8.87688e-06
RP11-556K13.1	31.4222	-3.58332	0.657898	-5.44661	5.13377e-08	9.17354e-06
LGALS3	223.067	-2.65775	0.488605	-5.43946	5.34425e-08	9.46696e-06
HMMR	501.506	-2.12863	0.391324	-5.43956	5.34117e-08	9.46696e-06
PRC1	3465.28	-1.46757	0.27032	-5.42901	5.66664e-08	9.95188e-06
PEX19	1119.4	-0.940418	0.173789	-5.41127	6.25805e-08	1.0897e-05
ANP32E	6107.56	-1.4873	0.275318	-5.4021	6.58641e-08	1.1372e-05
HDHD1	434.426	-1.05061	0.194626	-5.39809	6.73526e-08	1.15801e-05
PARVA	679.647	-1.06864	0.198955	-5.37126	7.81886e-08	1.3221e-05
CKS2	2384.73	-1.85218	0.345264	-5.36454	8.11574e-08	1.36105e-05
CCDC121	167.328	-1.19923	0.223592	-5.3635	8.16243e-08	1.36329e-05
PRPS1	1662.37	-0.828179	0.154759	-5.35142	8.72689e-08	1.45164e-05
SDCBP	6695.15	-1.04813	0.196604	-5.33115	9.75903e-08	1.61676e-05
DHRS4-AS1	502.871	-0.811028	0.152416	-5.32114	1.03118e-07	1.70145e-05
PON2	2239.78	-1.40384	0.263981	-5.31797	1.04932e-07	1.71753e-05
SRR	959.408	-1.18888	0.223555	-5.31806	1.0488e-07	1.71753e-05
PAX6	6546.27	-1.81985	0.342449	-5.31422	1.07118e-07	1.74632e-05
LIPG	2950.84	-1.74228	0.328066	-5.31076	1.09169e-07	1.77269e-05
PTTG1	2284.92	-1.73185	0.326175	-5.30957	1.09882e-07	1.77722e-05
TMCO1	1845.36	-1.08818	0.205089	-5.3059	1.12119e-07	1.80626e-05
IL33	711.762	-2.0184	0.380765	-5.30089	1.15238e-07	1.84764e-05
CTBP2	4385.59	-0.742629	0.140659	-5.27965	1.29428e-07	2.05279e-05
TMED5	1595.75	-1.06571	0.20222	-5.27006	1.36381e-07	2.15325e-05
ANXA7	903.471	-0.843143	0.160005	-5.26947	1.36815e-07	2.15325e-05
NOTCH2	4148.02	-1.47148	0.27985	-5.2581	1.45553e-07	2.2733e-05
NR2E1	2523.3	-1.55276	0.29542	-5.25611	1.47138e-07	2.28064e-05
NCAPH	956.208	-1.51602	0.288822	-5.24897	1.52954e-07	2.36184e-05
ACTL6A	2014.6	-1.17653	0.22436	-5.24391	1.57207e-07	2.40932e-05
ITGA2	1862.54	-2.48248	0.473789	-5.23963	1.60895e-07	2.45665e-05
ANXA5	2004.05	-1.47259	0.281178	-5.2372	1.63031e-07	2.48001e-05
RCBTB2	1665.19	-0.802236	0.153579	-5.22359	1.75488e-07	2.65961e-05
KIF18A	776.165	-1.74238	0.335142	-5.19895	2.00418e-07	2.9931e-05
MYL5	170.428	-1.89596	0.364772	-5.19765	2.01819e-07	3.00307e-05
RPL17	1423.2	-1.10625	0.213075	-5.19184	2.08228e-07	3.0872e-05
LDHA	13794.9	-1.14838	0.22138	-5.18736	2.13297e-07	3.15094e-05
TSIX	238.077	-5.50524	1.06239	-5.18193	2.19601e-07	3.19986e-05
UBA2	5466.17	-0.934558	0.180376	-5.18115	2.20518e-07	3.19986e-05
C8orf88	120.712	-1.47768	0.285716	-5.17186	2.31778e-07	3.32784e-05
ITGAV	2224.1	-1.45089	0.280534	-5.1719	2.31731e-07	3.32784e-05
DSG2	428.584	-1.67295	0.323573	-5.17024	2.33792e-07	3.34502e-05
TPT1	49449.1	-0.994583	0.19286	-5.15701	2.50919e-07	3.5354e-05
FAM107A	2846.08	-1.73925	0.337608	-5.1517	2.58138e-07	3.60512e-05
TMX1	1812.46	-1.46705	0.284807	-5.15103	2.59058e-07	3.60566e-05
EIF2A	2603.63	-0.791235	0.153793	-5.14479	2.67819e-07	3.71496e-05
S1PR3	614.496	-1.77364	0.345324	-5.13615	2.80419e-07	3.87661e-05
H3F3B	18144.2	-0.975803	0.190114	-5.13273	2.85568e-07	3.93449e-05
NAB1	4549.17	-1.09245	0.21309	-5.1267	2.94863e-07	4.04893e-05
MTMR10	917.287	-1.29502	0.252866	-5.12136	3.03346e-07	4.15148e-05
RCN1	3000.07	-1.64993	0.323334	-5.10288	3.34523e-07	4.51772e-05
RTFDC1	2712.12	-0.722908	0.141851	-5.09626	3.46422e-07	4.66303e-05
DEPDC1	889.331	-1.87438	0.368104	-5.09199	3.54325e-07	4.73823e-05
TMTC2	1150.57	-1.26211	0.248321	-5.08257	3.72371e-07	4.96333e-05
SMC4	8280.32	-1.52406	0.299899	-5.08191	3.73653e-07	4.96425e-05
MAGT1	790.984	-1.45688	0.287208	-5.07257	3.9248e-07	5.1975e-05
CLGN	654.067	-1.44215	0.284902	-5.06191	4.15075e-07	5.42648e-05
SNX6	2285.16	-0.802643	0.158698	-5.05766	4.24434e-07	5.53116e-05
RP5-1024C24.1	64.8754	-2.90124	0.574203	-5.05265	4.35725e-07	5.63381e-05
GINS1	1076.59	-1.22408	0.24228	-5.05234	4.36441e-07	5.63381e-05
FAM111B	648.932	-2.03989	0.404415	-5.04405	4.55782e-07	5.81015e-05
MCM2	3115.51	-1.54046	0.305781	-5.0378	4.70922e-07	5.94757e-05
SDAD1P1	65.0832	-1.62158	0.322224	-5.03248	4.84176e-07	6.09615e-05
TSPAN12	201.204	-2.03527	0.405163	-5.02335	5.07783e-07	6.36948e-05
TOR1AIP1	913.748	-0.961166	0.19164	-5.01548	5.29026e-07	6.57986e-05
GINS2	1284.16	-1.36711	0.272617	-5.01476	5.30999e-07	6.58439e-05
SNX18P13	7.16114	-6.00571	1.19832	-5.01176	5.39339e-07	6.64752e-05
NCAPG	3092.52	-1.40741	0.281076	-5.00722	5.52218e-07	6.78582e-05
FAM64A	1574.97	-1.76945	0.353525	-5.00516	5.58166e-07	6.83836e-05
RDX	4340.68	-1.06801	0.213594	-5.00018	5.7277e-07	6.99635e-05
NFE2L2	1308.98	-1.4416	0.28856	-4.99585	5.85785e-07	7.13403e-05
MSN	2412.26	-1.17022	0.234293	-4.99469	5.89316e-07	7.15573e-05
NRN1	2009.66	-1.23921	0.248396	-4.98885	6.07393e-07	7.33171e-05
CDKN3	464.117	-1.77004	0.355546	-4.97837	6.41217e-07	7.6275e-05
PLIN3	458.671	-1.60715	0.322776	-4.97916	6.38599e-07	7.6275e-05
GLO1	3980.63	-1.16447	0.233898	-4.97853	6.40704e-07	7.6275e-05
RPSAP47	129.072	-6.82911	1.37405	-4.97005	6.69339e-07	7.916e-05
GPC4	4582.71	-1.67005	0.336449	-4.96375	6.91443e-07	8.10712e-05
PHF5A	1262.86	-1.03747	0.208992	-4.96416	6.89998e-07	8.10712e-05
RP11-305M3.2	39.5471	-5.72953	1.15493	-4.96095	7.01504e-07	8.17822e-05
HS6ST2	1314.34	-1.58623	0.319912	-4.95832	7.11043e-07	8.26588e-05
SHCBP1	471.703	-1.35795	0.273967	-4.95659	7.17401e-07	8.29267e-05
DBI	3579.55	-1.30094	0.262519	-4.95562	7.21014e-07	8.31095e-05
CASP7	261.471	-1.58386	0.319785	-4.95288	7.31245e-07	8.35826e-05
CENPA	350.55	-1.82559	0.368982	-4.94763	7.51211e-07	8.56255e-05
MCM4	4079.42	-0.851401	0.17231	-4.94111	7.76786e-07	8.80501e-05
CDCA8	970.049	-1.38083	0.279582	-4.9389	7.8565e-07	8.88089e-05
SGOL2	1133.55	-1.57007	0.318265	-4.93323	8.08812e-07	9.11751e-05
DARS	2715.94	-1.10508	0.2242	-4.92899	8.26575e-07	9.24138e-05
GATM	2107.02	-1.61634	0.328134	-4.92584	8.3998e-07	9.3149e-05
RP11-126K1.6	91.2738	-1.69517	0.345301	-4.90925	9.14262e-07	0.000100299
HEATR5A	804.305	-1.25521	0.255765	-4.90768	9.21613e-07	0.000100531
CDCA2	496.786	-1.54195	0.314496	-4.90292	9.44203e-07	0.000101944
QKI	15974.8	-1.31548	0.268623	-4.8971	9.72614e-07	0.000104735
SDC4	186.864	-1.65866	0.338936	-4.89374	9.89375e-07	0.00010626
BTG3	1619.14	-1.58446	0.324437	-4.88372	1.04105e-06	0.000111518
LRP4	2563.03	-1.58829	0.325687	-4.87675	1.07849e-06	0.000115226
HERC5	46.697	-1.84875	0.379619	-4.87001	1.11591e-06	0.000118605
TRIM9	1762.53	-0.765252	0.157172	-4.86887	1.12237e-06	0.000118982
SDC2	780.027	-1.67257	0.343679	-4.86667	1.13493e-06	0.000119694
DACH1	3320.01	-1.84014	0.379315	-4.85122	1.22704e-06	0.000128744
CENPQ	663.855	-1.79139	0.3694	-4.84945	1.23802e-06	0.000129235
CAPG	521.453	-2.46612	0.508989	-4.84514	1.26523e-06	0.000131404
EIF3E	12207.4	-0.9241	0.190814	-4.84294	1.2793e-06	0.00013231
NIF3L1	772.701	-0.820965	0.169524	-4.84277	1.28041e-06	0.00013231
COX20P1	37.4246	-4.80848	0.994118	-4.83693	1.31858e-06	0.000135783
KDELC2	698.493	-1.2268	0.253675	-4.83612	1.32398e-06	0.000135783
LMNB1	7081.87	-0.848574	0.175458	-4.83633	1.32261e-06	0.000135783
SNRPG	2076.04	-1.24022	0.257344	-4.81932	1.44049e-06	0.000146265
FBXO5	1349.51	-1.40964	0.292625	-4.81722	1.45575e-06	0.000147084
TRIB2	3638.54	-0.979201	0.203305	-4.81642	1.46155e-06	0.000147307
CEP55	609.104	-1.63752	0.340161	-4.81395	1.47973e-06	0.000148046
BZW1	3946.25	-0.803729	0.167229	-4.80617	1.5385e-06	0.000152434
H1F0	24585.5	-1.06712	0.222618	-4.79348	1.63911e-06	0.000160185
NPM1	17646.1	-0.787182	0.164285	-4.79157	1.65479e-06	0.000160841
LRR1	408.113	-1.34592	0.281342	-4.78393	1.71902e-06	0.000165123
MAT2B	2434.78	-1.20647	0.252185	-4.78406	1.71791e-06	0.000165123
PRTFDC1	1386.32	-1.00202	0.209435	-4.7844	1.71499e-06	0.000165123
BRIP1	1155.53	-1.54318	0.322818	-4.78036	1.7498e-06	0.000167686
USP1	4359.98	-0.940906	0.196875	-4.77922	1.75978e-06	0.000167856
RFTN2	523.802	-1.65452	0.346252	-4.77838	1.76717e-06	0.000168168
PEG10	15570.2	-0.806229	0.168898	-4.77346	1.81084e-06	0.000171526
IER5	1220.72	-1.15494	0.241979	-4.77289	1.81601e-06	0.000171619
MEGF10	1647.03	-1.78718	0.374704	-4.76957	1.84622e-06	0.000173672
C7orf33	27.1282	-3.65476	0.766766	-4.76646	1.8749e-06	0.000174564
SKA1	426.651	-1.51266	0.317467	-4.76478	1.8906e-06	0.000175427
FAM60A	2801.91	-1.34363	0.28207	-4.76346	1.90301e-06	0.000176179
ATG10	245.49	-1.48439	0.312182	-4.75489	1.98552e-06	0.000182989
ARL17B	103.738	-2.7467	0.57809	-4.75134	2.02069e-06	0.000185396
CEBPZ	2386.33	-0.717497	0.150998	-4.75169	2.01724e-06	0.000185396
RPL30	27077.2	-0.910674	0.192017	-4.74269	2.10904e-06	0.000191782
NLGN4X	1273.78	-0.701555	0.148025	-4.73943	2.14322e-06	0.000194458
ZNF77	273.55	-0.807296	0.170432	-4.73677	2.17152e-06	0.00019659
CENPK	1273.74	-1.55262	0.328087	-4.73235	2.21935e-06	0.000200035
UNG	1881.43	-0.801803	0.169565	-4.72859	2.26079e-06	0.000202876
COX20	3018.36	-0.702061	0.148523	-4.72696	2.27909e-06	0.000204071
VIM	30747.9	-1.28593	0.272399	-4.72078	2.34946e-06	0.000207381
SETD7	2516.41	-0.926508	0.196227	-4.72161	2.33982e-06	0.000207381
GPN3	553.746	-0.88984	0.188499	-4.72067	2.35072e-06	0.000207381
CLVS1	1526.53	-0.756001	0.160081	-4.72263	2.32816e-06	0.000207381
BRCA1	1245.54	-1.46431	0.31026	-4.71963	2.36269e-06	0.000207703
NXT2	223.343	-1.45862	0.309068	-4.71941	2.36534e-06	0.000207703
CPNE3	4189.03	-1.06602	0.225918	-4.7186	2.37476e-06	0.000208083
ACBD7	396.552	-1.88989	0.400615	-4.71748	2.3878e-06	0.000208385
BMP7	758.979	-1.59617	0.338449	-4.71614	2.40366e-06	0.000208385
SHROOM3	1992.64	-1.15811	0.245535	-4.71669	2.39709e-06	0.000208385
SDHD	1020.84	-0.995959	0.211166	-4.71647	2.39971e-06	0.000208385
DDX3X	10245.8	-0.770676	0.163455	-4.7149	2.41829e-06	0.00020921
HNRNPA0	16108.7	-0.700094	0.148504	-4.71432	2.42514e-06	0.00020936
HOPX	1055.69	-2.38363	0.506663	-4.70456	2.54413e-06	0.000218251
HGF	269.865	-2.24994	0.478375	-4.70329	2.55998e-06	0.000219151
MCM3	3136.49	-1.19394	0.254393	-4.69329	2.68842e-06	0.000227764
FAM83D	536.475	-1.46323	0.312042	-4.68921	2.74256e-06	0.000231393
PPT1	2061.15	-0.745898	0.159162	-4.68642	2.7803e-06	0.000233614
RAD51B	135.535	-1.44093	0.307685	-4.68314	2.82516e-06	0.000235471
KIF20A	1137.98	-1.285	0.274632	-4.67901	2.88269e-06	0.000239067
GINS4	570.279	-1.60323	0.343202	-4.6714	2.99159e-06	0.000245815
ARHGEF6	378.889	-1.45233	0.311055	-4.66904	3.02611e-06	0.000248154
RAB12	2056.72	-1.07523	0.230462	-4.66556	3.0778e-06	0.000250884
CDCA7	3070.14	-1.3943	0.298887	-4.66498	3.08647e-06	0.00025109
SUCLG2	467.138	-1.50874	0.323736	-4.66038	3.15625e-06	0.000256258
PGK1	5915.59	-0.882972	0.189513	-4.65917	3.17491e-06	0.000257262
H2AFZ	12213.8	-1.18367	0.254583	-4.64946	3.32812e-06	0.000268436
LARP7	2273.56	-0.956556	0.205747	-4.64919	3.33249e-06	0.000268436
CASQ1	169.392	-1.7814	0.383281	-4.64776	3.35555e-06	0.000269762
SMARCA5	6781.26	-0.853082	0.183691	-4.64411	3.41539e-06	0.000273498
TTC23	408.146	-1.00608	0.216998	-4.63635	3.54619e-06	0.000282277
ARL6IP6	1727.99	-1.1252	0.242764	-4.63495	3.57028e-06	0.000283131
TTC5	975.612	-0.784178	0.169244	-4.63342	3.59674e-06	0.000284678
CENPE	1825.75	-1.45435	0.313989	-4.63184	3.62428e-06	0.000286304
COMMD10	739.785	-1.3486	0.291318	-4.62929	3.66916e-06	0.000289259
PPIH	1068.73	-0.765798	0.165611	-4.62407	3.76291e-06	0.000292843
RPS4X	35933.5	-1.00204	0.216967	-4.6184	3.86717e-06	0.000299139
ID4	9068.44	-1.71348	0.371202	-4.61603	3.91144e-06	0.000301424
CLNS1A	3389.2	-0.906455	0.196438	-4.61445	3.94133e-06	0.000303157
C9orf47	70.3943	-1.42219	0.308265	-4.61354	3.95873e-06	0.000303538
GSTM5	388.053	-1.33835	0.290641	-4.60484	4.12783e-06	0.000314545
CRNDE	231.034	-2.06602	0.449156	-4.59977	4.22954e-06	0.000321696
TRIM59	1013.08	-1.55814	0.338835	-4.59852	4.25498e-06	0.000322433
HADHB	1305.05	-0.761116	0.165507	-4.5987	4.25131e-06	0.000322433
PRELID2	59.993	-1.83057	0.398187	-4.59727	4.2807e-06	0.000323185
PHKA1	272.165	-1.30457	0.284018	-4.59326	4.36368e-06	0.000328239
CDK6	2290.1	-1.18324	0.258588	-4.57579	4.74425e-06	0.00035426
ZNF367	826.416	-1.4525	0.317679	-4.57224	4.82548e-06	0.000358364
FAM72C	43.3192	-3.65697	0.800125	-4.5705	4.86561e-06	0.00036069
STAG2	4473.93	-0.933638	0.204336	-4.56913	4.89758e-06	0.000362403
SLC2A10	366.413	-1.62038	0.356204	-4.54902	5.38969e-06	0.000394072
RBBP8	949.814	-1.12259	0.246783	-4.54889	5.39297e-06	0.000394072
SERP1	3217.18	-0.914613	0.201128	-4.54741	5.43099e-06	0.000396143
ACP1	2804.5	-0.705118	0.155246	-4.54195	5.5736e-06	0.000405822
TAGLN2	1860.79	-1.61972	0.3568	-4.53959	5.63649e-06	0.000409671
SMEK2	5054.84	-0.713851	0.157434	-4.53429	5.77987e-06	0.000417129
RP11-222A11.1	184.91	-2.0659	0.45571	-4.53337	5.80508e-06	0.000418211
ST8SIA1	1674.24	-0.924585	0.204926	-4.5118	6.42796e-06	0.000455073
LL0XNC01-240C2.1	9.40037	-5.47475	1.21372	-4.51072	6.46071e-06	0.000456602
ASPM	3239.06	-1.638	0.363284	-4.50886	6.51764e-06	0.000459081
RPS18	46042.9	-0.926874	0.205568	-4.50884	6.51823e-06	0.000459081
CLIC4	6426.14	-0.901052	0.200226	-4.50017	6.78986e-06	0.00047739
ASF1B	334.647	-1.69704	0.377249	-4.49844	6.84524e-06	0.000480458
CNBP	7833.53	-0.891158	0.19814	-4.49763	6.87159e-06	0.000481358
SURF1	472.582	-1.21032	0.269379	-4.49298	7.02348e-06	0.000487947
PHLDA1	8192.5	-1.28315	0.285958	-4.48719	7.21678e-06	0.000497994
FAM171B	4225.47	-1.05111	0.234314	-4.48589	7.2609e-06	0.000500195
PDIA6	4525.36	-0.798354	0.178243	-4.47903	7.49818e-06	0.000511376
HJURP	1162.49	-1.22282	0.273271	-4.47476	7.64984e-06	0.000520851
RNU2-6P	12.8454	-4.47533	1.00023	-4.47428	7.66678e-06	0.000521138
DLEU1	152.802	-1.3554	0.303101	-4.4718	7.7564e-06	0.000526355
ATP6V1G1	3536.01	-0.963467	0.215479	-4.47127	7.77553e-06	0.000526779
CHEK1	1656.32	-1.06305	0.237858	-4.46928	7.84833e-06	0.000529957
CDC25C	512.514	-1.48479	0.332349	-4.46756	7.91173e-06	0.000533358
TAF7	4791.65	-0.921474	0.206535	-4.46158	8.13583e-06	0.000547563
C5orf34	328.354	-1.31249	0.294364	-4.45873	8.24467e-06	0.000550354
PTGR1	578.384	-0.939844	0.21077	-4.45909	8.23071e-06	0.000550354
SEPHS1	3217.76	-0.834099	0.187079	-4.45855	8.25156e-06	0.000550354
SLC25A5	3055.1	-1.00762	0.22608	-4.4569	8.31531e-06	0.000552374
DCLRE1A	893.047	-0.883183	0.198433	-4.45078	8.5558e-06	0.000565595
MTTP	55.1326	-2.19796	0.494103	-4.44838	8.65222e-06	0.00056921
COL11A1	3206.69	-1.6261	0.365756	-4.44586	8.75424e-06	0.000573158
RPS2P5	3531.83	-1.49752	0.337253	-4.44035	8.98141e-06	0.000583364
DET1	309.909	-0.736895	0.165993	-4.43932	9.02444e-06	0.00058523
CA3	41.3494	-2.12699	0.47968	-4.43418	9.24238e-06	0.000596527
ADCYAP1	246.105	-1.32069	0.298189	-4.42902	9.46627e-06	0.00060829
ASF1A	1575.55	-1.02095	0.230518	-4.42895	9.46923e-06	0.00060829
RPL39	10053.6	-1.20506	0.272387	-4.42407	9.68596e-06	0.000620265
ERH	7220.18	-1.01158	0.228733	-4.42254	9.75459e-06	0.000622711
RAD21	11897.6	-0.815428	0.184542	-4.41867	9.931e-06	0.000632393
CLIC1	2011.63	-1.37614	0.311664	-4.41546	1.00794e-05	0.000639812
ALDH6A1	848.466	-0.767563	0.173992	-4.41149	1.02662e-05	0.000648292
WARS2	246.156	-1.04219	0.236629	-4.40432	1.06115e-05	0.000666794
PRDX3	2810.68	-0.818489	0.185849	-4.40406	1.06244e-05	0.000666794
FPGT	365.783	-0.991792	0.225217	-4.40372	1.06409e-05	0.000666811
TAF9B	1463.62	-0.875892	0.19968	-4.38647	1.15203e-05	0.000712101
ITGB8	4967.19	-1.52961	0.348815	-4.38516	1.15902e-05	0.000715339
NRG1	869.866	-1.26376	0.288443	-4.38131	1.17968e-05	0.000726993
CENPL	340.353	-1.10196	0.251686	-4.37834	1.19589e-05	0.000733668
MDFI	455.676	-2.57854	0.589251	-4.37596	1.20899e-05	0.000739746
KIF5B	9022.18	-0.853069	0.194948	-4.37588	1.20941e-05	0.000739746
RYK	2049.54	-0.89407	0.204533	-4.37128	1.2352e-05	0.000754396
CASC5	2025.86	-1.49948	0.343342	-4.3673	1.25792e-05	0.000764846
PSMD10	1920.27	-1.00182	0.229422	-4.36671	1.26132e-05	0.000765775
IPO11	935.232	-0.709144	0.162466	-4.36487	1.27198e-05	0.000770868
PRR11	808.95	-1.29464	0.296725	-4.3631	1.28235e-05	0.00077395
CCNE2	653.989	-1.47953	0.339463	-4.35845	1.30986e-05	0.000788225
ANP32B	3989.94	-1.06732	0.245124	-4.35421	1.33545e-05	0.000800098
LYN	133.996	-1.76327	0.405014	-4.3536	1.33918e-05	0.000801159
POLA2	728.768	-0.939062	0.215758	-4.35238	1.34667e-05	0.00080248
HMGB1	27598.7	-0.838333	0.19261	-4.35249	1.34598e-05	0.00080248
CNN3	6561.28	-1.09198	0.25098	-4.35086	1.35607e-05	0.000804211
H3F3A	6066.66	-0.772125	0.177557	-4.34861	1.37002e-05	0.000811305
INSM1	1534.71	-1.14756	0.263955	-4.34756	1.37658e-05	0.000814013
RHOT1	2402.75	-0.759027	0.174623	-4.34665	1.38233e-05	0.000816235
MLC1	1389.84	-1.8189	0.418824	-4.34287	1.40631e-05	0.00082563
KIF24	444.581	-1.33677	0.307778	-4.34329	1.40364e-05	0.00082563
ELAVL2	3862.12	-1.04416	0.24049	-4.34179	1.41325e-05	0.000827328
HMGN2	13849.2	-0.912223	0.210565	-4.33226	1.47588e-05	0.000860297
HERC6	128.209	-1.6948	0.391564	-4.32829	1.50272e-05	0.000873455
SNHG5	2590.79	-1.29832	0.299988	-4.3279	1.50535e-05	0.000873741
C9orf156	231.991	-0.760503	0.175736	-4.32753	1.50793e-05	0.000874
ZFX	1446.26	-0.846397	0.195659	-4.32588	1.51927e-05	0.000878085
BBX	1620.53	-1.25154	0.289541	-4.32249	1.54279e-05	0.000886673
EVA1C	72.3992	-1.85597	0.429454	-4.3217	1.54829e-05	0.000888584
DDAH1	3797.17	-1.4127	0.326923	-4.32121	1.55178e-05	0.000889338
CDCA5	986.397	-1.43677	0.332912	-4.31577	1.59048e-05	0.000907706
SESN3	5518.81	-1.08527	0.251711	-4.31156	1.6211e-05	0.000918774
CD9	194.601	-1.58986	0.368946	-4.30918	1.63859e-05	0.000926118
FAS	44.905	-2.43547	0.565234	-4.30879	1.6415e-05	0.000926487
RNU2-59P	119.657	-2.70864	0.628842	-4.30735	1.65223e-05	0.000929978
DMC1	129.612	-1.34312	0.311994	-4.30494	1.67029e-05	0.000936279
TICRR	980.936	-1.40857	0.327316	-4.3034	1.68199e-05	0.000940258
ARMC1	2252.92	-0.726676	0.168894	-4.30256	1.68838e-05	0.000941339
TMEM221	96.7129	-2.70682	0.629315	-4.30121	1.69867e-05	0.000945394
KIF23	1740.47	-1.33897	0.311361	-4.30038	1.70504e-05	0.000945394
SPATA13	2083.64	-1.08633	0.252859	-4.29617	1.7377e-05	0.000960904
ACSBG1	196.036	-1.77845	0.414169	-4.29402	1.75464e-05	0.00096896
HAT1	1800.64	-1.04378	0.243358	-4.28908	1.79412e-05	0.000986767
MAGOHB	920.694	-0.763187	0.177925	-4.28938	1.79175e-05	0.000986767
ELP4	574.068	-0.88146	0.205544	-4.28843	1.79937e-05	0.000988325
MTDH	3381.25	-0.719402	0.167945	-4.28355	1.83931e-05	0.00100621
BUB3	4081.81	-0.716595	0.167378	-4.2813	1.85803e-05	0.00101374
YAP1	3801.66	-1.53055	0.35779	-4.2778	1.88752e-05	0.00102522
ANAPC16	2056.3	-0.839608	0.196268	-4.27788	1.88685e-05	0.00102522
GOLPH3L	435.862	-0.712881	0.166667	-4.27728	1.89187e-05	0.00102537
RAB9A	394.698	-0.855224	0.200258	-4.27062	1.94931e-05	0.00104955
GCA	1100.67	-1.24508	0.291676	-4.2687	1.96614e-05	0.00105722
ACVR1	1009.18	-0.779814	0.18271	-4.26803	1.97205e-05	0.001059
RB1	1905.93	-0.920056	0.215609	-4.26724	1.97904e-05	0.00105931
TMEM161B-AS1	4236.53	-0.869381	0.203755	-4.2668	1.98297e-05	0.00105931
AAMDC	244.593	-1.16152	0.272258	-4.26626	1.98781e-05	0.00106051
SOX2	10539.2	-1.42597	0.334663	-4.26093	2.03579e-05	0.00108309
PLA2G3	63.0381	-2.79013	0.655158	-4.25872	2.05603e-05	0.00108839
ACOT2	193.63	-1.06887	0.251404	-4.25159	2.12255e-05	0.00111777
NUDT12	810.093	-1.23483	0.290581	-4.24953	2.14221e-05	0.00112528
PRSS35	132.317	-1.88461	0.443823	-4.2463	2.17325e-05	0.00113866
GALM	145.987	-1.28114	0.301895	-4.24367	2.19896e-05	0.00115066
PAQR8	644.726	-1.31216	0.309393	-4.24109	2.22442e-05	0.00116101
VRK1	1810.81	-0.934954	0.220692	-4.23646	2.27072e-05	0.00117767
TMEM123	5404.29	-1.31115	0.309994	-4.22958	2.34129e-05	0.00120662
AP3M1	2330.26	-0.726099	0.171664	-4.22978	2.33922e-05	0.00120662
MMADHC	2503.01	-0.745664	0.176313	-4.22921	2.34514e-05	0.00120709
MASTL	906.2	-1.11933	0.26474	-4.22803	2.35742e-05	0.00121188
PDCL	1202.99	-0.744479	0.176104	-4.2275	2.36307e-05	0.00121326
GTSE1	1069.7	-1.30016	0.307716	-4.22519	2.38744e-05	0.0012227
RAD51AP1	1136.03	-1.55454	0.368684	-4.21646	2.48171e-05	0.00125995
SLC25A20	270.549	-0.861079	0.204443	-4.21182	2.53318e-05	0.00128289
RP11-1002K11.1	549.032	-1.28391	0.304948	-4.21026	2.55072e-05	0.00128888
TRIM21	107.855	-1.21308	0.288515	-4.20456	2.61591e-05	0.00131989
LZIC	1137.11	-0.752039	0.179097	-4.19907	2.68013e-05	0.00134896
MTFR2	104.952	-1.59276	0.379838	-4.19326	2.74978e-05	0.00137053
LRRC3B	1698.93	-1.14128	0.27216	-4.19342	2.74779e-05	0.00137053
STK17A	1865.39	-1.60771	0.383684	-4.19019	2.78726e-05	0.00138584
LINC01158	4644.57	-1.16536	0.278257	-4.18807	2.81342e-05	0.00139715
DSN1	891.686	-1.04402	0.24956	-4.18346	2.87105e-05	0.00142232
TP53	1291.64	-1.03546	0.247621	-4.18163	2.89426e-05	0.00143208
E2F8	477.616	-1.66232	0.397558	-4.18133	2.89814e-05	0.00143227
PTPRM	1736.21	-0.884055	0.211492	-4.18009	2.9139e-05	0.00143313
NEDD1	1124.82	-1.3069	0.312706	-4.17933	2.92366e-05	0.00143621
GYG1	234.077	-1.28854	0.308462	-4.1773	2.94984e-05	0.00144196
C6orf211	841.474	-0.888453	0.212655	-4.17791	2.94194e-05	0.00144196
WDR76	1148.29	-0.817691	0.195799	-4.17617	2.96461e-05	0.00144591
MRPL51	1973.15	-0.908093	0.217462	-4.17587	2.96852e-05	0.00144609
NUDCD2	1307.32	-0.873712	0.209321	-4.17403	2.99254e-05	0.00145606
SELK	1358.98	-1.09877	0.263524	-4.16951	3.05252e-05	0.00147997
GM2A	278.171	-1.01228	0.242779	-4.16953	3.05225e-05	0.00147997
LINC01159	431.486	-1.29156	0.309978	-4.16663	3.09134e-05	0.00149524
RP11-364L4.1	70.205	-2.09121	0.502081	-4.16509	3.11229e-05	0.00150183
AIF1L	2902.55	-0.990299	0.237881	-4.163	3.14089e-05	0.00150877
TMA16	771.04	-0.867182	0.208406	-4.16101	3.16839e-05	0.00151991
OARD1	1406.7	-0.760165	0.18279	-4.15869	3.20075e-05	0.00152673
SNRPE	3687.16	-1.04375	0.25117	-4.15555	3.24502e-05	0.00154402
IGFBPL1	1773.86	-1.35796	0.326833	-4.15491	3.25422e-05	0.0015466
CENPU	2104.06	-1.50399	0.362189	-4.1525	3.28865e-05	0.00155754
UBE2C	1912.05	-1.52605	0.36778	-4.14935	3.33419e-05	0.00157546
PAG1	1621.32	-1.28194	0.309268	-4.14507	3.39717e-05	0.00160152
CNIH1	1664.26	-1.08349	0.261489	-4.14353	3.41996e-05	0.00161041
PPP1CB	8958.95	-0.822692	0.198625	-4.14194	3.44374e-05	0.00161788
DPY19L1	2271.4	-1.28496	0.310316	-4.1408	3.46093e-05	0.00162038
EEPD1	469.331	-1.51376	0.365622	-4.14023	3.46965e-05	0.00162261
RPL22L1	903.726	-1.27944	0.309241	-4.13735	3.51338e-05	0.00164118
BMPR1B	340.842	-1.59626	0.386356	-4.13157	3.60296e-05	0.00167538
CXorf57	763.815	-1.25917	0.305121	-4.1268	3.67852e-05	0.0017047
ABCD3	2888.37	-0.787271	0.190808	-4.12598	3.69155e-05	0.0017088
FAM98B	3797.02	-0.740626	0.17958	-4.12421	3.72012e-05	0.00172008
C8orf4	927.921	-1.70976	0.414757	-4.12231	3.75094e-05	0.00172847
SLC1A2	6026.49	-0.888737	0.21564	-4.1214	3.76579e-05	0.00173142
RFC3	941.779	-0.797694	0.193631	-4.11965	3.7944e-05	0.00174262
SALL1	3001.67	-1.21313	0.294673	-4.11687	3.84053e-05	0.00176182
LAMTOR3	2443.09	-0.760052	0.184668	-4.11578	3.85879e-05	0.00176822
FAM114A1	375.416	-1.11368	0.27066	-4.11469	3.87706e-05	0.00177262
ZNF714	1276.72	-1.25582	0.305552	-4.11003	3.95615e-05	0.00180273
CTD-2514C3.1	51.416	-2.55667	0.622712	-4.10571	4.0308e-05	0.00183064
ITGA6	1901.16	-1.22253	0.297994	-4.10254	4.08634e-05	0.0018538
CTC-467M3.1	17.6296	-2.65447	0.647211	-4.1014	4.10654e-05	0.0018609
TEAD2	1625.78	-1.27915	0.311924	-4.10084	4.11645e-05	0.00186333
SNRPGP2	147.804	-1.39866	0.34116	-4.09972	4.13656e-05	0.00186689
SH3BGRL	3177.58	-1.02988	0.251212	-4.09964	4.13799e-05	0.00186689
EIF1AX	4191.66	-0.837698	0.204386	-4.09861	4.15634e-05	0.0018731
UCP2	547.199	-1.17637	0.287115	-4.09722	4.18143e-05	0.00187758
MPP5	1277.59	-1.11078	0.271093	-4.09742	4.17787e-05	0.00187758
CCNA2	2507.29	-1.33765	0.326761	-4.09367	4.246e-05	0.00189887
SLMO2	1786.57	-0.783272	0.191388	-4.09258	4.26598e-05	0.00190572
PNPLA8	2367.29	-0.800521	0.195617	-4.09228	4.27146e-05	0.00190609
TSPAN10	24.2098	-1.86243	0.455266	-4.09085	4.2979e-05	0.0019103
CYCS	5285.96	-0.88499	0.216339	-4.09076	4.29957e-05	0.0019103
RNF157-AS1	70.8615	-2.1209	0.518612	-4.08956	4.32186e-05	0.00191396
RPL37	34945	-0.856987	0.20959	-4.08888	4.33457e-05	0.00191409
E2F7	778.308	-1.36211	0.333168	-4.08834	4.34462e-05	0.00191463
GSG2	160.855	-1.57486	0.385498	-4.08525	4.40291e-05	0.0019265
METTL7A	481.08	-1.5201	0.372133	-4.08482	4.41108e-05	0.0019265
RP11-309G3.3	374.504	-1.33297	0.32622	-4.08612	4.38656e-05	0.0019265
GDI2	9179.11	-0.746277	0.182668	-4.08543	4.39944e-05	0.0019265
AHCY	2636.53	-0.853735	0.209104	-4.08282	4.44921e-05	0.00194096
CTD-2292M16.7	10.471	-3.47148	0.851151	-4.07857	4.53141e-05	0.00196544
NSL1	968.416	-0.783548	0.192098	-4.0789	4.52498e-05	0.00196544
CCT3	7920.58	-0.731555	0.179368	-4.07852	4.53238e-05	0.00196544
LINC00943	236.926	-2.3539	0.577345	-4.07711	4.55993e-05	0.00197119
CDCA4	718.947	-1.25355	0.307526	-4.07625	4.5768e-05	0.00197119
RPS29	13590.6	-1.42014	0.348674	-4.07299	4.64138e-05	0.00199292
TK1	413.159	-1.91118	0.469396	-4.07158	4.66951e-05	0.00199945
PHLPP1	2771.85	-0.850727	0.209004	-4.07038	4.6936e-05	0.00200482
SNRPGP10	135.277	-1.31479	0.323045	-4.06998	4.70173e-05	0.0020062
NSA2	2637.75	-0.859074	0.211372	-4.06428	4.81811e-05	0.00204308
SPCS2	1897.57	-0.787164	0.193713	-4.06356	4.8329e-05	0.00204723
CECR1	593.466	-1.54369	0.379939	-4.06299	4.84486e-05	0.00205017
ITGB1	2778.65	-1.09451	0.269579	-4.06007	4.9057e-05	0.00207163
PRIM1	875.743	-0.785019	0.193829	-4.05005	5.12061e-05	0.00214908
QSER1	3977.43	-0.894686	0.221233	-4.04409	5.25263e-05	0.00219548
LRTOMT	280.443	-0.762569	0.18878	-4.03946	5.35734e-05	0.00222787
NSFP1	6.10755	-5.79227	1.43419	-4.03869	5.37495e-05	0.00223292
TGIF1	736.986	-1.10997	0.27499	-4.03642	5.4273e-05	0.00224783
STK17B	505.771	-1.24583	0.308687	-4.03589	5.43952e-05	0.00224833
AIDA	916.749	-0.795474	0.197134	-4.0352	5.45564e-05	0.00225272
EMP2	653.074	-1.13576	0.281823	-4.03003	5.57706e-05	0.00229591
OTOS	10.0015	-3.72732	0.925264	-4.02838	5.61621e-05	0.00230738
ZDHHC22	473.188	-1.12564	0.279869	-4.02203	5.76978e-05	0.00235473
EMG1	481.979	-0.771168	0.19174	-4.02195	5.77174e-05	0.00235473
MDFIC	834.293	-1.36407	0.339186	-4.02161	5.78022e-05	0.00235584
LDHB	18559	-0.745894	0.185486	-4.0213	5.78778e-05	0.00235658
MAMDC2	200.403	-1.73995	0.432789	-4.02031	5.81214e-05	0.00235945
WSCD1	2282.27	-1.25138	0.311264	-4.02032	5.8119e-05	0.00235945
TCTN3	795.963	-0.714322	0.177663	-4.02066	5.80359e-05	0.00235945
C11orf58	6206.5	-0.734574	0.183419	-4.00489	6.20471e-05	0.00249407
KIF14	873.343	-1.43963	0.359519	-4.00433	6.21939e-05	0.00249752
NCKAP1	7762.83	-0.766266	0.191634	-3.99858	6.37223e-05	0.0025464
PLCB4	713.383	-1.02166	0.255907	-3.9923	6.54363e-05	0.00260472
ZEB1	4078.71	-1.18805	0.297913	-3.98793	6.66529e-05	0.00264543
LARS2	697.623	-0.763406	0.1916	-3.98437	6.76605e-05	0.00267603
PRIM2	698.522	-0.705617	0.1771	-3.98428	6.76855e-05	0.00267603
C20orf196	176.757	-1.04287	0.261882	-3.98222	6.82745e-05	0.00269671
NOC3L	694.56	-0.837154	0.210387	-3.97912	6.91703e-05	0.00272421
TMEM230	1525.98	-0.948193	0.238317	-3.9787	6.92924e-05	0.00272639
GOLIM4	1573.18	-1.2418	0.312184	-3.97778	6.95603e-05	0.00272733
VEPH1	633.46	-1.1017	0.276966	-3.97772	6.9578e-05	0.00272733
IMMP2L	203.005	-0.929338	0.233699	-3.97664	6.98958e-05	0.00273174
DEK	8998.14	-0.99358	0.250132	-3.97223	7.12043e-05	0.00277493
RP3-418C23.2	97.9881	-1.76578	0.44483	-3.96956	7.20041e-05	0.00279287
GNG5	910.17	-1.17593	0.296221	-3.96977	7.19424e-05	0.00279287
ZC3HAV1	232.206	-1.02523	0.258294	-3.96924	7.21008e-05	0.00279391
SKA2	5118.16	-0.742338	0.187109	-3.9674	7.26596e-05	0.0028129
NIFK-AS1	168.905	-0.772679	0.194791	-3.96671	7.28725e-05	0.00281552
TIFA	973.762	-0.793961	0.20038	-3.96228	7.42382e-05	0.00285778
GLI3	5362.01	-1.39934	0.353422	-3.95941	7.51338e-05	0.00288463
E2F2	625.724	-1.33744	0.337846	-3.95871	7.53559e-05	0.00288463
RPS3A	50555	-1.3291	0.335708	-3.9591	7.5232e-05	0.00288463
CUTC	381.736	-0.925683	0.23399	-3.95607	7.61923e-05	0.00290838
EPB41L3	5067.83	-0.838538	0.21209	-3.95369	7.6954e-05	0.00292397
PCDHB18	131.064	-1.02308	0.258825	-3.95278	7.72488e-05	0.00292958
FAM84B	1571.53	-1.52177	0.385168	-3.95093	7.78493e-05	0.00294689
HES1	2436.24	-1.3204	0.334244	-3.9504	7.80203e-05	0.00295064
ERLIN2	1213.63	-0.725663	0.183774	-3.94868	7.85847e-05	0.00296158
FGGY	157.178	-1.59248	0.403534	-3.94635	7.9353e-05	0.00297628
LIFR	3601.59	-1.33239	0.337677	-3.94575	7.9551e-05	0.00298098
CENPM	306.224	-1.7866	0.454004	-3.9352	8.31288e-05	0.00309802
AF127936.7	133.509	-1.34595	0.342019	-3.9353	8.30919e-05	0.00309802
KCNE3	77.5507	-1.76366	0.448273	-3.93435	8.34224e-05	0.00310331
WEE1	2325.69	-1.09309	0.277909	-3.93326	8.38011e-05	0.00311174
POT1	825.782	-0.726082	0.184637	-3.93249	8.40719e-05	0.00311614
LINC00664	323.14	-1.51504	0.385434	-3.93073	8.46899e-05	0.00313054
MZT1	1374.63	-1.10997	0.282816	-3.92469	8.68397e-05	0.00319229
CA12	2135.06	-1.1598	0.295583	-3.92376	8.71787e-05	0.00319512
PLOD2	673.057	-1.71086	0.436335	-3.92097	8.81923e-05	0.00321929
RPS26	2614.38	-1.8901	0.482084	-3.92068	8.82984e-05	0.0032203
SNCAIP	2093.1	-0.860609	0.219531	-3.92022	8.84699e-05	0.00322333
AURKB	903.44	-1.48844	0.379794	-3.91907	8.88897e-05	0.00322608
KPNA2	5435.03	-0.772932	0.197251	-3.91852	8.90959e-05	0.00322923
TJP2	494.558	-0.93489	0.238655	-3.91732	8.95373e-05	0.00324236
RPA3	888.095	-1.1304	0.288594	-3.91694	8.96802e-05	0.00324466
DEPDC1B	1278.63	-1.27642	0.326324	-3.91152	9.17172e-05	0.00330085
SUMO2	9274.83	-0.723684	0.185123	-3.9092	9.26014e-05	0.00332559
FAM201A	22.3459	-1.99283	0.509959	-3.90782	9.3133e-05	0.00333421
LINC00998	775.371	-1.00506	0.25719	-3.90785	9.31197e-05	0.00333421
TIMM8B	1245.66	-1.24857	0.319611	-3.90653	9.36297e-05	0.00334322
AZI2	1806.79	-0.718642	0.184079	-3.90398	9.46237e-05	0.00337283
NUP37	485.311	-1.01295	0.259505	-3.9034	9.48524e-05	0.00337803
PNPLA4	240.209	-0.888188	0.227595	-3.9025	9.52049e-05	0.00338683
TST	182.556	-2.0285	0.520366	-3.89821	9.69052e-05	0.00342432
HIGD1A	2348.76	-0.890945	0.228894	-3.8924	9.92574e-05	0.00349536
CDKN1B	6782.82	-0.879647	0.226039	-3.89157	9.95977e-05	0.00350433
MRPL42	2030.58	-0.816283	0.20989	-3.88911	0.000100614	0.00352797
SAP30	968.623	-1.07668	0.276897	-3.88839	0.000100911	0.00353536
POC1A	369.547	-1.23879	0.318669	-3.8874	0.000101322	0.00354282
TMTC4	2097.88	-0.776078	0.199633	-3.88752	0.000101273	0.00354282
TMEM206	909.682	-0.832713	0.214403	-3.88387	0.000102805	0.0035833
SLC25A18	107.517	-1.628	0.419532	-3.88052	0.000104233	0.00361765
RPL12	19048.7	-1.00517	0.259125	-3.87907	0.000104856	0.0036362
MYBL1	417.719	-1.22738	0.316472	-3.87831	0.000105184	0.00364447
TNFRSF11B	20.7437	-2.88193	0.744275	-3.87213	0.000107887	0.00371924
AUNIP	87.6322	-1.9165	0.495245	-3.8698	0.000108926	0.00374873
C1GALT1C1	375.855	-0.818609	0.211537	-3.86982	0.000108916	0.00374873
PLK4	1568.57	-1.14698	0.296679	-3.86608	0.0001106	0.0037904
ALG1L	23.0528	-2.94049	0.761006	-3.86395	0.000111569	0.00381723
STT3B	7172.54	-0.708506	0.183395	-3.86328	0.000111873	0.00382442
METTL4	687.487	-0.78486	0.203191	-3.86268	0.000112152	0.00382758
MNS1	252.497	-1.19944	0.310912	-3.8578	0.000114412	0.00389626
MKKS	1453.44	-0.726661	0.188366	-3.85772	0.00011445	0.00389626
GYG2	492.614	-1.20624	0.312896	-3.85509	0.000115686	0.00392851
DMRTA2	1031.39	-1.61028	0.417733	-3.85481	0.000115821	0.00392984
CALU	3005.28	-0.747698	0.194136	-3.85141	0.00011744	0.00397819
G3BP1	5915.58	-0.739876	0.192699	-3.83954	0.000123266	0.00415426
ENKUR	338.08	-1.22172	0.318871	-3.83139	0.000127423	0.00425644
NUDT21	7966.38	-0.772575	0.201684	-3.83063	0.000127818	0.00426268
C14orf23	4628.83	-0.829614	0.216636	-3.82953	0.000128389	0.00427475
PLGLB2	12.7001	-4.78034	1.24945	-3.82596	0.000130262	0.00433009
CYYR1	451.167	-1.09762	0.286996	-3.82451	0.000131034	0.00435219
LAMTOR5	1859.64	-0.872593	0.228293	-3.82225	0.000132237	0.004379
SMNDC1	1413.74	-0.774329	0.202588	-3.8222	0.000132269	0.004379
PENK	482.718	-1.84209	0.481972	-3.82198	0.000132385	0.0043793
RPL31	25965.2	-1.00437	0.262998	-3.81891	0.000134041	0.00442334
NSMCE2	612.639	-0.774194	0.202894	-3.81575	0.000135772	0.00447327
DNASE2	233.123	-1.18192	0.309823	-3.81481	0.000136289	0.00448309
TIMELESS	2377.15	-0.959415	0.251654	-3.81243	0.000137607	0.00451915
COL9A1	1348.84	-0.981563	0.257608	-3.8103	0.000138799	0.004551
ZFHX4-AS1	208.852	-1.72969	0.454096	-3.80909	0.000139482	0.00456973
FOXM1	1567.69	-1.14884	0.301632	-3.80873	0.000139682	0.00457263
PDPN	729.848	-1.7292	0.454392	-3.80552	0.000141506	0.00462401
CDC20	1353.13	-1.33195	0.350019	-3.80537	0.00014159	0.00462401
NCAPG2	1537.96	-0.703686	0.185111	-3.80142	0.00014387	0.00467234
TMLHE	294.083	-0.832367	0.219279	-3.79593	0.00014709	0.00475052
CDCA3	972.042	-1.0725	0.28266	-3.79431	0.000148054	0.00477413
FANCI	2529.46	-1.05325	0.27766	-3.7933	0.00014866	0.00478613
FSTL1	4114.92	-1.08771	0.287171	-3.78768	0.000152063	0.00486127
ESD	4898.59	-0.713789	0.188509	-3.7865	0.000152781	0.00487412
SLC2A5	53.5384	-2.01296	0.531816	-3.78508	0.000153661	0.00489323
FANCF	1039.42	-0.715463	0.189112	-3.78328	0.000154772	0.00491588
CCNG1	2120.36	-0.949243	0.251189	-3.77899	0.000157463	0.004991
SPC24	601.048	-1.37305	0.363365	-3.77871	0.000157646	0.00499292
ACAA2	1211.15	-0.762823	0.201885	-3.77851	0.000157772	0.00499308
MRPS33	750.547	-0.775322	0.205228	-3.77786	0.000158179	0.00500206
CDC14A	362.655	-1.31843	0.349029	-3.77741	0.000158468	0.00500734
CHRDL1	1884.33	-1.13519	0.300538	-3.7772	0.000158604	0.00500778
HNRNPLL	2546.19	-0.71435	0.189611	-3.76745	0.000164922	0.00517134
DUSP16	643.08	-1.09082	0.289639	-3.76612	0.000165807	0.00519113
TUBB6	615.925	-1.17561	0.31222	-3.76534	0.000166322	0.00520329
MFAP2	1377.08	-1.46009	0.387828	-3.76479	0.000166687	0.00520674
CENPH	874.536	-1.10268	0.292949	-3.76407	0.000167171	0.00520994
MRPL15	1352.13	-0.763877	0.202937	-3.76411	0.000167142	0.00520994
RP11-466H18.1	338.478	-1.11475	0.296219	-3.76325	0.00016772	0.00522307
PACSIN3	179.82	-2.12098	0.563634	-3.76304	0.000167858	0.0052234
ZCCHC10	986.117	-0.815703	0.216851	-3.76159	0.000168835	0.00524183
HRSP12	628.791	-1.00425	0.267026	-3.76085	0.000169335	0.00524939
HEPH	225.272	-1.80721	0.481519	-3.75314	0.000174633	0.00536486
PCGF5	848.284	-1.15805	0.308587	-3.75276	0.000174899	0.00536901
SNX24	332.742	-0.804726	0.214474	-3.75209	0.000175366	0.0053793
SFXN5	1236.8	-0.924987	0.246547	-3.75177	0.000175591	0.00538215
POLR1D	2615.63	-0.752892	0.200688	-3.75155	0.000175747	0.0053829
RPL24	22190.3	-0.87578	0.233531	-3.75016	0.000176719	0.00540865
CD44	70.6146	-1.44821	0.386846	-3.74362	0.000181385	0.00551843
AKAP12	5426.31	-0.945292	0.252717	-3.74052	0.000183637	0.00556625
FAM96A	1095.07	-0.86834	0.232496	-3.73486	0.000187817	0.00568452
NCAPD2	2996.76	-0.956887	0.256307	-3.73336	0.000188939	0.00569741
PIGK	835.094	-0.743845	0.199241	-3.7334	0.000188913	0.00569741
DSC3	31.4479	-2.17923	0.584393	-3.72906	0.000192199	0.00575332
TWF1	1827.54	-0.729969	0.195811	-3.72793	0.000193059	0.00576642
PGM2	773.223	-1.02679	0.275546	-3.72637	0.000194257	0.00579374
KIF20B	1257.17	-1.01904	0.273825	-3.7215	0.000198042	0.00589801
TGIF2	1394.83	-1.18565	0.31863	-3.7211	0.000198356	0.00589877
FGFBP3	3561.39	-0.961988	0.258512	-3.72125	0.00019824	0.00589877
GADD45A	431.812	-1.03792	0.279019	-3.71989	0.000199308	0.00592278
RP11-395B7.7	379.692	-0.979023	0.263469	-3.7159	0.000202482	0.00599969
PTER	102.122	-1.94351	0.523174	-3.71485	0.000203323	0.00601153
MCM8	885.738	-1.21972	0.328874	-3.70878	0.000208258	0.00611767
RP11-390E23.6	268.671	-1.03458	0.278996	-3.70822	0.000208721	0.00612689
SNHG6	4105.38	-1.00367	0.271052	-3.70288	0.000213169	0.00625264
CRTAP	1544.56	-0.718366	0.194017	-3.70259	0.000213409	0.00625264
ATRAID	1006.36	-0.929724	0.251294	-3.69975	0.000215812	0.00629888
PLGRKT	584.833	-0.838586	0.226653	-3.69988	0.000215705	0.00629888
EFHB	74.3544	-1.68445	0.455444	-3.69849	0.000216884	0.00632566
RPL7	43744.5	-0.779599	0.210905	-3.69644	0.00021864	0.00637233
S100A13	103.891	-1.84078	0.498721	-3.69101	0.000223367	0.00648239
TEX26	52.5936	-2.04229	0.553357	-3.69072	0.000223623	0.00648522
PARD3B	720.17	-1.24572	0.337655	-3.68932	0.000224856	0.00651637
TWSG1	1140.65	-1.04956	0.284644	-3.68729	0.000226654	0.00655918
SLCO1C1	223.618	-1.97773	0.536585	-3.68577	0.000228008	0.00657976
FAM111A	1465.88	-1.18062	0.320316	-3.68579	0.000227994	0.00657976
HCG4P3	16.8536	-3.17859	0.862986	-3.68324	0.000230284	0.0066192
RPL10A	19521	-0.912954	0.247908	-3.68264	0.000230835	0.00662862
CDC25A	954.026	-0.929833	0.252749	-3.67888	0.000234263	0.00669885
RPS7	24375.7	-0.999954	0.272033	-3.67585	0.000237056	0.00675511
RP11-159K7.2	29.4961	-2.36922	0.644724	-3.67478	0.000238053	0.00677407
FUNDC1	559.908	-0.822038	0.223932	-3.67093	0.000241671	0.00685795
FAM211A-AS1	19487.5	-0.722292	0.196756	-3.67101	0.000241594	0.00685795
ANGPTL1	227.643	-2.48921	0.678432	-3.66906	0.000243445	0.00690351
RPS23	35122.9	-0.856922	0.233578	-3.66867	0.000243812	0.00690914
CHAF1B	558.235	-1.00109	0.272909	-3.66821	0.000244254	0.0069167
RIBC2	62.6266	-1.73519	0.473595	-3.66388	0.000248427	0.0069963
WBP5	1932.08	-0.717414	0.195873	-3.66264	0.000249629	0.0070205
AJUBA	817.256	-1.29849	0.354541	-3.66244	0.000249822	0.0070211
ITGB3BP	943.544	-1.13725	0.310641	-3.66096	0.000251274	0.00705222
EMILIN3	230.613	-1.47285	0.402444	-3.65977	0.000252441	0.00705594
COX7A2	5388.72	-1.11882	0.305669	-3.66025	0.00025197	0.00705594
SNX3	2590.08	-0.81912	0.223894	-3.65853	0.000253669	0.00706641
CCDC8	381.317	-1.27286	0.348197	-3.65557	0.000256609	0.0071013
TRIQK	1880.4	-0.938858	0.25703	-3.65272	0.000259479	0.0071694
C16orf74	19.8881	-2.0454	0.56024	-3.65094	0.000261286	0.00720959
CYS1	10.2913	-2.19259	0.600625	-3.65051	0.000261724	0.00721195
PTGES3P1	84.2835	-1.42695	0.391022	-3.64929	0.000262968	0.00724135
ZNF92	1555.57	-0.800781	0.219674	-3.64532	0.00026706	0.0073414
RP11-83C7.1	12.2428	-3.12114	0.857049	-3.64173	0.000270812	0.00742109
AGA	295.969	-0.937471	0.257676	-3.63817	0.00027458	0.00749664
ABTB2	802.337	-1.1466	0.315357	-3.63587	0.000277044	0.00753767
LOX	376.586	-2.14187	0.589247	-3.63493	0.000278053	0.00755284
PTGFRN	1942.97	-0.821549	0.226203	-3.6319	0.000281337	0.00762404
POLQ	670.391	-1.20857	0.332895	-3.63048	0.0002829	0.00763605
TMSB4X	57052.5	-0.881849	0.242935	-3.62997	0.000283451	0.00764541
YEATS4	1028.26	-0.913474	0.251823	-3.62745	0.000286239	0.00769068
BTBD17	202.108	-2.3342	0.644429	-3.62212	0.000292197	0.00782508
OPN3	365.299	-0.770426	0.212726	-3.62169	0.000292686	0.00783304
CCDC163P	72.9856	-2.32951	0.643404	-3.6206	0.000293916	0.00784544
LINC00263	347.614	-0.874906	0.241623	-3.62096	0.000293513	0.00784544
ZNF208	50.2463	-2.91449	0.805547	-3.61803	0.000296852	0.00788266
RP11-810B23.1	5.1518	-4.05079	1.11979	-3.61746	0.000297508	0.00788984
MAGOH	1364.71	-0.763173	0.210965	-3.61753	0.000297432	0.00788984
RP11-120J1.1	817.589	-1.80053	0.498185	-3.61419	0.000301294	0.00795929
GPR98	4565.74	-1.30324	0.360686	-3.61323	0.000302411	0.0079785
AC068535.2	22.6683	-1.62203	0.449076	-3.61194	0.000303917	0.00800792
WDHD1	1580.75	-0.918321	0.254604	-3.60686	0.00030993	0.00813491
OXR1	1720.61	-1.00512	0.27869	-3.60658	0.00031026	0.00813835
HTRA1	579.521	-1.11348	0.30954	-3.5972	0.000321664	0.00838043
AC006050.2	14.1814	-7.91242	2.20015	-3.59631	0.000322763	0.00839635
MND1	318.82	-1.2243	0.340492	-3.59569	0.000323537	0.00841113
MKI67	6200.42	-1.06616	0.296548	-3.59523	0.000324101	0.00842045
CAPZA2	4621.45	-0.769384	0.214722	-3.58317	0.000339446	0.00876349
RP11-436D23.1	181.677	-1.43821	0.401943	-3.57815	0.000346038	0.00891679
COX7C	7826.77	-0.744468	0.208079	-3.57781	0.000346484	0.00892268
ROBO2	6424.96	-0.806285	0.225388	-3.57732	0.000347132	0.00892813
PCNP	5104.19	-0.794748	0.222204	-3.57665	0.00034802	0.00893973
SRP14	7425.58	-0.775051	0.216693	-3.57673	0.000347924	0.00893973
RND2	498.492	-1.21824	0.340729	-3.57538	0.000349717	0.00896643
CCDC110	37.4126	-1.47489	0.412871	-3.57229	0.000353876	0.00903343
TMEM208	468.849	-1.05342	0.295018	-3.57071	0.000356019	0.00907116
HAUS6	2407.51	-0.72388	0.202778	-3.56981	0.000357236	0.00909651
HSPA13	3800.01	-0.871152	0.244215	-3.56715	0.000360886	0.00916897
PGGT1B	584.074	-0.775096	0.217279	-3.56729	0.000360695	0.00916897
ACOT13	383.368	-0.734579	0.206237	-3.56181	0.000368302	0.00931455
WARS2-IT1	5.269	-4.68474	1.31553	-3.56111	0.000369296	0.00933389
COX7A2L	2996.53	-0.824627	0.231826	-3.55709	0.000374981	0.00945423
FZD7	817.987	-1.7399	0.48919	-3.55669	0.000375552	0.00945581
DR1	2808.37	-0.887974	0.249672	-3.55656	0.000375737	0.00945581
HIST1H3G	33.0199	-3.88649	1.09338	-3.55458	0.000378586	0.00952166
FILIP1	406.761	-1.71692	0.484028	-3.54716	0.000389407	0.00975782
PLEKHG4	172.086	-1.2753	0.359706	-3.54539	0.000392036	0.0097997
BCHE	407.974	-1.15508	0.326188	-3.54115	0.000398387	0.00993418
SLC4A4	276.692	-1.1117	0.314177	-3.53845	0.000402482	0.010018
CTC-523E23.1	140.532	-1.21527	0.343505	-3.53784	0.000403414	0.0100229
PNRC2	2879.79	-0.747869	0.211389	-3.53788	0.00040336	0.0100229
ACTR6	1800.27	-0.770275	0.218182	-3.53043	0.000414888	0.0102643
PALLD	2786.34	-1.03454	0.293088	-3.52979	0.000415891	0.0102741
PHYHIPL	1729.11	-1.02121	0.289347	-3.52935	0.000416579	0.0102813
HNRNPCP2	246.273	-1.04319	0.295823	-3.52639	0.000421266	0.010372
AC004057.1	24.8761	-2.81306	0.797911	-3.52553	0.000422642	0.0103776
C6orf57	516.407	-1.01659	0.288432	-3.52454	0.000424221	0.0104071
RP11-402D21.2	13.2765	-2.34739	0.666117	-3.52399	0.000425103	0.0104083
GNG12	1134.06	-1.25669	0.356633	-3.52377	0.000425458	0.0104083
HMGN2P5	185.215	-1.00841	0.286157	-3.52396	0.000425153	0.0104083
IPP	376.201	-0.741871	0.210514	-3.5241	0.000424926	0.0104083
MYO1E	289.635	-0.900301	0.255649	-3.52163	0.000428905	0.0104548
FAM227B	94.7173	-1.33672	0.379703	-3.52043	0.00043085	0.0104818
MRPL47	1212.97	-0.81243	0.230797	-3.52011	0.000431372	0.0104883
ACN9	359.178	-0.994242	0.283378	-3.50854	0.000450574	0.0108776
IFIH1	44.849	-1.31761	0.376017	-3.50412	0.000458119	0.0110272
ZFP36L2	1550.45	-1.15713	0.330404	-3.50215	0.000461513	0.0110763
ZNF826P	252.203	-1.00551	0.287104	-3.50223	0.000461374	0.0110763
AGPAT5	2363.92	-0.724844	0.206961	-3.50231	0.000461238	0.0110763
HTR1D	7.9538	-2.56914	0.734573	-3.49745	0.000469721	0.0112106
RP11-298I3.4	30.395	-1.98466	0.567415	-3.49773	0.000469243	0.0112106
DDX60	160.774	-1.33508	0.381715	-3.49758	0.000469498	0.0112106
MRPL33	1491.52	-0.946145	0.27053	-3.49738	0.00046985	0.0112106
COX16	1147.46	-0.777808	0.222736	-3.49206	0.000479309	0.0113437
NUDCD1	990.824	-0.708629	0.20309	-3.48923	0.000484417	0.0114448
P2RY12	232.018	-1.1868	0.340264	-3.48787	0.000486887	0.0114832
SNHG8	1194.44	-0.99886	0.286521	-3.48617	0.000489996	0.0115433
MRPS7	1032.91	-0.843078	0.241862	-3.48579	0.000490692	0.011553
ASPH	2216.26	-0.913359	0.262253	-3.48274	0.000496306	0.0116583
MARCKS	41629.4	-0.963579	0.276715	-3.48221	0.000497294	0.0116749
CRB2	1518.17	-1.49288	0.428804	-3.4815	0.00049862	0.0116993
PAPPA2	759.046	-1.57459	0.452371	-3.48075	0.000500009	0.0117251
MID1	3561.52	-1.00904	0.290328	-3.47551	0.00050989	0.0119159
GLIPR2	334.24	-0.808317	0.232619	-3.47485	0.00051113	0.011938
YWHAQ	19099.3	-0.702507	0.202219	-3.474	0.000512766	0.0119694
FAM103A1	413.912	-0.716517	0.20647	-3.47032	0.000519835	0.0121068
LXN	135.757	-1.28175	0.36939	-3.46992	0.000520612	0.012118
SLC1A5	396.264	-1.38197	0.398305	-3.46962	0.000521202	0.0121248
TBC1D1	2996.35	-0.789969	0.227846	-3.46713	0.000526057	0.0122169
2015-09-01	2286.99	-0.860628	0.24829	-3.46623	0.000527817	0.0122509
IFI27L2	402.969	-1.6793	0.48482	-3.46376	0.000532679	0.0123009
KIFC1	1880.69	-1.10999	0.320476	-3.46358	0.000533037	0.0123022
RFX4	901.439	-1.34554	0.388705	-3.46159	0.000536987	0.0123655
NDUFA12	1132.71	-0.820927	0.237231	-3.46046	0.000539257	0.0124038
UBE2E1	4047.29	-0.774926	0.223984	-3.45973	0.000540716	0.0124164
TMEM261	1295.88	-0.901443	0.26066	-3.45832	0.000543562	0.0124469
SPATA6	314.79	-1.11168	0.321551	-3.45724	0.000545746	0.0124765
SUV39H2	1111.76	-0.756806	0.218936	-3.45674	0.000546753	0.012492
ANAPC10	388.779	-0.729207	0.210978	-3.45632	0.000547598	0.0125043
CTD-2195M15.1	51.2292	-1.91082	0.553774	-3.45054	0.000559472	0.0126834
CASP1	33.8086	-1.7287	0.501017	-3.45038	0.000559797	0.0126838
AQP5	47.5059	-2.05598	0.595932	-3.45003	0.000560522	0.0126862
ARMC4	68.3155	-1.52686	0.442564	-3.45003	0.000560524	0.0126862
ABCB4	82.1395	-1.26727	0.36737	-3.44958	0.000561461	0.0126934
NDUFB5	1638.36	-0.925918	0.268498	-3.44851	0.000563683	0.0127225
CD58	116.063	-1.2246	0.35528	-3.44686	0.000567133	0.0127745
SAMD4A	752.889	-1.08066	0.31355	-3.44652	0.000567858	0.0127745
SRP9	10700.2	-1.01737	0.295253	-3.44575	0.000569479	0.0128039
RHPN2	126.709	-1.19104	0.345807	-3.44422	0.000572699	0.0128551
LIN9	759.031	-0.820782	0.238331	-3.44387	0.000573449	0.0128578
FAIM	404.002	-0.814533	0.236508	-3.44399	0.000573192	0.0128578
GTF2A2	1509.39	-0.889509	0.25838	-3.44263	0.000576079	0.0129042
MST4	394.705	-1.72923	0.502674	-3.44007	0.000581573	0.0129831
RPL27	17287.8	-0.869349	0.252804	-3.43883	0.000584231	0.0130211
FUNDC2	2670.99	-0.712088	0.207111	-3.43819	0.000585608	0.0130305
REST	1304.73	-0.870912	0.253333	-3.43781	0.000586438	0.0130419
WDFY3-AS2	245.745	-1.34797	0.392184	-3.43709	0.000588009	0.0130697
PSMD5-AS1	752.958	-1.20334	0.350512	-3.43309	0.00059675	0.0132281
NDUFB4	2664.15	-0.724065	0.210995	-3.43166	0.000599893	0.013269
HAUS1	1614.14	-0.788303	0.229804	-3.43033	0.000602848	0.0132912
RPS13	18556.7	-0.839807	0.244879	-3.42948	0.000604738	0.0133257
FAT1	3225.16	-1.132	0.330161	-3.42862	0.000606659	0.0133609
CDK4	3167.24	-0.787587	0.229808	-3.42715	0.000609952	0.0134117
SMAD5	2765.25	-0.900691	0.263277	-3.42108	0.000623741	0.0136635
RP11-755F10.1	2.75652	-4.1687	1.22021	-3.4164	0.00063456	0.0138265
PTN	11367.1	-1.57952	0.46242	-3.41576	0.000636037	0.0138513
BET1	638.012	-0.77449	0.227085	-3.41057	0.000648265	0.0140727
TTC30A	323.339	-0.7951	0.233378	-3.40691	0.000657023	0.0142477
MED11	301.126	-0.873107	0.256755	-3.40054	0.000672522	0.0144767
ABHD3	838.791	-1.37167	0.403571	-3.39882	0.000676775	0.014545
GAB1	1461.46	-1.02847	0.302704	-3.39761	0.000679771	0.0145889
THAP9	555.201	-0.767613	0.226087	-3.39521	0.000685752	0.0146762
CHEK2	502.313	-0.910935	0.268735	-3.38971	0.000699657	0.0149426
LYRM5	590.007	-0.711814	0.210086	-3.38821	0.00070351	0.0150013
HLA-DOB	3.20975	-3.30737	0.976409	-3.38728	0.000705903	0.0150367
PRIMA1	52.3439	-2.71147	0.800886	-3.38559	0.000710245	0.0151056
TMEM119	24.0359	-1.77013	0.52335	-3.3823	0.000718809	0.0152402
CFL2	1688.09	-0.709557	0.209926	-3.38004	0.000724765	0.0153167
RNU6-2	10.9699	-1.92587	0.569947	-3.37903	0.000727426	0.0153434
STIL	700.466	-0.846007	0.250573	-3.37628	0.000734724	0.0154894
SPR	88.9427	-1.34812	0.399322	-3.37604	0.000735382	0.0154953
TACC3	1436.06	-1.26648	0.375277	-3.3748	0.000738705	0.0155433
TMEM194A	2298.08	-1.03699	0.307338	-3.3741	0.000740586	0.0155504
DAD1	1585.69	-0.898157	0.266191	-3.3741	0.000740575	0.0155504
NFIB	29771.7	-0.761643	0.225823	-3.37274	0.000744229	0.0156014
TMED7	1783.73	-0.837908	0.248461	-3.37239	0.000745182	0.015604
LIMA1	845.228	-0.816297	0.242118	-3.37148	0.000747648	0.015633
ARL17A	108.605	-1.53642	0.455944	-3.36975	0.000752358	0.0157154
EMX2	2604.07	-1.07342	0.318753	-3.36757	0.000758343	0.015784
ACSS3	177.067	-1.44984	0.430556	-3.36736	0.000758907	0.0157877
HEG1	2067.6	-1.04775	0.311602	-3.36246	0.000772514	0.0160138
RP11-616L12.1	20.7457	-3.38773	1.00782	-3.36144	0.000775368	0.0160486
C14orf2	3257.1	-0.90386	0.268988	-3.36022	0.00077879	0.0161113
MRPS28	614.248	-1.13006	0.336436	-3.35892	0.000782466	0.0161628
NBPF10	1493.74	-0.916855	0.27336	-3.35403	0.000796449	0.0163646
PEPD	705.426	-1.02426	0.305881	-3.34855	0.000812353	0.0166207
ETFA	1490.06	-0.707323	0.211407	-3.34579	0.000820485	0.0167453
TOMM7	4593.28	-0.906246	0.271141	-3.34235	0.000830735	0.0169123
RP3-428L16.2	272.595	-1.36581	0.408675	-3.34205	0.000831631	0.0169191
EFHD2	412.296	-1.36406	0.408334	-3.34054	0.000836152	0.0169719
NDUFA7	533.948	-1.31722	0.394337	-3.34033	0.000836788	0.0169764
OSTC	1454.6	-0.715087	0.214254	-3.33758	0.000845129	0.0170863
MYLK-AS1	76.3342	-0.885599	0.265393	-3.33693	0.000847102	0.0170995
E2F1	1368.9	-1.23799	0.371048	-3.33646	0.000848511	0.017112
PSMB1	2927.34	-0.817533	0.245039	-3.33633	0.00084891	0.017112
SLC9A3R1	366.263	-1.43605	0.430531	-3.33553	0.000851379	0.0171452
LATS2	274.686	-1.0493	0.31471	-3.33418	0.000855527	0.0171939
NCK1	703.446	-0.723503	0.217099	-3.33259	0.000860407	0.0172422
TAF13	827.637	-0.725315	0.217695	-3.3318	0.00086286	0.0172656
KIAA1161	1388.39	-0.919813	0.276204	-3.33019	0.000867852	0.0173486
ZNF217	1307.96	-1.18586	0.356125	-3.32988	0.000868824	0.0173595
RP11-276H19.1	43.542	-1.92297	0.577851	-3.3278	0.000875346	0.0174387
RPL9	48180.7	-1.16362	0.34966	-3.32785	0.000875179	0.0174387
ZEB1-AS1	434.679	-1.02519	0.30802	-3.32832	0.000873725	0.0174387
SDR16C5	33.6603	-1.72221	0.517939	-3.32511	0.00088384	0.0175414
LSM3	2227.95	-0.958047	0.28817	-3.32459	0.000885481	0.0175495
RAD54L	659.923	-1.02379	0.308045	-3.3235	0.000888962	0.0176071
RP11-222K16.2	6.13852	-3.06989	0.92405	-3.32221	0.000893059	0.0176712
NDUFS4	1687.58	-0.811174	0.244185	-3.32196	0.000893861	0.0176785
RNF5	2462.26	-0.740679	0.22313	-3.3195	0.000901789	0.0177837
RAB23	683.364	-0.7583	0.22853	-3.31817	0.000906092	0.0178514
FAM69C	167.015	-2.38316	0.718716	-3.31586	0.000913629	0.0179566
RP11-561C5.4	140.809	-1.85132	0.558378	-3.31553	0.000914694	0.017965
GSTM4	186.572	-1.0954	0.330733	-3.31203	0.000926202	0.0181082
TMEM14C	1184.24	-1.04617	0.315868	-3.31204	0.000926195	0.0181082
FOLH1	198.056	-1.52206	0.460005	-3.30879	0.000937017	0.0182619
LRP10	339.654	-1.18836	0.359219	-3.30819	0.000939021	0.0182714
NDUFA6	2087.13	-0.73671	0.222764	-3.30713	0.000942582	0.0183233
GABARAP	2993.01	-0.81362	0.246284	-3.30358	0.000954571	0.0185211
PTPMT1	187.093	-0.756602	0.229106	-3.30242	0.000958553	0.0185369
CTNNB1	11501.9	-0.708157	0.214449	-3.30222	0.00095922	0.018541
RAB13	699.222	-0.942549	0.285664	-3.29951	0.000968549	0.018686
CAAP1	776.333	-0.783679	0.237606	-3.29822	0.000972991	0.018754
RP11-196G18.24	293.772	-1.50365	0.456125	-3.29657	0.000978725	0.0188128
STXBP3	1136.4	-0.808563	0.245287	-3.2964	0.000979333	0.0188142
CENPW	458.723	-0.919774	0.27912	-3.29526	0.000983309	0.0188818
RPS27	35673.2	-0.85108	0.258561	-3.2916	0.000996205	0.0190668
RP11-958N24.2	78.98	-5.15789	1.56709	-3.29137	0.000997003	0.0190731
RPL10	49475.8	-0.823625	0.250405	-3.28917	0.00100483	0.0191601
Z83001.1	42.1645	-2.47182	0.752401	-3.28524	0.00101895	0.0193393
CBR3	21.6155	-1.89297	0.57627	-3.28486	0.00102033	0.0193565
ECI2	1311.68	-0.709875	0.216245	-3.28273	0.00102806	0.0194671
BDH2	447.452	-0.911242	0.277893	-3.27911	0.00104135	0.0196551
NPIPA5	109.856	-3.89807	1.18947	-3.27715	0.00104862	0.019747
HIST1H2BD	307.211	-1.02663	0.31327	-3.27714	0.00104864	0.019747
RP1-104O17.1	61.4371	-1.66528	0.508289	-3.27625	0.00105196	0.0197732
RP11-293A21.1	3.94992	-3.75705	1.14744	-3.27428	0.0010593	0.0198523
DNAJC1	861.275	-0.867989	0.265091	-3.2743	0.00105924	0.0198523
GGH	1585.27	-0.906949	0.277093	-3.27308	0.00106381	0.0199045
CMTM6	849.074	-0.762236	0.233012	-3.27123	0.00107081	0.0200136
LINC00404	10.4124	-4.04029	1.23551	-3.27013	0.00107497	0.020051
APOL4	173.23	-1.61076	0.492676	-3.26942	0.00107768	0.0200784
EME1	304.522	-1.01329	0.3107	-3.26132	0.00110895	0.0205395
PAM	3073.73	-0.920365	0.282217	-3.26119	0.00110946	0.0205395
MRPL22	738.835	-0.771575	0.236606	-3.26101	0.00111018	0.0205395
PARPBP	558.828	-1.19635	0.367001	-3.2598	0.00111489	0.0206152
PRKCQ-AS1	50.2215	-1.32973	0.408124	-3.25814	0.00112146	0.0207085
RP11-613F7.1	15.3064	-1.75261	0.53799	-3.2577	0.00112318	0.020731
SP110	100.646	-1.0824	0.332359	-3.25673	0.00112703	0.0207834
AC009501.4	46.4705	-1.41935	0.435964	-3.25565	0.00113132	0.0208435
RP11-661O13.1	17.3892	-2.49947	0.767934	-3.2548	0.00113471	0.0208778
ZSCAN12P1	41.9015	-1.3686	0.420701	-3.25314	0.00114138	0.0209264
KLHL13	530.069	-1.15571	0.355383	-3.25201	0.0011459	0.0209988
ZNF107	879.481	-0.838015	0.257848	-3.25004	0.0011539	0.021087
ZNF788	437.289	-0.784761	0.241482	-3.24977	0.00115499	0.021087
PGM1	748.428	-0.717367	0.220737	-3.24987	0.00115459	0.021087
SOD1	3800.84	-0.788522	0.242875	-3.24661	0.00116788	0.021236
RP11-504A18.1	23.1832	-2.27857	0.701884	-3.24636	0.00116889	0.0212393
RMI1	1423.18	-0.734472	0.226327	-3.24518	0.00117374	0.0213086
PLEKHF2	420.231	-0.962744	0.297017	-3.24137	0.00118956	0.0215098
ACSF2	195.685	-1.09224	0.337119	-3.23991	0.00119567	0.0215916
HINT1	6802.5	-0.800171	0.24709	-3.23838	0.00120211	0.0216793
RP1-28H20.3	5.28069	-2.46824	0.762394	-3.23749	0.00120587	0.0217183
UXT	1147.68	-0.849234	0.262508	-3.23508	0.00121608	0.0218543
LSM2	918.599	-0.932514	0.288275	-3.23481	0.00121725	0.0218656
TMEM187	98.5725	-1.11175	0.343776	-3.23393	0.00122101	0.0219235
SF3B14	2734.07	-0.74481	0.230827	-3.22671	0.00125222	0.0223955
CHMP5	3144.13	-0.700523	0.217259	-3.22437	0.00126252	0.0225109
COL22A1	199.127	-1.76198	0.54654	-3.22387	0.00126469	0.0225298
IPO7	8440.46	-0.704105	0.218485	-3.22267	0.00127	0.0226048
PEX2	1061.46	-0.744015	0.230952	-3.22152	0.00127512	0.0226368
RP11-195F19.9	85.5382	-0.890037	0.276502	-3.21892	0.00128675	0.0227939
CPT2	240.002	-0.98805	0.307062	-3.21776	0.00129198	0.0228469
TMEM159	639.577	-1.02056	0.317422	-3.21513	0.00130383	0.0229969
PBXIP1	1062.97	-1.09018	0.339339	-3.21266	0.00131513	0.0231408
UBL5	2859.71	-1.09578	0.341155	-3.21197	0.00131827	0.0231518
TMEM177	354.867	-0.83455	0.260028	-3.20946	0.00132985	0.023315
PARP4	683.798	-0.776026	0.242282	-3.20298	0.00136014	0.0237444
C6orf223	19.7157	-1.95371	0.610048	-3.20255	0.00136217	0.0237596
IMPA2	309.86	-0.987401	0.308367	-3.20203	0.00136463	0.0237721
DOCK1	1206.8	-0.949503	0.297246	-3.19433	0.00140154	0.0242499
TPPP2	2.94833	-3.8525	1.2067	-3.1926	0.00140996	0.0243506
CTD-2173L22.4	7.95581	-2.56449	0.803399	-3.19205	0.00141268	0.0243759
LSM5	2167.92	-0.795111	0.249429	-3.18773	0.00143394	0.0247165
LOXL1-AS1	92.6274	-1.12037	0.351692	-3.18567	0.0014442	0.0248201
C10orf107	44.8814	-1.44873	0.454836	-3.18517	0.0014467	0.0248527
THBS2	278.22	-1.57878	0.495873	-3.18385	0.00145332	0.0249454
PTGES3	10594.8	-0.775804	0.243805	-3.18207	0.00146225	0.0250526
MID1IP1	785.806	-1.05166	0.33056	-3.18145	0.00146542	0.0250747
HCG22	87.7259	-1.9311	0.607762	-3.1774	0.00148601	0.0253471
HIST1H2BJ	78.1081	-1.93111	0.608049	-3.1759	0.00149371	0.025436
PSME1	1235.49	-0.807621	0.254342	-3.17534	0.00149662	0.0254444
LRRIQ3	29.4789	-1.79215	0.564517	-3.17466	0.00150012	0.025471
NEUROG1	282.044	-1.53167	0.482677	-3.17328	0.00150725	0.0255663
TMEM132B	3307.41	-1.26448	0.398931	-3.16968	0.00152608	0.0257727
AC026271.5	191.745	-1.08186	0.341669	-3.16639	0.00154343	0.0259586
CCDC15	231.905	-0.823214	0.260344	-3.16203	0.00156676	0.0262489
RSL24D1	4844.9	-0.730025	0.231037	-3.15978	0.00157891	0.0263964
TFPI	332.206	-1.29704	0.410571	-3.15911	0.00158251	0.026418
FZD2	574.989	-1.47632	0.467445	-3.15827	0.00158706	0.0264589
CREB5	4448.2	-1.15141	0.364841	-3.15591	0.00159996	0.0266031
NAP1L1	27309	-0.719039	0.227881	-3.15532	0.0016032	0.0266305
FANCB	152.583	-1.20983	0.383773	-3.15247	0.00161895	0.0268217
NAMPTL	7.34114	-2.53728	0.805969	-3.14812	0.00164326	0.0271357
TTR	7575.8	-5.26261	1.67188	-3.14772	0.00164548	0.0271504
TMEM74	155.05	-0.798975	0.253841	-3.14754	0.00164651	0.0271564
LRIG1	2732.32	-1.06382	0.338088	-3.14657	0.00165197	0.0272246
NUDT7	88.0241	-1.23825	0.393851	-3.14397	0.00166674	0.0273908
RPS2P7	15.4902	-1.4648	0.46619	-3.14208	0.00167754	0.0274918
ATP6V0E1	977.683	-0.848724	0.270665	-3.13571	0.00171441	0.0278786
E2F5	1589.64	-0.882383	0.281464	-3.13498	0.00171868	0.0279192
CYBRD1	504.13	-1.26865	0.404692	-3.13485	0.00171941	0.0279199
C7orf55	92.4503	-1.06466	0.339665	-3.13443	0.00172187	0.0279487
FKBP9L	10.5404	-2.90816	0.928203	-3.13311	0.00172967	0.028031
LINC00681	1.69711	-4.25647	1.3593	-3.13136	0.00173998	0.0280982
RP11-726G1.1	115.294	-1.61361	0.515337	-3.13117	0.00174109	0.0281047
RLBP1	80.9332	-2.52088	0.806249	-3.12668	0.00176792	0.0284033
PNMA6C	29.482	-1.48165	0.473991	-3.1259	0.00177262	0.0284342
SNRPD2	4254.33	-0.738542	0.236372	-3.12449	0.00178114	0.0285415
ZFAS1	4432.08	-0.711854	0.227834	-3.12445	0.0017814	0.0285415
PSMA2	3877.16	-0.766934	0.245501	-3.12395	0.00178438	0.028578
LAPTM4B	2037.55	-0.89724	0.287283	-3.12319	0.00178905	0.028608
CCND2	17418	-0.862589	0.276212	-3.12292	0.00179067	0.0286227
UBE2T	1438.59	-0.779098	0.249561	-3.12188	0.00179699	0.0287125
COL4A6	2554.22	-1.35719	0.435327	-3.11763	0.0018231	0.0290052
TTPA	47.2741	-1.83535	0.588818	-3.11702	0.00182692	0.0290321
PPP1R3D	103.421	-0.983545	0.315535	-3.11707	0.0018266	0.0290321
RPS12	15741.5	-0.857008	0.27506	-3.11571	0.001835	0.0291062
SPINK8	41.3336	-1.26605	0.406919	-3.1113	0.00186267	0.0294311
RPL41	22540.9	-0.738343	0.237312	-3.11127	0.00186282	0.0294311
DEPDC7	98.229	-1.03557	0.333009	-3.10974	0.0018725	0.0295612
C12orf29	636.156	-0.707996	0.227812	-3.10781	0.00188477	0.029732
JAM2	1616.93	-0.824094	0.265229	-3.10711	0.00188928	0.0297749
SIPA1L2	2120.86	-0.91528	0.294671	-3.10611	0.00189566	0.0298463
SUZ12	3148.94	-0.718217	0.231296	-3.10518	0.00190164	0.0299143
MAP7D3	172.836	-1.21697	0.392291	-3.10222	0.00192077	0.030091
BARD1	889.156	-0.845164	0.273229	-3.09324	0.00197982	0.0308391
FEN1	1396.96	-0.989746	0.319989	-3.09306	0.00198104	0.0308463
P4HA1	1529.01	-0.967773	0.312899	-3.09293	0.00198192	0.0308483
RPL38	12363.1	-0.897973	0.290561	-3.09048	0.00199833	0.0310212
PRKD3	1678.26	-0.811185	0.262473	-3.09055	0.00199787	0.0310212
ORC1	463.067	-0.896765	0.290222	-3.08992	0.00200208	0.0310526
ERBB2IP	3302.42	-0.774441	0.250667	-3.08952	0.00200483	0.0310631
COA6	554.243	-0.81232	0.262945	-3.08932	0.00200615	0.0310718
RP4-668G5.1	23.1417	-1.96862	0.637825	-3.08646	0.00202554	0.0312656
RP11-20J15.3	4.95416	-3.567	1.15663	-3.08397	0.0020426	0.0314814
ERBB2	1031.12	-0.844987	0.274233	-3.08127	0.0020612	0.0316846
RNU2-61P	4.91931	-4.30063	1.39683	-3.07885	0.002078	0.0319188
CHST14	244.404	-1.14323	0.371361	-3.0785	0.00208049	0.0319239
EEF1B2	11046.5	-0.811488	0.263839	-3.07569	0.00210013	0.0321622
HAPLN1	72.9003	-1.68614	0.54879	-3.07247	0.00212296	0.0324389
SYT2	129.823	-1.62408	0.52889	-3.07073	0.00213534	0.0325431
SVIP	627.685	-1.20271	0.391665	-3.07076	0.00213514	0.0325431
BBS10	1101.76	-0.734505	0.239248	-3.07006	0.00214013	0.0325797
FAM72D	109.981	-1.238	0.404066	-3.06385	0.0021851	0.0330674
C5	414.33	-0.788228	0.257295	-3.06352	0.00218752	0.0330918
RP11-17E13.2	27.4537	-2.14183	0.699216	-3.06319	0.00218988	0.0331152
H3F3AP4	1820.37	-1.20612	0.393897	-3.06201	0.00219856	0.0332015
CRIPT	875.489	-0.712972	0.232847	-3.06197	0.00219883	0.0332015
PRCP	954.155	-1.01924	0.332939	-3.06135	0.00220343	0.0332554
RP1-315G1.3	20.5222	-1.89849	0.62028	-3.0607	0.00220824	0.0332577
CADM2	1938.72	-0.980253	0.320439	-3.05909	0.00222008	0.0333868
DERA	569.499	-0.929647	0.303908	-3.05898	0.00222093	0.0333874
HERC2P2	2315.08	-1.11026	0.363195	-3.05694	0.00223612	0.0335541
RPS3AP26	163.301	-1.24313	0.407015	-3.05425	0.0022562	0.0337935
ZNF619	205.441	-0.756416	0.248015	-3.04987	0.00228938	0.0341654
CTD-2267D19.6	34.8466	-1.54219	0.505735	-3.0494	0.002293	0.034207
MED30	418.421	-0.910881	0.299545	-3.04089	0.00235882	0.0350372
H2AFJ	251.313	-0.983735	0.323596	-3.04001	0.00236571	0.0350996
EMX2OS	554.721	-1.36882	0.450391	-3.03917	0.00237231	0.0351721
VRK2	176.032	-1.08471	0.356969	-3.03868	0.00237618	0.0351912
CMC1	382.58	-0.720896	0.237232	-3.03879	0.00237534	0.0351912
RP11-76I14.1	204.904	-1.59656	0.525659	-3.03725	0.00238748	0.0352947
MFAP4	274.165	-1.31557	0.433256	-3.03647	0.00239363	0.0353473
RPS8	34249.8	-0.883476	0.290995	-3.03605	0.00239699	0.0353637
ATE1-AS1	41.2463	-1.86703	0.615065	-3.03549	0.00240143	0.0353859
ERI2	811.228	-1.04316	0.343774	-3.03443	0.00240989	0.0354977
UGT8	227.825	-0.949998	0.313101	-3.03416	0.0024121	0.0355175
DGKK	25.787	-2.67595	0.882067	-3.03372	0.00241557	0.0355558
RP11-15B17.1	21.1283	-1.98417	0.654348	-3.03229	0.00242705	0.0356991
HIST2H3D	7.31794	-4.13155	1.36344	-3.03023	0.00244364	0.0358273
CREM	449.866	-0.77095	0.254428	-3.03012	0.00244454	0.0358275
DPY19L4	1377.83	-0.891863	0.294431	-3.0291	0.00245281	0.035923
RP11-156E8.1	14.8765	-1.59553	0.52707	-3.02716	0.00246864	0.0360314
SRI	2712.57	-0.858274	0.283539	-3.02701	0.0024699	0.0360314
BTG1	2044.73	-0.910591	0.301028	-3.02494	0.00248682	0.0362264
HSBP1	7696.02	-0.715548	0.236611	-3.02415	0.00249335	0.0362959
SNRPF	2303.19	-0.768531	0.254189	-3.02347	0.00249897	0.036339
RP5-828H9.1	3.22824	-4.78748	1.58426	-3.0219	0.00251195	0.0364759
CENPI	453.651	-0.932102	0.308503	-3.02137	0.0025163	0.0365261
TMPO-AS1	129.348	-1.13411	0.375512	-3.02017	0.00252634	0.0366156
MGMT	156.267	-1.37556	0.455557	-3.01951	0.00253184	0.0366476
NDUFA5P11	16.9109	-1.50156	0.498273	-3.01353	0.00258224	0.037206
POLR2K	1574.45	-0.709955	0.235631	-3.013	0.00258679	0.0372454
RPL36AL	2345.66	-0.806923	0.267836	-3.01275	0.00258889	0.0372494
TTC30B	213.607	-0.774402	0.257094	-3.01213	0.00259419	0.037312
RP11-109N23.4	9.23442	-2.01737	0.670569	-3.00844	0.0026259	0.0376892
ZNF572	166.424	-0.733518	0.243857	-3.00799	0.00262985	0.0377062
RPL17-C18orf32	22.7192	-1.31314	0.43723	-3.00333	0.00267046	0.0381148
FBXL7	1227.79	-0.750512	0.250079	-3.0011	0.00269002	0.0383272
ASAP3	1001.04	-0.768839	0.256413	-2.99844	0.00271366	0.0385298
MYH4	3.3158	-4.81017	1.6061	-2.99495	0.00274492	0.0388927
SLC15A2	369.851	-1.0517	0.351486	-2.99216	0.00277007	0.0391676
DBF4	1117.25	-0.76701	0.256535	-2.98988	0.00279083	0.0393931
RP5-1042I8.7	55.7889	-1.41378	0.473037	-2.98873	0.00280142	0.0394881
FHL2	119.514	-1.00053	0.334836	-2.98811	0.00280706	0.0395404
C18orf56	49.0131	-1.59065	0.532572	-2.98673	0.00281983	0.0396656
GRAMD1C	410.403	-1.43216	0.480062	-2.98329	0.00285167	0.0399761
ADAM9	1045.65	-0.742339	0.248831	-2.9833	0.00285157	0.0399761
TDRD5	25.0427	-2.05715	0.690503	-2.9792	0.00288999	0.0403168
SNAPC1	319.453	-0.728525	0.244552	-2.97902	0.00289174	0.0403168
EPHA4	2594.92	-1.10749	0.371856	-2.97829	0.00289863	0.0403594
TMEM182	134.168	-0.844768	0.283692	-2.97776	0.00290362	0.0403999
RPA3-AS1	333.743	-0.777526	0.261272	-2.97592	0.00292107	0.0405876
MSI2	5184.12	-0.721716	0.242787	-2.97263	0.00295259	0.0409144
DIO2	165.541	-1.23674	0.41623	-2.97128	0.00296559	0.0410388
FGFR2	2674.12	-1.04591	0.351989	-2.97142	0.00296424	0.0410388
FAM3C	2641.91	-0.733713	0.247219	-2.96787	0.0029987	0.0413407
CTB-178M22.2	15.4382	-1.94391	0.655061	-2.96753	0.00300204	0.0413475
EVC2	138.192	-0.84735	0.285556	-2.96737	0.00300356	0.0413546
RPL35A	14753.7	-0.731446	0.246621	-2.96587	0.00301827	0.0415291
RP11-196O16.1	38.4303	-1.0667	0.359785	-2.96481	0.00302866	0.0416162
MAPKAPK3	420.076	-0.993081	0.334992	-2.96449	0.00303183	0.0416456
MCM5	2014.02	-0.964662	0.325821	-2.96071	0.0030693	0.0420897
RNU6-8	47.3501	-1.77095	0.598396	-2.9595	0.00308137	0.0422098
SLC26A7	58.3468	-1.60973	0.54396	-2.95928	0.00308357	0.0422147
TRMT112	1570.79	-0.953545	0.322534	-2.95641	0.00311239	0.0424955
NKAIN3	173.242	-0.945679	0.320381	-2.95173	0.00315994	0.0429442
SPIN2A	27.2908	-1.52122	0.515404	-2.95152	0.00316219	0.0429604
SMAD9	1213.62	-0.886688	0.300546	-2.95026	0.00317505	0.0430779
RP1-241P17.4	22.4073	-1.86793	0.633316	-2.94943	0.00318356	0.043179
RP11-452G18.2	51.1332	-1.5174	0.514561	-2.94893	0.00318878	0.0432213
SPSB2	81.0373	-1.11077	0.376914	-2.94702	0.00320856	0.0434031
RPL41P1	392.757	-1.20198	0.407895	-2.94678	0.00321099	0.0434072
RP3-439F8.1	47.5464	-1.6282	0.552975	-2.94443	0.00323548	0.0436673
RP11-620J15.3	365.839	-0.833365	0.283074	-2.94398	0.00324017	0.0437006
FST	290.294	-1.39741	0.474742	-2.94353	0.00324497	0.0437509
RP11-386G11.10	290.967	-1.23694	0.420749	-2.93985	0.00328368	0.0442001
CTD-2083E4.6	13.9133	-1.91876	0.653024	-2.93827	0.00330053	0.044354
GSTO1	653.947	-0.880883	0.300004	-2.93624	0.00332218	0.0445094
BLM	787.712	-0.829967	0.28267	-2.93616	0.00332298	0.0445094
NDUFB1	1895.1	-0.849951	0.289705	-2.93385	0.00334781	0.0447103
SOX1	2220.69	-0.782253	0.266767	-2.93235	0.00336409	0.0448417
OST4	2562.18	-0.870652	0.297026	-2.93124	0.00337617	0.0449132
AC097500.2	48.9086	-1.29412	0.441854	-2.92884	0.00340228	0.045143
ACOT1	41.8876	-1.24823	0.426366	-2.92759	0.00341596	0.0452512
TMSB15A	6227.95	-0.799765	0.273437	-2.92485	0.00344619	0.045475
YBX1P10	81.4354	-0.866062	0.296272	-2.9232	0.00346453	0.0456288
RNF11	4362.55	-0.753126	0.257872	-2.92055	0.00349419	0.0459324
CSTF3-AS1	14.2513	-1.91447	0.65557	-2.92032	0.00349676	0.0459497
C2orf48	172.433	-1.14445	0.392199	-2.91803	0.00352251	0.0462138
RAD54B	345.873	-0.902895	0.309552	-2.91678	0.00353662	0.0463545
RAD9B	19.3299	-1.20796	0.414586	-2.91365	0.00357231	0.0467473
NDUFB6	1164.84	-0.804526	0.276171	-2.91314	0.0035781	0.0467932
MIS18BP1	1697.58	-0.913093	0.31365	-2.91118	0.00360063	0.0470428
RDM1	67.4585	-1.10163	0.378621	-2.9096	0.00361894	0.0471916
LCA5	638.788	-0.710642	0.244568	-2.90571	0.00366423	0.0476152
BOC	2547.76	-1.09975	0.378602	-2.90476	0.00367539	0.0476547
NUP62CL	113.031	-1.26095	0.434428	-2.90255	0.00370139	0.0478852
MOXD1	1506.63	-2.54334	0.879124	-2.89304	0.00381538	0.0489728
RPL24P4	233.158	-1.05474	0.364741	-2.89174	0.00383113	0.0490609
FAM175A	391.692	-0.886888	0.30675	-2.89124	0.00383723	0.0491146
ARHGEF39	211.875	-1.00822	0.348772	-2.89078	0.00384292	0.0491567
TMEM55A	690.12	-0.723908	0.250433	-2.89062	0.00384477	0.0491606
CDO1	2010.76	-1.15497	0.399677	-2.88976	0.00385536	0.0491998
TEX9	297.901	-0.794607	0.275008	-2.88939	0.00385989	0.0492285
EEF1A1P5	923.914	-0.783309	0.271314	-2.88709	0.00388824	0.0494922
BCAN	1255.71	-1.30118	0.450964	-2.88533	0.00391005	0.0496892
PFDN5	9315.09	-0.819813	0.284141	-2.88523	0.0039113	0.0496897
TMEM106B	2923.43	-0.856705	0.296948	-2.88503	0.00391374	0.0497052
RP4-625H18.2	31.1674	-2.04605	0.709766	-2.88271	0.00394276	0.0499813

## Sheet: 2.10 46,XX 9wpc v CS22-23
Supplementary data 2.10. Differentially expressed genes, 46,XX 9wpc versus CS22-23.
Differentially expressed genes (DEGs) in 46,XX 9wpc compared to 46,XX CS22-23 samples. Genes are ordered according to ascending p.adj values.
Gene	baseMean	log2FoldChange	lfcSE	stat	pvalue	padj
LRRTM4	798.093	1.45787	0.222146	6.56266	5.28578e-11	1.80245e-07
SEL1L3	2983.06	1.13029	0.171907	6.575	4.86532e-11	1.80245e-07
LPPR4	2075.38	1.3741	0.218566	6.28688	3.23919e-10	6.62738e-07
VASH2	2534.48	1.13053	0.187197	6.03926	1.54818e-09	2.34636e-06
LRRC7	5548.17	1.46766	0.243559	6.02587	1.68198e-09	2.45809e-06
PPFIA2	3305.59	1.02461	0.171986	5.95755	2.56053e-09	3.49256e-06
KLHL1	1194.95	2.9865	0.501757	5.95208	2.64762e-09	3.49485e-06
RAB9B	636.194	1.11698	0.188347	5.93043	3.02146e-09	3.8637e-06
SCN2A	2103.35	1.68702	0.284956	5.92027	3.21415e-09	3.98554e-06
SLA	7098.16	1.79983	0.305885	5.88402	4.00427e-09	4.55151e-06
GPR22	715.535	2.6629	0.454071	5.8645	4.50483e-09	4.9821e-06
PRKACB	8142.23	1.19313	0.203821	5.85383	4.80392e-09	5.17306e-06
DNM3	3388.19	1.88349	0.322778	5.83527	5.37035e-09	5.49387e-06
LMO7	3787.68	2.00088	0.346987	5.76644	8.09615e-09	7.3621e-06
CPEB4	2575.9	1.26139	0.221631	5.6914	1.25999e-08	1.03118e-05
ELMOD1	2356.16	2.35226	0.41485	5.67014	1.42679e-08	1.12278e-05
FAM196A	216.247	2.44685	0.439784	5.56375	2.64031e-08	2.00077e-05
GPRIN3	953.313	1.84881	0.333108	5.55019	2.85362e-08	2.08518e-05
DOCK4	2678.2	1.24628	0.224493	5.55155	2.83155e-08	2.08518e-05
ZNF860	117.455	1.98353	0.357957	5.54123	3.00351e-08	2.11903e-05
ANK2	12372.3	0.896073	0.162731	5.50648	3.66085e-08	2.53901e-05
GUCY1A2	3931.41	1.90575	0.347161	5.48952	4.03038e-08	2.70366e-05
MFSD6	963.432	1.00389	0.184146	5.4516	4.99179e-08	3.29458e-05
MEF2C	12994.1	2.06958	0.381143	5.42993	5.63775e-08	3.34641e-05
GAREM	1955.37	1.87152	0.344678	5.42977	5.64278e-08	3.34641e-05
SLC24A2	1031.96	1.33858	0.246249	5.43589	5.4523e-08	3.34641e-05
TRIM9	1762.53	0.852504	0.156776	5.43772	5.39659e-08	3.34641e-05
AMER2	5606.22	1.10612	0.203941	5.42373	5.83684e-08	3.37569e-05
RP11-75C9.1	203.769	1.75251	0.325609	5.38224	7.35628e-08	4.12354e-05
C2orf80	324.46	1.13633	0.212679	5.34292	9.14625e-08	4.99019e-05
PDE1C	1087.55	1.72944	0.324552	5.32868	9.89307e-08	5.32664e-05
RP11-1002K11.1	549.032	1.60331	0.302055	5.308	1.10833e-07	5.88997e-05
KIAA0319	1506.67	1.60608	0.303615	5.28986	1.22409e-07	6.34047e-05
NRG1	869.866	1.50599	0.285853	5.26843	1.37598e-07	7.03812e-05
ZNF493	1734.45	1.17641	0.224051	5.25065	1.51563e-07	7.65676e-05
SLC5A8	90.5531	2.36748	0.454019	5.21449	1.8432e-07	9.08718e-05
PLXDC2	1762	1.33455	0.255922	5.21469	1.84129e-07	9.08718e-05
DSEL	1082.71	1.73353	0.332691	5.21062	1.88212e-07	9.12322e-05
RP11-353B9.1	208.406	0.958723	0.184039	5.20934	1.8951e-07	9.12322e-05
SLC26A4-AS1	479.751	2.36307	0.453835	5.2069	1.92019e-07	9.13651e-05
RBFOX1	4649.29	1.5768	0.303235	5.19992	1.99373e-07	9.37741e-05
PCDHB4	170.001	0.934811	0.180022	5.19277	2.07191e-07	9.63439e-05
FRMD3	1332.92	1.37286	0.264918	5.18222	2.19259e-07	0.00010081
RP11-680F20.11	57.7352	1.81293	0.352819	5.13842	2.77064e-07	0.000123233
CLVS2	2062.28	1.1131	0.216856	5.13291	2.85289e-07	0.000125527
ARHGEF26-AS1	89.6605	1.61379	0.314695	5.12811	2.9267e-07	0.000126064
ZNF534	59.725	2.02727	0.396744	5.10977	3.22551e-07	0.000136043
LINC00943	236.926	3.06749	0.60282	5.08858	3.60756e-07	0.000146038
B3GALT2	1019.96	1.45496	0.286535	5.07778	3.81877e-07	0.000148612
PWAR6	3907.09	1.05384	0.207603	5.07625	3.84967e-07	0.000148612
DOK6	3687.59	1.65875	0.329027	5.04138	4.6218e-07	0.000167366
RP11-594N15.3	117.369	1.15624	0.22929	5.0427	4.58997e-07	0.000167366
ID2	4134.32	1.65655	0.329456	5.02815	4.95235e-07	0.000177763
KCNJ3	465.292	1.92357	0.382832	5.02457	5.0456e-07	0.000179536
CNTN1	4013.11	1.71801	0.342647	5.01394	5.33257e-07	0.000188111
SYCP3	48.2994	1.67796	0.335004	5.00879	5.47739e-07	0.000191568
SLC1A2	6026.49	1.07433	0.215093	4.99472	5.89213e-07	0.00020261
RNF180	659.902	1.27758	0.256241	4.98588	6.16804e-07	0.000208592
SERPINI1	1797.76	1.64243	0.329581	4.98338	6.24843e-07	0.000209579
ICA1L	2186.05	1.02235	0.205635	4.97169	6.63707e-07	0.000219023
NRXN1	5945.59	1.07998	0.217298	4.97005	6.69351e-07	0.000219119
RP11-251G23.5	142.304	0.941014	0.190224	4.94687	7.5416e-07	0.000244558
RP11-439E19.10	121.579	1.12326	0.227623	4.93473	8.02606e-07	0.000256583
GRIA2	11238.9	1.70564	0.34609	4.92831	8.29428e-07	0.000261054
LPPR5	1337.47	1.47298	0.300502	4.90174	9.49898e-07	0.000290073
ANKRD34B	12.2022	4.08008	0.835074	4.88589	1.02962e-06	0.000309793
TAS2R14	170.222	1.16804	0.2393	4.88107	1.05512e-06	0.000312866
TTC9	1429.28	0.74864	0.155182	4.82426	1.40525e-06	0.000404951
TANK	1424.43	0.922238	0.191385	4.81875	1.44462e-06	0.000413384
XKR4	1138.45	1.53809	0.319407	4.81544	1.46877e-06	0.000417375
DLG2	3883.88	1.65891	0.344715	4.81241	1.49121e-06	0.000417947
RP4-714D9.5	111.877	1.14899	0.238714	4.81324	1.485e-06	0.000417947
GNPTAB	2986.75	1.29289	0.268833	4.80926	1.51489e-06	0.000421697
IPCEF1	337.888	1.44542	0.301142	4.7998	1.58822e-06	0.000439122
HOMER1	825.008	1.18808	0.248269	4.78546	1.70592e-06	0.000465375
RP11-664D7.4	116.41	3.49262	0.732614	4.76733	1.86681e-06	0.000493182
PRKAR2B	4972.9	0.978728	0.20516	4.77056	1.83715e-06	0.000493182
PRICKLE2	1080.2	1.75225	0.368646	4.75321	2.00217e-06	0.000525184
DYNC1I1	1822.97	1.45852	0.307022	4.75053	2.02884e-06	0.00052879
CAP2	2186.7	0.709572	0.149638	4.74191	2.11711e-06	0.000548304
UPP2	33.1017	2.08876	0.442501	4.72035	2.35437e-06	0.000598391
ZBTB38	1231.52	1.11378	0.236372	4.71196	2.45345e-06	0.00060479
LCORL	2503.72	1.01596	0.215606	4.71211	2.45167e-06	0.00060479
GPR12	2767.91	1.24922	0.26628	4.69139	2.71349e-06	0.000660929
SGIP1	1814.23	1.0889	0.233095	4.67147	2.99057e-06	0.000719847
HMGCLL1	644.535	1.15417	0.247405	4.66511	3.08454e-06	0.000733834
PDE4DIP	7350.27	0.981623	0.210869	4.65514	3.23761e-06	0.000761397
RP11-588K22.2	415.051	1.68612	0.362516	4.65117	3.30057e-06	0.000762594
GPD1L	2825.89	1.27226	0.273486	4.65201	3.28714e-06	0.000762594
DUSP5P1	132.721	1.95875	0.421602	4.64597	3.38475e-06	0.000765216
FRRS1L	1761.76	1.38043	0.298042	4.63164	3.62778e-06	0.000815653
LPPR1	2537.72	1.09646	0.236838	4.62957	3.66434e-06	0.000819371
KCNQ5	498.495	2.4413	0.527679	4.62648	3.71933e-06	0.000827148
GTDC1	2237.86	0.872773	0.189018	4.6174	3.88576e-06	0.000845774
TMEM132B	3307.41	1.83724	0.398596	4.60927	4.0408e-06	0.000874165
CYP2E1	119.797	1.75742	0.381477	4.60687	4.08772e-06	0.000874165
KCNG1	679.251	1.14029	0.247449	4.60817	4.06234e-06	0.000874165
SLC26A4	246.794	2.63988	0.575794	4.58476	4.54498e-06	0.000958662
TNR	1503.54	2.56742	0.562173	4.56696	4.94854e-06	0.00100743
FAXC	1708.2	0.730289	0.159902	4.5671	4.94515e-06	0.00100743
WDR47	5362.22	0.85867	0.188156	4.5636	5.02828e-06	0.0010186
RP11-65L3.1	183.697	1.31658	0.288692	4.56048	5.10373e-06	0.00102879
MDGA2	173.276	1.7143	0.376803	4.5496	5.37485e-06	0.0010754
KRT222	161.6	1.51225	0.332427	4.5491	5.38749e-06	0.0010754
RP11-337C18.8	53.4508	1.25854	0.276972	4.54394	5.5212e-06	0.00108659
CNTN3	868.932	2.25219	0.496156	4.53928	5.64473e-06	0.00110518
FAM81A	738.026	1.26113	0.278222	4.53282	5.82009e-06	0.00112871
RP11-378I6.1	17.8228	1.97017	0.435859	4.5202	6.1781e-06	0.00117585
CADM2	1938.72	1.44172	0.320107	4.50386	6.67302e-06	0.00125072
TTLL7	3734.51	1.31115	0.291289	4.5012	6.75695e-06	0.00125679
DPP4	152.333	0.994215	0.221334	4.49192	7.05851e-06	0.00129522
SCAI	2150.98	0.940674	0.209626	4.48739	7.21009e-06	0.00131713
CNKSR2	1868.04	1.12287	0.250466	4.48312	7.35602e-06	0.00132603
PAK7	2771.94	0.925552	0.20643	4.48362	7.33871e-06	0.00132603
GRIK2	2736.49	1.67965	0.375306	4.47541	7.62642e-06	0.00136874
ADAM23	1852.85	0.799061	0.178814	4.46867	7.8708e-06	0.00139812
HAS3	533.891	1.28249	0.287781	4.45648	8.3315e-06	0.0014632
IDS	7711.47	0.877932	0.197158	4.45293	8.47083e-06	0.00148131
RP11-361F15.2	599.719	1.08439	0.243693	4.44984	8.59353e-06	0.00149041
NRK	18.9344	2.96418	0.668066	4.43696	9.12397e-06	0.00156871
TRIM67	1968.34	1.47208	0.332168	4.43173	9.34807e-06	0.00160051
SYT4	8566.86	1.13044	0.255312	4.4277	9.52426e-06	0.00161715
AHR	384.253	1.66405	0.376376	4.42125	9.81332e-06	0.00165537
NGEF	502.265	1.82981	0.414187	4.41784	9.96936e-06	0.00166509
RYR3	710.503	1.4026	0.31851	4.40364	1.06451e-05	0.00176356
RP11-434B12.1	193.471	1.1602	0.264005	4.39462	1.10967e-05	0.0018236
MYO5A	6004.64	0.893338	0.203279	4.39464	1.10959e-05	0.0018236
OSBPL10	538.48	1.08628	0.247247	4.39349	1.11546e-05	0.00182578
KIAA1598	7904.06	1.26622	0.28854	4.38837	1.14204e-05	0.00185445
NR4A3	656.22	1.94005	0.442717	4.38214	1.17517e-05	0.00189167
MYT1L	6364.07	1.23144	0.282022	4.36648	1.26264e-05	0.0019872
CTNNA2	3429.1	0.813452	0.186368	4.36477	1.27259e-05	0.00199519
SH3BP5	5002.61	0.867508	0.198928	4.36092	1.29518e-05	0.00201517
MCTP1	683.28	1.63164	0.374299	4.35919	1.30542e-05	0.00201577
RNU6-1330P	29.7478	1.26703	0.291206	4.35096	1.35542e-05	0.00206307
C8orf34	584.126	2.77857	0.638949	4.34866	1.36969e-05	0.00207305
RP11-271F18.4	52.5091	1.78565	0.41067	4.34815	1.37292e-05	0.00207305
CCDC50	5139.13	0.770109	0.177614	4.33585	1.45198e-05	0.00218438
ZNF25	2310.55	0.746426	0.172225	4.33402	1.46413e-05	0.00219459
NEUROD6	22738.9	1.04705	0.242455	4.31853	1.57069e-05	0.00231196
SLC25A46	2754	0.876191	0.202993	4.31636	1.58627e-05	0.00232652
PCDH15	64.2516	1.85282	0.430165	4.30723	1.6531e-05	0.00238955
CHPT1	1094.28	1.35541	0.314626	4.30799	1.64742e-05	0.00238955
CYP4X1	243.193	1.29656	0.301114	4.30587	1.6633e-05	0.00238955
B3GNT2	797.365	1.46214	0.339721	4.30394	1.67787e-05	0.00240064
PITPNC1	2914.8	1.06721	0.248125	4.30109	1.69963e-05	0.00241489
SCN3B	3806.92	1.05291	0.244785	4.30139	1.6973e-05	0.00241489
SLC8A3	501.212	0.951402	0.221429	4.29665	1.73397e-05	0.00242993
COL20A1	131.578	2.34146	0.545273	4.29411	1.75397e-05	0.00244123
CPEB3	670.126	0.927377	0.216614	4.28124	1.85856e-05	0.00254985
THAP2	1257.69	0.800562	0.18696	4.28199	1.8523e-05	0.00254985
CLASP2	12315.1	0.779485	0.182093	4.28069	1.86316e-05	0.00254985
CTB-113D17.1	64.8453	1.94026	0.454288	4.27099	1.94611e-05	0.00263329
RUFY2	2618.08	0.846193	0.198146	4.27056	1.94987e-05	0.00263329
RP11-355I22.7	897.959	1.42959	0.334898	4.26872	1.96598e-05	0.00264631
NDFIP1	10636.6	1.05504	0.247238	4.2673	1.97849e-05	0.0026464
BEND6	326.345	1.51485	0.356109	4.25389	2.10084e-05	0.00277311
ZNRF2	480.386	1.02252	0.240371	4.25393	2.10053e-05	0.00277311
SOCS6	1193.64	0.715107	0.168038	4.25563	2.0846e-05	0.00277311
TRPC1	1028.16	1.15512	0.271739	4.25086	2.12951e-05	0.00280191
FAM102B	1289.83	0.843191	0.198576	4.24619	2.17434e-05	0.00283357
ZNF836	441.876	0.721208	0.170316	4.23454	2.29024e-05	0.00295636
SCN3A	2974.57	1.39172	0.328969	4.23053	2.33137e-05	0.00299058
SLC30A4	482.514	1.21682	0.287946	4.22588	2.38012e-05	0.00302468
GABBR2	1262.27	1.11147	0.263264	4.22188	2.42272e-05	0.00306574
PPP2R2B	3953.37	0.920268	0.217998	4.22144	2.42742e-05	0.00306574
CCDC175	54.1514	2.73647	0.648469	4.21989	2.44422e-05	0.00307746
EIF3EP1	225.413	0.736	0.174606	4.2152	2.49562e-05	0.00313254
RGS17	1252.72	1.18244	0.280607	4.21387	2.51036e-05	0.00314141
RP11-125B21.2	323.695	1.50788	0.358535	4.20569	2.60287e-05	0.00322756
FAM3C	2641.91	1.03559	0.246597	4.19953	2.67471e-05	0.00328676
CDHR3	1242.36	0.967821	0.230625	4.19651	2.71054e-05	0.00332081
AC004158.3	1508.09	1.10092	0.262649	4.19158	2.77023e-05	0.00337374
RP11-981G7.6	1587.13	1.63883	0.391668	4.18425	2.86114e-05	0.00347412
PCSK5	534.265	1.32204	0.316383	4.17862	2.9328e-05	0.00354013
CRYM	2468.09	2.50662	0.601339	4.16839	3.06759e-05	0.00364901
RP11-690D19.3	582.365	0.85244	0.204579	4.16681	3.0889e-05	0.00365629
ZBTB18	21462.1	1.0221	0.245408	4.16491	3.11475e-05	0.00367307
CEP170	11868.4	0.826668	0.198673	4.16094	3.16938e-05	0.00371522
REEP1	5802.55	0.817299	0.19645	4.16034	3.17773e-05	0.00371522
GALNT13	623.288	1.19015	0.286216	4.15821	3.20748e-05	0.00373162
CABYR	271.827	0.823276	0.197996	4.15803	3.20999e-05	0.00373162
CACNB4	873.539	1.292	0.311265	4.15081	3.31305e-05	0.00379748
FAM126A	3216.3	0.940736	0.226983	4.14451	3.40534e-05	0.00388152
GABRB3	3812.8	0.888913	0.214477	4.14457	3.40451e-05	0.00388152
SLC44A1	2318.1	0.795793	0.1924	4.13614	3.53201e-05	0.00398154
RP11-29G8.3	369.122	2.74024	0.662614	4.13549	3.5419e-05	0.00398172
VSNL1	847.996	1.3405	0.324736	4.12796	3.65997e-05	0.00404594
AC003102.3	108.746	1.27419	0.30849	4.13042	3.62109e-05	0.00404594
RP11-230C9.2	45.3769	1.06898	0.258978	4.1277	3.66409e-05	0.00404594
GPM6A	46766.9	1.03173	0.24986	4.12923	3.63987e-05	0.00404594
RP11-121C2.2	421.414	0.704071	0.17057	4.12775	3.66328e-05	0.00404594
SPOCK1	2999.25	1.31642	0.318996	4.12676	3.67913e-05	0.0040469
FAM134B	720.203	1.12181	0.271918	4.12553	3.69878e-05	0.0040469
GLRB	780.404	0.972705	0.235834	4.12453	3.7149e-05	0.0040537
KCTD16	202.557	1.20712	0.292757	4.12331	3.73474e-05	0.00406451
AC009487.5	179.311	1.29888	0.315137	4.12162	3.76222e-05	0.00408356
FAM151B	69.9423	0.985045	0.239384	4.11492	3.8732e-05	0.00419289
FAM8A1	2195.09	0.827636	0.201302	4.11141	3.93253e-05	0.00424589
GDA	134.155	1.89084	0.460057	4.11	3.95655e-05	0.0042494
SLC9B2	884.796	0.747326	0.181916	4.10807	3.98979e-05	0.00426272
MMAA	537.97	0.719838	0.175205	4.10856	3.9814e-05	0.00426272
GARNL3	1221.6	0.957071	0.233149	4.10498	4.0435e-05	0.00428653
SHISA9	835.188	1.97536	0.481454	4.10291	4.07982e-05	0.00431386
RTN1	16557.1	0.900688	0.219782	4.09809	4.1657e-05	0.00437078
GPR137C	1528.21	0.780463	0.190433	4.09835	4.16104e-05	0.00437078
RP11-238K6.1	31.3977	3.2951	0.8048	4.09431	4.23428e-05	0.00439122
AAK1	1731.93	0.95472	0.233093	4.09588	4.20572e-05	0.00439122
EFCAB7	1317.33	0.857363	0.209416	4.09406	4.23884e-05	0.00439122
SGSM1	381.679	0.964025	0.235884	4.08686	4.37248e-05	0.00450932
AC010975.1	22.061	1.83576	0.449821	4.0811	4.48225e-05	0.00459631
PDP1	1794.34	0.772403	0.189289	4.08055	4.49297e-05	0.00459631
RP11-731J8.2	259.958	1.41067	0.345879	4.0785	4.53264e-05	0.00461382
NPR3	868.422	2.08759	0.5123	4.07495	4.60252e-05	0.00467333
NRCAM	7871.96	1.18878	0.292012	4.07101	4.68103e-05	0.00474128
RP11-678G14.2	14.3709	1.92369	0.473136	4.06583	4.78616e-05	0.0047885
GPR155	264.55	1.13015	0.277867	4.06724	4.75723e-05	0.0047885
RFPL1S	1124.2	0.922954	0.226993	4.066	4.78279e-05	0.0047885
RP11-531A24.3	590.136	0.887295	0.218695	4.05723	4.96579e-05	0.0049561
CEP85L	1486.63	1.10215	0.272322	4.04724	5.18241e-05	0.00512232
COX20P1	37.4246	3.57261	0.883591	4.04329	5.27069e-05	0.00518454
C1orf95	1766.06	1.66076	0.410741	4.04333	5.26985e-05	0.00518454
KIAA1024	161.264	0.98697	0.244249	4.04083	5.32621e-05	0.00521408
ZNF708	1055.54	0.842162	0.208574	4.03772	5.3973e-05	0.00527106
KCNMA1	783.499	1.15424	0.286087	4.03457	5.47022e-05	0.00531689
MGC10955	10.5968	3.06049	0.760409	4.0248	5.70248e-05	0.00546139
MTMR7	629.03	1.21072	0.300886	4.02383	5.72593e-05	0.00546139
PLCL1	830.901	1.1467	0.285005	4.02343	5.73564e-05	0.00546139
ZEB2	13356.5	1.10319	0.274238	4.02275	5.75234e-05	0.00546139
GNG2	14117.8	0.940933	0.233881	4.02313	5.74294e-05	0.00546139
ANKRD12	4283.35	0.828789	0.205832	4.02654	5.66033e-05	0.00546139
STX7	5688.72	0.791147	0.196527	4.02563	5.68231e-05	0.00546139
RP11-368I23.3	43.4903	2.4275	0.603864	4.01995	5.82103e-05	0.00550107
ABCD2	503.164	1.00509	0.250157	4.01783	5.87354e-05	0.00552518
LRP1B	1358.84	1.51634	0.37808	4.01063	6.05567e-05	0.00561341
RP11-350F4.2	828.535	0.918942	0.229148	4.01026	6.06526e-05	0.00561341
TTC23L	77.8754	1.07558	0.268828	4.00099	6.30776e-05	0.00574863
RUNDC3B	951.969	1.56393	0.391081	3.999	6.36109e-05	0.00578436
RNF125	80.7982	2.07241	0.518384	3.99783	6.39262e-05	0.00580013
KCND2	418.667	1.1342	0.283771	3.99687	6.41855e-05	0.00581078
LSAMP	3660.13	1.36798	0.342648	3.99237	6.54156e-05	0.00590907
CCDC176	189.342	0.922382	0.231074	3.99173	6.55941e-05	0.00591214
TNIK	3119.43	1.15314	0.289085	3.98893	6.63729e-05	0.00595958
CTD-2227C6.2	5.71498	3.66138	0.918833	3.98481	6.7533e-05	0.00601727
CDKL2	375.784	1.49419	0.375073	3.98373	6.78412e-05	0.00601727
C4orf32	539.427	1.24655	0.312781	3.98538	6.73714e-05	0.00601727
TRIM36	3782.85	1.12736	0.283024	3.98326	6.79761e-05	0.00601727
SYCE1	23.3755	3.09746	0.777793	3.98237	6.82318e-05	0.00601734
MUPP	27.2409	1.75839	0.441979	3.97845	6.9367e-05	0.0061043
CSGALNACT1	329.862	1.02468	0.257726	3.97584	7.0131e-05	0.00613525
MAP7	115.128	1.65417	0.416156	3.97488	7.04146e-05	0.00614364
FAM135B	307.617	1.60838	0.405064	3.97069	7.16642e-05	0.00622611
TRAK2	1843.45	0.825678	0.207941	3.97074	7.16511e-05	0.00622611
FAM13C	910.6	0.997451	0.251524	3.96562	7.32053e-05	0.00628
CPEB2	1154.34	1.03183	0.260597	3.95949	7.51096e-05	0.00640309
ZC2HC1A	3214.18	1.01967	0.257795	3.95535	7.64235e-05	0.00649374
SNAP91	3434.76	0.816215	0.206368	3.95514	7.64903e-05	0.00649374
XPR1	20254.8	1.00659	0.254679	3.95237	7.73797e-05	0.00655565
SLC35F2	652.517	2.02678	0.513854	3.94426	8.00459e-05	0.00672583
MAP2	36940.2	0.769596	0.19545	3.93755	8.23163e-05	0.00690243
GUCY1A3	833.756	1.41523	0.35985	3.93282	8.39539e-05	0.00701101
SLC44A5	2818.03	0.88712	0.225566	3.93287	8.39391e-05	0.00701101
IL1RAPL2	30.5635	3.9335	1.00071	3.93072	8.46907e-05	0.00705061
RAP2A	6786.41	0.762201	0.193944	3.93	8.49451e-05	0.00705061
RHOU	1110.23	0.853281	0.217288	3.92697	8.60241e-05	0.00712572
ZNF793	2627.06	0.907068	0.231313	3.92139	8.8041e-05	0.00724499
ATXN1	1123.85	1.47661	0.377756	3.9089	9.27179e-05	0.00749078
AMIGO2	206.764	1.32767	0.339674	3.90866	9.2811e-05	0.00749078
FAM126B	1591.99	0.827024	0.211561	3.90915	9.26232e-05	0.00749078
SEMA3A	2474.55	0.837952	0.214692	3.90304	9.49914e-05	0.00760675
ASAH1	2365.8	0.731474	0.187399	3.90329	9.48958e-05	0.00760675
SEMA6D	1228.92	0.967479	0.248312	3.89621	9.7708e-05	0.00777863
CEP170P1	27.4068	1.60452	0.411949	3.89494	9.82231e-05	0.00780445
SSBP2	8476.82	1.07032	0.274903	3.89344	9.88324e-05	0.00781098
RP11-517P14.7	42.925	2.34873	0.604154	3.88763	0.000101229	0.00794966
RP11-88L24.4	63.2227	1.20686	0.310472	3.88719	0.000101411	0.00794966
KIDINS220	17485.9	0.825774	0.212581	3.88451	0.000102535	0.00800715
ZNF674	369.076	0.717186	0.184683	3.88334	0.000103029	0.00801513
RP11-434H14.1	31.972	2.35754	0.607614	3.88	0.000104457	0.00809359
PTPRD	8463.24	1.31959	0.340237	3.87846	0.00010512	0.0081008
TMEM74	155.05	0.994098	0.256291	3.87879	0.000104977	0.0081008
CNR1	7587.83	1.08443	0.279702	3.87709	0.000105711	0.00813102
DNAJC6	2762.8	1.06713	0.275322	3.87596	0.000106207	0.00815379
SGTB	1155.37	0.788618	0.204061	3.86462	0.000111261	0.00847818
PTPRR	88.0475	1.54017	0.398789	3.86211	0.000112412	0.00854998
SLC1A1	755.455	1.08658	0.28148	3.86023	0.000113282	0.00860019
RP11-307O13.1	78.3027	1.67639	0.434434	3.85879	0.00011395	0.00861895
ACSL1	778.919	0.742556	0.192469	3.85805	0.000114295	0.00862255
ADCY1	5352.67	1.63624	0.424752	3.85222	0.000117052	0.00875641
LMBRD2	1522.92	0.833861	0.216442	3.85259	0.000116876	0.00875641
RP4-769N13.6	496.195	0.838216	0.217709	3.85016	0.000118042	0.0087823
AP1S2	2250.33	0.847291	0.220487	3.84281	0.000121634	0.00897033
ZNF711	6425.92	0.815033	0.212097	3.84275	0.000121665	0.00897033
LINC00865	844.304	0.752361	0.195866	3.8412	0.000122434	0.00899749
RP11-182J23.1	12.6294	2.23881	0.583393	3.83756	0.000124262	0.00908002
ACSL4	1914.72	0.992222	0.258616	3.83666	0.000124721	0.00909659
CASD1	2874.06	0.841418	0.219517	3.83304	0.000126571	0.00918312
APC	6640.02	0.765224	0.199689	3.83207	0.00012707	0.00920302
SCG5	2983.25	0.823442	0.214948	3.83088	0.000127685	0.00921891
SMARCA2	4713.78	0.963238	0.251657	3.82758	0.000129409	0.00932292
NAV3	2282.53	1.06944	0.280101	3.81805	0.000134508	0.00963937
CSRNP3	5456.88	1.07418	0.281951	3.80981	0.000139073	0.00994909
CUZD1	92.367	0.911291	0.239477	3.80534	0.000141611	0.0100603
RP11-566E18.3	2070.42	0.731617	0.192505	3.80052	0.000144395	0.0102225
TDRD7	486.419	0.98994	0.261052	3.79212	0.000149367	0.0105019
RTN4	21894	0.70869	0.187412	3.78146	0.00015591	0.0108871
AHNAK2	610.762	1.16727	0.309211	3.77498	0.000160023	0.0110424
PCDHB6	172.075	0.8331	0.220685	3.77507	0.000159966	0.0110424
KDM1B	1197.49	0.712616	0.18894	3.77166	0.000162164	0.0111378
MLLT3	3856.84	0.790176	0.20967	3.76867	0.000164118	0.0111407
BCAP29	1803.32	0.77363	0.205236	3.76947	0.000163592	0.0111407
PNPLA8	2367.29	0.73122	0.19403	3.76859	0.000164171	0.0111407
IGIP	268.309	0.757687	0.201159	3.7666	0.000165486	0.0111929
FNBP1L	15158	0.76689	0.203842	3.76218	0.000168438	0.0113738
C16orf52	1101.29	0.780378	0.207899	3.75364	0.000174288	0.0116724
FAM49A	5708.45	0.913263	0.24424	3.7392	0.000184608	0.0122236
RP11-25O3.1	12.3238	1.44278	0.386293	3.73495	0.000187751	0.0123716
FAM228B	406.524	0.762119	0.204036	3.73521	0.000187556	0.0123716
CAMSAP2	5595.98	0.827052	0.221591	3.73234	0.00018971	0.0124207
SLC7A14	158.895	1.0492	0.281561	3.72636	0.000194268	0.0126786
EPHA5	7220.81	1.04916	0.281676	3.7247	0.000195544	0.012701
BCL11B	11554.1	1.03823	0.278688	3.72544	0.000194979	0.012701
KANSL1L	1185.87	0.800241	0.214919	3.72346	0.000196512	0.0127437
AMN1	1150.77	0.759401	0.204063	3.72141	0.000198117	0.0128274
FEM1C	2214.34	0.798598	0.214628	3.72085	0.000198555	0.0128355
RP11-314B1.2	1266.84	1.12253	0.301809	3.71934	0.000199741	0.0128918
RN7SL192P	15.8331	2.76333	0.743125	3.71853	0.000200383	0.0129129
PCLO	2903.98	0.984808	0.264918	3.7174	0.000201282	0.0129504
FAM149A	542.015	0.707148	0.190417	3.71368	0.000204268	0.0131219
RP11-4O1.2	400.024	1.12773	0.303722	3.71304	0.000204783	0.0131343
CTD-2541J13.1	59.3097	1.6435	0.442943	3.71041	0.000206928	0.0132449
RP1-151F17.2	166.932	1.9147	0.516404	3.70776	0.000209103	0.0132865
CXorf23	1515.66	0.85344	0.230146	3.70825	0.000208695	0.0132865
MTSS1	5751.53	0.71757	0.193525	3.70789	0.000208991	0.0132865
ROBO2	6424.96	0.834476	0.225128	3.70668	0.000209998	0.0133227
AC068282.3	103.642	1.28592	0.347085	3.70492	0.000211461	0.0133947
CCDC112	2455.27	0.763811	0.20649	3.69901	0.000216438	0.013626
FBXL2	1174.51	0.827017	0.223691	3.69715	0.000218035	0.013684
MTUS2	152.442	1.57218	0.425298	3.69665	0.000218459	0.0136897
LRRD1	37.7961	1.183	0.320141	3.69524	0.000219677	0.0137239
KCND3	801.968	0.809927	0.219294	3.69333	0.000221335	0.0137858
CHST11	1618.46	0.94593	0.256414	3.68907	0.000225078	0.0139127
C1orf173	393.708	1.19545	0.324331	3.68589	0.000227909	0.0140241
PHYHIPL	1729.11	1.06133	0.288148	3.68327	0.000230263	0.0141231
ASXL3	2884.27	0.78182	0.212281	3.68295	0.000230553	0.0141231
STAM2	1420.23	0.75003	0.203716	3.68174	0.000231647	0.0141267
RNU6-945P	24.2764	1.32147	0.359934	3.67142	0.000241208	0.0146225
KIAA1456	3991.77	1.30449	0.355426	3.67022	0.000242346	0.0146698
MEGF11	223.3	2.16312	0.590331	3.66426	0.000248059	0.0149493
CPEB2-AS1	9.15892	2.21146	0.603647	3.66351	0.000248786	0.0149711
FBXO30	2561.07	0.914496	0.249717	3.66213	0.000250122	0.0150294
LRRC63	38.8385	1.34387	0.367327	3.65852	0.000253676	0.015176
SLC9C2	116.017	1.59156	0.435466	3.65485	0.000257332	0.0153276
SAMD8	2499.25	0.725507	0.198558	3.65389	0.000258298	0.0153627
RP11-1134I14.8	148.116	0.75844	0.207645	3.65259	0.000259609	0.015396
SYNJ2	180.191	1.79878	0.492763	3.6504	0.000261836	0.0155055
FAM199X	2115.98	0.810085	0.221997	3.64908	0.000263183	0.0155501
MBOAT2	5008.75	0.728755	0.199718	3.64892	0.000263349	0.0155501
RP11-356J5.12	519.451	1.04824	0.287449	3.64669	0.000265645	0.0156406
RP11-338N10.1	220.117	1.11255	0.305482	3.64194	0.000270589	0.0158405
CCDC82	3091.74	0.817209	0.2245	3.64013	0.0002725	0.0159288
AP000688.8	3.72473	4.96748	1.36704	3.63376	0.000279318	0.0161825
UNC79	1227.54	0.850486	0.234068	3.63351	0.000279596	0.0161825
RP11-91J19.4	874.234	0.781612	0.215341	3.62965	0.00028381	0.0163609
SLC10A5	47.9496	1.03613	0.286302	3.619	0.000295738	0.016949
LYSMD2	202.705	0.934903	0.258366	3.61852	0.000296296	0.0169572
GOLGA6L10	9.62525	4.30449	1.18993	3.61742	0.000297558	0.0169927
PCDH8	375.193	1.41052	0.390039	3.61635	0.000298781	0.0170043
ZDHHC14	388.873	1.23885	0.342753	3.6144	0.000301045	0.0171094
TMOD2	7279.45	0.953725	0.264107	3.61114	0.000304857	0.0172781
C1orf204	410.864	0.899557	0.249255	3.60899	0.000307397	0.0173979
RP11-368I23.4	20.8665	2.5273	0.7009	3.6058	0.000311192	0.0175883
RP11-392O1.4	8.64989	2.20691	0.613537	3.59702	0.000321878	0.0179445
CCSER2	2602.35	0.703012	0.19556	3.59488	0.000324547	0.0180441
CSGALNACT2	2108.56	0.819905	0.228203	3.59288	0.000327047	0.0181093
CNTN5	124.501	1.96283	0.546511	3.59157	0.000328689	0.0181511
PDZD2	1123.07	0.98008	0.273265	3.58655	0.000335078	0.0184293
CTTNBP2	3740.22	1.07636	0.300288	3.58442	0.000337823	0.0185056
HOOK1	253.271	1.20758	0.337314	3.58	0.000343592	0.0186788
KCNV1	437.412	1.96709	0.549592	3.57918	0.000344673	0.0187056
2001-03-01	982.298	0.793969	0.22188	3.57838	0.000345737	0.0187385
KCTD12	7612.92	1.66566	0.465877	3.57532	0.000349798	0.0189115
RP11-64K12.10	277.939	1.35392	0.378962	3.57271	0.000353299	0.0189115
RBM44	65.8885	0.975007	0.27287	3.57316	0.000352697	0.0189115
KIF3A	3992.04	0.869693	0.243257	3.5752	0.000349961	0.0189115
TBR1	13625.4	0.859458	0.240535	3.5731	0.000352776	0.0189115
ZNF540	527.314	0.773368	0.216437	3.57319	0.000352665	0.0189115
HPCAL4	739.131	0.801735	0.224539	3.57059	0.000356182	0.0190026
SLCO1A2	42.8402	1.9418	0.544365	3.56709	0.000360968	0.0190837
MYO5B	1636.1	1.38273	0.387471	3.56861	0.000358882	0.0190837
ARL15	1190.38	0.775823	0.217469	3.5675	0.000360398	0.0190837
GPR85	1651.36	0.948854	0.26623	3.56404	0.000365196	0.0192575
APBA1	1423.41	0.906826	0.254532	3.56271	0.000367043	0.01933
SLCO3A1	831.528	0.881836	0.247855	3.55787	0.000373879	0.0196143
SVOPL	10.8483	1.92005	0.53993	3.55611	0.000376388	0.0197167
ULBP1	44.2706	1.24564	0.350309	3.55583	0.000376794	0.0197167
RP11-272L13.3	47.6046	1.67462	0.471192	3.554	0.000379418	0.0198286
RP5-894A10.2	114.407	0.871447	0.245284	3.5528	0.00038115	0.0198684
EPB41L3	5067.83	0.74698	0.21046	3.54927	0.000386299	0.0201111
PDE4D	2034.25	0.936665	0.264077	3.54694	0.000389728	0.0202639
ADCYAP1	246.105	1.05221	0.296723	3.54612	0.00039095	0.0203016
RP11-362K14.7	17.529	1.40593	0.396758	3.54355	0.000394776	0.0204743
DAB1	5946.47	0.90588	0.255719	3.54249	0.000396371	0.020531
FMNL2	5126.61	0.732836	0.207729	3.52784	0.000418966	0.0214569
RNU6-101P	3.16902	3.09627	0.87854	3.52433	0.000424552	0.0216617
B3GALT1	797.019	0.846773	0.240424	3.52201	0.000428292	0.0218253
CPNE5	676.407	1.23067	0.350152	3.51468	0.000440287	0.022281
PCDHB10	393.648	0.801913	0.228191	3.51422	0.000441047	0.022281
FSD1L	3959.14	0.800646	0.228128	3.50963	0.000448724	0.0225852
CTC-428G20.3	266.197	0.85236	0.242886	3.50929	0.0004493	0.0225864
RASGEF1A	152.043	1.15256	0.328785	3.50552	0.000455715	0.0228458
LRRC3B	1698.93	0.944382	0.269513	3.50403	0.000458274	0.02291
MCF2	148.971	0.948655	0.271165	3.49844	0.00046798	0.0232118
CDC42BPA	2557.16	0.702964	0.201385	3.49064	0.000481858	0.0236139
CCDC62	44.3699	0.94597	0.271114	3.48919	0.000484481	0.0237141
MANEA-AS1	105.469	1.39269	0.399329	3.48758	0.000487412	0.0238006
PKIA	7471.54	0.894412	0.256832	3.48247	0.000496804	0.0241153
RGS6	302.705	1.76757	0.507796	3.48088	0.000499779	0.0242023
SC5D	2320.79	0.726661	0.209073	3.47563	0.000509656	0.0244594
SORL1	2066.09	0.949721	0.273366	3.47417	0.000512438	0.0245251
RP11-368I23.2	50.1255	1.89728	0.546393	3.47238	0.00051586	0.0246601
AP002530.2	4.81939	2.77416	0.800208	3.4668	0.000526702	0.0250904
CTD-2541M15.3	61.0836	1.17841	0.339971	3.46622	0.000527839	0.0251153
RP11-363E6.4	74.912	1.10591	0.319138	3.4653	0.00052965	0.0251334
GUCY1B3	944.209	0.994093	0.286859	3.46544	0.000529357	0.0251334
IKZF2	505.718	1.42904	0.413395	3.45684	0.000546541	0.0256497
LINC00599	5851.76	0.988637	0.285996	3.45682	0.000546592	0.0256497
FGF18	85.6637	1.2133	0.351168	3.45505	0.000550183	0.0257592
C8orf47	9.06208	4.36227	1.26353	3.45244	0.000555537	0.0259731
DNAJC28	70.6823	0.75144	0.217669	3.45221	0.000556022	0.0259731
NDRG1	3771.29	1.04181	0.301868	3.45122	0.000558048	0.0260084
SH3GL2	2834.07	0.979739	0.284282	3.44636	0.000568198	0.0262719
AFF3	5783.36	0.903653	0.262258	3.44566	0.00056967	0.0262858
RP11-438B23.2	164.521	1.6092	0.467605	3.44137	0.000578781	0.026581
DACT1	8074.51	0.863125	0.251003	3.4387	0.000584513	0.0267223
ZNF430	790.887	0.751411	0.218518	3.43867	0.000584571	0.0267223
TMEM14A	1246.65	0.741276	0.215586	3.43842	0.000585122	0.0267223
RP11-154D17.1	14.4041	2.32789	0.677132	3.43787	0.000586303	0.0267464
HS3ST5	233.961	1.95956	0.570706	3.43357	0.000595682	0.0270536
ERC2	1152.74	0.741807	0.216035	3.43373	0.000595329	0.0270536
RAB6C	12.6141	1.86432	0.543145	3.43245	0.000598144	0.0271053
MMD2	42.7696	1.6186	0.47167	3.43163	0.000599958	0.0271574
DIS3L	628.887	0.89205	0.260018	3.43073	0.00060197	0.0272183
CTD-2240J17.1	25.2246	1.39958	0.407992	3.4304	0.000602688	0.0272207
AC079807.2	68.471	0.778905	0.227165	3.4288	0.000606249	0.0273514
CTD-2542C24.2	30.8593	1.06518	0.310838	3.4268	0.00061075	0.0274938
RP11-458D21.1	97.448	0.870235	0.254108	3.42467	0.000615557	0.0276449
RALGPS1	3230.18	0.728211	0.212653	3.42441	0.000616133	0.0276449
LINC00643	946.712	2.99944	0.875986	3.42408	0.000616895	0.0276488
DOPEY2	2055.21	0.891168	0.260359	3.42284	0.000619699	0.0277441
EDEM3	1771.72	0.701199	0.204917	3.42187	0.000621921	0.0278131
CCDC171	504.59	0.879964	0.257241	3.42078	0.000624428	0.0278643
AGL	1372.95	0.712908	0.208501	3.41921	0.000628026	0.0279639
FGF13	2507.13	0.723818	0.211822	3.41711	0.000632905	0.0281505
STK17A	1865.39	1.29051	0.378816	3.4067	0.000657539	0.028777
DNAH5	134.983	1.29175	0.379282	3.40578	0.000659741	0.0288118
SH3RF3	965.459	0.708736	0.208427	3.4004	0.000672875	0.0292915
ZNF713	571.598	1.2568	0.369781	3.39876	0.000676918	0.0293392
ELOVL4	1082.78	0.897591	0.26423	3.39701	0.000681264	0.0293392
NOL4	2053.13	0.828279	0.243669	3.3992	0.000675823	0.0293392
CTD-2528L19.6	328.099	0.719757	0.211877	3.39706	0.000681138	0.0293392
SNX4	2455.87	0.744298	0.219254	3.39469	0.00068707	0.0294847
KLF8	603.17	1.30498	0.384629	3.39283	0.000691758	0.0296406
RGAG1	45.5835	1.525	0.450366	3.38615	0.000708813	0.0301503
DCX	27022.9	0.981256	0.289773	3.38629	0.000708436	0.0301503
SNX16	392.853	0.795204	0.235087	3.3826	0.000718037	0.0303587
HECTD2	1673.52	0.917817	0.272306	3.37053	0.000750229	0.0315189
PCDHB7	150.481	0.769963	0.22851	3.36949	0.000753083	0.0315739
BICD1	5771.5	0.754092	0.223794	3.36958	0.000752822	0.0315739
DACT3-AS1	33.6125	1.43655	0.42644	3.36869	0.000755253	0.0316325
CORO2A	181.064	1.07641	0.319648	3.36749	0.000758562	0.0317386
THSD7A	3079.54	1.29031	0.383242	3.36683	0.000760363	0.0317815
SLC6A17	424.709	1.36482	0.405418	3.36645	0.000761421	0.0317932
AC004540.5	252.716	0.835273	0.248169	3.36575	0.000763365	0.0318419
AC079233.1	61.9343	2.26864	0.674177	3.36505	0.000765296	0.0318759
ZNF382	799.477	1.13203	0.336519	3.36393	0.000768416	0.0319224
BCL11A	10105.9	0.814021	0.242091	3.36246	0.000772513	0.0319648
CTD-2349P21.9	259.02	1.02275	0.304427	3.35958	0.000780608	0.0322326
GPD2	2786.82	0.729098	0.217372	3.35415	0.000796087	0.0326739
RCAN1	3582.01	1.50818	0.450348	3.34893	0.000811234	0.0331625
RP11-1148O4.1	4.49517	2.66289	0.795323	3.34819	0.00081342	0.0331856
RP11-166D19.1	9646.67	1.30394	0.389558	3.34723	0.000816222	0.0332012
SLC41A2	291.708	1.28528	0.383983	3.34723	0.000816236	0.0332012
PTBP3	1698.02	0.789502	0.235836	3.34767	0.00081493	0.0332012
RYR2	684.404	1.27708	0.381612	3.34655	0.000818242	0.0332167
ZDHHC2	1515.11	0.899316	0.268956	3.34373	0.000826591	0.0334561
FAR2	416.231	0.843403	0.252446	3.34092	0.000835002	0.0336844
RP11-1263C18.1	85.0364	0.891131	0.267276	3.33413	0.000855679	0.0342589
RSPH10B2	5.37597	2.64209	0.79316	3.3311	0.000865042	0.0345005
RP11-384C4.7	3.03177	3.53494	1.06366	3.32337	0.00088937	0.0351232
RGN	105.887	0.826608	0.248731	3.3233	0.000889593	0.0351232
MICU3	1077.95	0.989666	0.29797	3.32136	0.000895792	0.0353139
PSD2	1691.58	0.797535	0.240254	3.31955	0.000901635	0.03551
ZBTB41	2018.57	0.722786	0.217937	3.31649	0.000911546	0.0356942
IFIH1	44.849	1.13117	0.341161	3.31565	0.000914301	0.0357059
GFOD1	984.211	0.810209	0.244445	3.31448	0.000918125	0.0357466
ODF2L	1618.53	0.769351	0.232101	3.31472	0.000917347	0.0357466
EVI2A	22.226	1.40205	0.423093	3.31382	0.000920321	0.035798
AC006116.24	18.5082	1.36705	0.413276	3.30784	0.00094018	0.0364665
BRINP1	458.081	1.13726	0.344037	3.30564	0.000947586	0.0366842
GLS	3314.94	0.764055	0.231693	3.2977	0.000974791	0.0374891
MFSD4	65.9755	0.872489	0.264731	3.29576	0.000981552	0.0376102
SYT1	7535.15	0.774669	0.235051	3.29574	0.000981615	0.0376102
SSX2IP	2476.31	0.713662	0.216969	3.28924	0.0010046	0.0382046
JADE2	122.033	0.97979	0.297959	3.28834	0.00100782	0.0382914
INPP1	407.723	0.837169	0.254696	3.28693	0.00101285	0.0384468
DIRAS2	850.62	1.28347	0.390797	3.28423	0.0010226	0.0385338
ATP1B1	2925.66	0.760809	0.23196	3.27991	0.0010384	0.0390186
FCHO2	1572.02	0.785858	0.24	3.27441	0.00105883	0.039677
RP11-230C9.4	34.9925	1.15684	0.353373	3.27372	0.00106143	0.0397217
MLLT4	17856.9	0.772587	0.236167	3.27136	0.00107033	0.0399616
PALM2	487.525	1.14561	0.350573	3.26782	0.0010838	0.0404277
AC005754.8	182.647	0.908046	0.278026	3.26604	0.00109061	0.0406078
VN1R42P	37.2769	0.968693	0.296785	3.26396	0.00109868	0.0407335
GRIP1	1791.92	0.715064	0.219047	3.26444	0.00109682	0.0407335
ARRDC4	1025.45	0.796721	0.244285	3.26144	0.00110846	0.0409646
FAM212B-AS1	71.1658	1.03375	0.317231	3.25866	0.0011194	0.0412666
BCL2L15	91.3941	0.859747	0.263863	3.25831	0.00112078	0.0412802
ZNF471	1649.62	0.808652	0.248215	3.25787	0.00112251	0.0413067
ANO4	457.67	1.48062	0.454795	3.25557	0.00113163	0.0415305
SCAMP1	4509.19	0.855559	0.262786	3.25573	0.00113102	0.0415305
SUSD4	332.199	1.02589	0.315432	3.25233	0.00114463	0.0418947
RP11-651P23.5	19.8757	1.66006	0.51167	3.2444	0.001177	0.0426976
OPCML	3496.06	1.18888	0.367127	3.23833	0.00120233	0.0433152
DENND2C	110.216	1.12453	0.347331	3.23762	0.0012053	0.0433781
ACSL6	607.262	0.827109	0.255661	3.23517	0.00121568	0.0435935
RP11-25K19.1	378.876	1.3879	0.429307	3.23287	0.00122552	0.0436832
RORB	1758.64	1.76324	0.545611	3.23168	0.00123063	0.0438272
JAKMIP3	180.765	0.856377	0.265493	3.22561	0.00125703	0.0445348
HCFC2	887.589	0.925464	0.287046	3.2241	0.0012637	0.0447324
NRSN1	852.009	0.83543	0.259259	3.22238	0.0012713	0.0448041
C4orf33	317.386	0.831656	0.258067	3.22264	0.00127017	0.0448041
ROBO1	7981.88	1.25272	0.389323	3.21769	0.00129226	0.0453326
RP6-201G10.2	96.7161	0.804566	0.250094	3.21705	0.00129514	0.0453448
RP11-2E17.1	19.2093	2.57195	0.80039	3.21337	0.00131185	0.0458411
HEATR5A	804.305	0.80092	0.249264	3.21313	0.00131295	0.0458411
MACROD2	892.391	1.2945	0.404223	3.20243	0.00136271	0.0471761
GLRA4	8.129	1.67985	0.52529	3.19794	0.00138412	0.0477153
SHANK2	2246.49	0.715234	0.223689	3.19745	0.0013865	0.0477571
RP11-873E20.1	21.2586	1.34031	0.419673	3.1937	0.00140463	0.0482193
RP4-668G5.1	23.1417	1.86833	0.585949	3.18855	0.00142986	0.0489622
KBTBD3	187.705	0.732392	0.229749	3.1878	0.00143362	0.0490499
LYST	1116.99	0.836715	0.262584	3.18646	0.00144024	0.0491941
RP11-561I11.4	9.87625	3.99474	1.25437	3.18467	0.00144921	0.0494592

[truncated: 5 more sheets: 2.11 46,XY 9wpc v CS22-23, 2.12 46,XX 15-17wpc v CS22-23, 2.13 46,XY 15-17wpc v CS22-23, 2.14 all 46,XY v all 46,XX, 2.15 normalized counts]
