# Supplementary material for: Transcriptomic sex differences in early human fetal brain development
Source: Commun Biol. 2025 Apr 25;8:664. doi: 10.1038/s42003-025-08070-3 (PMC12032161; doi:10.1038/s42003-025-08070-3)
Supplement: Supplementary file 5 — Supplementary Data 3 [file 42003_2025_8070_MOESM5_ESM.xlsx]

## Sheet: 3.1 Control samples
Supplementary data 3.1. Control samples used.
Control samples used (n=32) and their corresponding developmental stage and karyotype.
Raw files are available at ArrayExpress (accession E-MTAB-13673; https://www.ebi.ac.uk/biostudies/arrayexpress/studies). Suntharalingham, J. P. et al. The transcriptomic landscape of monosomy X (45,X) during early human fetal and placental development. bioRxiv 2024.03.01.582942 (2024) doi:10.1101/2024.03.01.582942.
Sample Number	Tissue	Sample Name	Developmental Stage	Karyotype	Time In Transit (minutes)	RIN
1	Skin	11_46XX_SKIN_S57	11 wpc	46,XX	90	8
2	Skin	11_46XY_SKIN_S53	11 wpc	46,XY	240	8.6
3	Skin	12_46XX_SKIN_S58	12 wpc	46,XX	90	7.6
4	Skin	12_46XY_SKIN_S54	12 wpc	46,XY	90	6.5
5	Skin	13_46XX_SKIN_S59	13 wpc	46,XX	240	7.8
6	Skin	13_46XY_SKIN_S55	13 wpc	46,XY	90	6.5
7	Skin	15_46XX_SKIN_S60	15 wpc	46,XX	90	6.4
8	Skin	15_46XY_SKIN_S56	15 wpc	46,XY	90	7.2
9	Pancreas	13_46XX_PANCREAS1_S45	13 wpc	46,XX	90	7.9
10	Pancreas	13_46XX_PANCREAS2_S46	13 wpc	46,XX	90	8.9
11	Pancreas	13_46XY_PANCREAS1_S41	13 wpc	46,XY	90	7.5
12	Pancreas	13_46XY_PANCREAS2_S42	13 wpc	46,XY	90	8.3
13	Pancreas	14_46XX_PANCREAS_S47	14 wpc	46,XX	90	8.3
14	Pancreas	14_46XY_PANCREAS_S43	14 wpc	46,XY	90	7.9
15	Pancreas	15_46XX_PANCREAS_S48	15 wpc	46,XX	90	8
16	Pancreas	15_46XY_PANCREAS_S44	15 wpc	46,XY	90	8.6
17	Liver	11_46XX_LIVER_S9	11 wpc	46,XX	90	8.7
18	Liver	11_46XY_LIVER_S5	11 wpc	46,XY	90	9
19	Liver	12_46XX_LIVER_S10	12 wpc	46,XX	90	9
20	Liver	12_46XY_LIVER_S6	12 wpc	46,XY	90	8.7
21	Liver	13_46XX_LIVER_S11	13 wpc	46,XX	90	8.8
22	Liver	13_46XY_LIVER_S7	13 wpc	46,XY	90	8.4
23	Liver	15_46XX_LIVER_S12	15 wpc	46,XX	90	8.8
24	Liver	15_46XY_LIVER_S8	15 wpc	46,XY	90	8.7
25	Kidney	11_46XX_KIDNEY_S21	11 wpc	46,XX	240	7.8
26	Kidney	11_46XY_KIDNEY_S17	11 wpc	46,XY	240	7.2
27	Kidney	12_46XX_KIDNEY_S22	12 wpc	46,XX	240	6.6
28	Kidney	12_46XY_KIDNEY_S18	12 wpc	46,XY	90	7.5
29	Kidney	13_46XX_KIDNEY_S23	13 wpc	46,XX	90	6.7
30	Kidney	13_46XY_KIDNEY_S19	13 wpc	46,XY	90	7.2
31	Kidney	15_46XX_KIDNEY_S24	15 wpc	46,XX	90	6.3
32	Kidney	15_46XY_KIDNEY_S20	15 wpc	46,XY	240	7.3

## Sheet: 3.2 Skin 46,XY v 46,XX
Supplementary data 3.2. Top 250 differentially expressed genes, skin samples 46,XY versus 46,XX.
Top 250 differentially expressed genes (DEGs) in 46,XY compared to 46,XX samples. Genes are ordered according to ascending p.adj values.
Ensembl	Gene	baseMean	log2FoldChange	p.adjusted
ENSG00000129824	RPS4Y1	1096.44	8.74308	2.15911e-32
ENSG00000067048	DDX3Y	182.75	6.37129	8.4539e-23
ENSG00000114374	USP9Y	104.869	6.36816	8.89308e-21
ENSG00000012817	KDM5D	174.44	6.33961	1.43618e-19
ENSG00000198692	EIF1AY	89.5862	5.5491	3.65442e-18
ENSG00000183878	UTY	54.8398	5.56622	6.3624e-17
ENSG00000165246	NLGN4Y	69.746	4.96854	8.2648e-15
ENSG00000067646	ZFY	40.455	4.89447	2.08731e-14
ENSG00000131002	TXLNGY	33.9451	4.68145	1.86537e-13
ENSG00000170807	LMOD2	41.5815	0.202978	1.53939e-09
ENSG00000248713	C4orf54	39.5066	0.202953	1.57904e-09
ENSG00000108878	CACNG1	39.6657	0.202955	3.05849e-09
ENSG00000170162	VGLL2	37.2674	0.202923	3.87357e-09
ENSG00000077009	NMRK2	72.1829	0.202929	1.57016e-08
ENSG00000176728	TTTY14	17.3585	3.10122	5.06241e-08
ENSG00000111049	MYF5	7.88472	0.20097	5.06241e-08
ENSG00000129152	MYOD1	20.5777	0.20162	3.75943e-07
ENSG00000109061	MYH1	5.14582	0.199678	4.34548e-07
ENSG00000285671		5.06282	0.199618	4.34548e-07
ENSG00000116748	AMPD1	14.8933	0.200276	1.22623e-06
ENSG00000234638		11.365	0.200152	1.25021e-06
ENSG00000130598	TNNI2	764.665	0.951902	0.000335803
ENSG00000101470	TNNC2	1830.05	0.85718	0.000566322
ENSG00000164879	CA3	324.987	1.07735	0.00139827
ENSG00000239474	KLHL41	594.019	0.910181	0.00207313
ENSG00000109063	MYH3	3252.87	0.730757	0.00254207
ENSG00000170290	SLN	508.723	0.767537	0.00296776
ENSG00000077522	ACTN2	566.855	0.795082	0.00350178
ENSG00000159251	ACTC1	2570.64	0.825005	0.00397145
ENSG00000104879	CKM	1480.1	0.613875	0.00533542
ENSG00000099725	PRKY	17.0853	1.88608	0.00591578
ENSG00000159173	TNNI1	326.131	0.777551	0.00705653
ENSG00000143632	ACTA1	3836	0.586013	0.00788433
ENSG00000196091	MYBPC1	864.122	0.613547	0.0112771
ENSG00000183091	NEB	198.13	1.17174	0.0119067
ENSG00000169347	GP2	21.1167	0.00178978	0.017433
ENSG00000164708	PGAM2	69.5066	1.10675	0.0187413
ENSG00000180209	MYLPF	2189.77	0.563124	0.0187413
ENSG00000175084	DES	1976.72	0.966066	0.0276466
ENSG00000196296	ATP2A1	177.565	0.867959	0.030324
ENSG00000172399	MYOZ2	175.655	0.7463	0.0355662
ENSG00000114854	TNNC1	155.971	1.18521	0.0401356
ENSG00000142102	PGGHG	78.4876	0.969557	0.0423346
ENSG00000168530	MYL1	2094.09	0.462081	0.0423346
ENSG00000108823	SGCA	66.1306	1.18949	0.0475771
ENSG00000141161	UNC45B	75.3707	0.887393	0.0500246
ENSG00000108515	ENO3	557.23	1.22283	0.113975
ENSG00000283709	FAM238C	15.5029	1.00362	0.114398
ENSG00000129910	CDH15	57.5045	1.42701	0.116585
ENSG00000167549	CORO6	17.1103	1.37588	0.128471
ENSG00000125414	MYH2	34.3887	0.796114	0.130098
ENSG00000133454	MYO18B	31.1386	1.33002	0.132041
ENSG00000155657	TTN	558.487	0.732119	0.142147
ENSG00000120729	MYOT	40.4992	0.755924	0.154544
ENSG00000273906		3.07701	1.2024	0.187964
ENSG00000185482	STAC3	77.1287	1.18393	0.187964
ENSG00000258484	SPESP1	21.6741	1.30951	0.193328
ENSG00000101210	EEF1A2	437.039	0.989203	0.198242
ENSG00000173991	TCAP	57.628	0.8452	0.20165
ENSG00000138100	TRIM54	9.68513	0.90394	0.224586
ENSG00000253967		8.16587	1.23643	0.23464
ENSG00000184895	SRY	2.56777	1.18986	0.259683
ENSG00000237560	LINC01497	22.1349	0.746138	0.266446
ENSG00000176485	PLAAT3	78.6365	0.910097	0.280671
ENSG00000143318	CASQ1	228.083	0.519219	0.306951
ENSG00000092054	MYH7	274.751	0.429215	0.306951
ENSG00000140986	RPL3L	19.1661	1.28901	0.307189
ENSG00000081248	CACNA1S	17.6832	1.07619	0.327717
ENSG00000166317	SYNPO2L	118.587	0.545728	0.327717
ENSG00000186439	TRDN	134.012	0.488938	0.327717
ENSG00000241859	ANOS2P	2.96798	1.06816	0.332067
ENSG00000169885	CALML6	61.8735	0.743744	0.355006
ENSG00000215861		105.987	1.35431	0.360256
ENSG00000036448	MYOM2	160.108	1.33707	0.37189
ENSG00000122180	MYOG	118.174	0.4625	0.37189
ENSG00000177337	DLGAP1-AS1	21.0132	0.996027	0.380068
ENSG00000164850	GPER1	37.4265	0.855548	0.381231
ENSG00000147256	ARHGAP36	121.515	0.492758	0.381231
ENSG00000078399	HOXA9	70.3559	1.18194	0.431071
ENSG00000072954	TMEM38A	67.4485	1.30771	0.455173
ENSG00000118729	CASQ2	252.664	1.0407	0.455173
ENSG00000005981	ASB4	10.9818	1.06134	0.486086
ENSG00000189223	PAX8-AS1	150.18	1.13459	0.517036
ENSG00000122477	LRRC39	54.6438	1.24524	0.519758
ENSG00000147166	ITGB1BP2	38.0682	0.719196	0.530761
ENSG00000101605	MYOM1	329.809	1.22543	0.535075
ENSG00000139914	FITM1	25.1224	0.854665	0.535075
ENSG00000177791	MYOZ1	221.757	1.10136	0.544634
ENSG00000248746	ACTN3	22.1793	1.11001	0.560858
ENSG00000092377	TBL1Y	1.99421	1.05631	0.585304
ENSG00000197044	ZNF441	56.4145	0.744221	0.600931
ENSG00000122367	LDB3	199.187	1.03198	0.620362
ENSG00000184343	SRPK3	36.6498	0.943447	0.630777
ENSG00000198125	MB	77.0735	0.458533	0.641695
ENSG00000174611	KY	25.7835	1.23352	0.650137
ENSG00000130957	FBP2	16.0628	0.415609	0.650137
ENSG00000286009		1.991	1.01912	0.673178
ENSG00000175701	MTLN	133.796	0.901953	0.736399
ENSG00000206159	GYG2P1	3.38984	1.29171	0.754077
ENSG00000125618	PAX8	47.1779	1.10807	0.754169
ENSG00000106006	HOXA6	11.5065	1.12938	0.760728
ENSG00000173641	HSPB7	72.9132	1.16013	0.84849
ENSG00000182533	CAV3	97.0905	0.691564	0.862109
ENSG00000117115	PADI2	37.1558	1.2251	0.864164
ENSG00000142661	MYOM3	178.067	0.980106	0.899992
ENSG00000091482	SMPX	72.251	0.246017	0.925852
ENSG00000172995	ARPP21	41.7322	0.817247	0.929564
ENSG00000254656	RTL1	22.4838	1.23956	1
ENSG00000068976	PYGM	123.037	1.16107	1
ENSG00000197769	MAP1LC3C	32.9535	1.15839	1
ENSG00000153531	ADPRHL1	95.1473	1.14556	1
ENSG00000264345	LINC01894	7.16094	1.10781	1
ENSG00000198336	MYL4	516.192	1.10769	1
ENSG00000215375	MYL5	275.405	1.10349	1
ENSG00000160867	FGFR4	57.3541	1.08447	1
ENSG00000198467	TPM2	4334.08	1.06856	1
ENSG00000070182	SPTB	173.805	1.06331	1
ENSG00000149596	JPH2	51.1701	1.05527	1
ENSG00000224769	MUC20P1	11.0829	1.05364	1
ENSG00000196218	RYR1	236.451	1.04921	1
ENSG00000169508	GPR183	27.0738	1.03793	1
ENSG00000130595	TNNT3	1693.27	1.03009	1
ENSG00000144681	STAC	71.437	1.0215	1
ENSG00000136404	TM6SF1	9.4421	1.02072	1
ENSG00000140416	TPM1	2804.65	1.02049	1
ENSG00000125878	TCF15	15.6743	1.01775	1
ENSG00000144339	TMEFF2	76.01	1.013	1
ENSG00000170417	TMEM182	51.0593	0.999459	1
ENSG00000164303	ENPP6	22.1666	0.994652	1
ENSG00000144771	LRTM1	17.7817	0.994446	1
ENSG00000070808	CAMK2A	19.2426	0.994001	1
ENSG00000124743	KLHL31	26.8121	0.993339	1
ENSG00000205795	CYS1	11.9634	0.993246	1
ENSG00000263934	SNORD3A	51.3911	0.992487	1
ENSG00000163545	NUAK2	121.986	0.987398	1
ENSG00000078814	MYH7B	16.3039	0.986146	1
ENSG00000248144	ADH1C	9.28959	0.980392	1
ENSG00000253882		16.4538	0.980049	1
ENSG00000274265		46.3648	0.977507	1
ENSG00000235084	CHCHD2P6	3.79041	0.966861	1
ENSG00000181418	DDN	12.5872	0.964007	1
ENSG00000198842	STYXL2	48.8026	0.958036	1
ENSG00000106992	AK1	102.184	0.95283	1
ENSG00000178752	ERFE	17.9246	0.948499	1
ENSG00000127252	PLAAT1	8.66865	0.947041	1
ENSG00000197405	C5AR1	30.261	0.94617	1
ENSG00000205871	RPS3AP47	6.48247	0.946075	1
ENSG00000139780	METTL21C	24.2366	0.944894	1
ENSG00000233178		3.63068	0.939926	1
ENSG00000165966	PDZRN4	11.1379	0.939719	1
ENSG00000273650		5.24365	0.939156	1
ENSG00000173334	TRIB1	768.571	0.932856	1
ENSG00000106819	ASPN	771.903	0.931667	1
ENSG00000273796		6.15155	0.928442	1
ENSG00000165996	HACD1	34.1197	0.928109	1
ENSG00000136634	IL10	3.80935	0.926991	1
ENSG00000164440	TXLNB	37.5454	0.925182	1
ENSG00000082196	C1QTNF3	63.7407	0.922889	1
ENSG00000171033	PKIA	171.437	0.922675	1
ENSG00000100628	ASB2	21.1635	0.918927	1
ENSG00000260455	NBAT1	22.6139	0.917203	1
ENSG00000230319	TTLL1-AS1	2.17811	0.915719	1
ENSG00000253187	HOXA10-AS	36.4542	0.910931	1
ENSG00000200879	SNORD14E	2.23172	0.909915	1
ENSG00000237412	PRSS56	10.4414	0.907039	1
ENSG00000272630		6.53107	0.901775	1
ENSG00000166592	RRAD	44.8818	0.901543	1
ENSG00000101306	MYLK2	18.7667	0.900305	1
ENSG00000105048	TNNT1	225.224	0.899057	1
ENSG00000271334	LINC02104	11.6071	0.898918	1
ENSG00000137558	PI15	41.9947	0.897636	1
ENSG00000154620	TMSB4Y	1.77146	0.895906	1
ENSG00000255398	HCAR3	121.65	0.894821	1
ENSG00000171051	FPR1	15.2033	0.894605	1
ENSG00000067191	CACNB1	109.854	0.89452	1
ENSG00000185739	SRL	393.082	0.894226	1
ENSG00000146147	MLIP	17.0256	0.889335	1
ENSG00000179978	NAIPP2	2.25292	0.883737	1
ENSG00000162614	NEXN	236.473	0.881261	1
ENSG00000274736	CCL23	2.70151	0.879665	1
ENSG00000198838	RYR3	6.27222	0.877602	1
ENSG00000228672	PROB1	35.0202	0.877593	1
ENSG00000112276	BVES	68.5258	0.876368	1
ENSG00000178734	LMO7DN	8.30984	0.875253	1
ENSG00000285793	ANAPC1P2	8.54813	0.875134	1
ENSG00000163492	CCDC141	9.91443	0.870773	1
ENSG00000131730	CKMT2	29.0139	0.865996	1
ENSG00000141404	GNAL	166.637	0.863136	1
ENSG00000275580		3.32147	0.862657	1
ENSG00000198881	ASB12	9.06685	0.860502	1
ENSG00000277702		31.8678	0.858751	1
ENSG00000108691	CCL2	269.683	0.857478	1
ENSG00000179314	WSCD1	123.386	0.856754	1
ENSG00000196460	RFX8	7.61965	0.856735	1
ENSG00000041515	MYO16	27.2874	0.850617	1
ENSG00000164776	PHKG1	17.9109	0.848841	1
ENSG00000134830	C5AR2	9.158	0.847337	1
ENSG00000217716	RPS10P3	9.17819	0.842752	1
ENSG00000184672	RALYL	13.8	0.841367	1
ENSG00000160808	MYL3	223.818	0.841325	1
ENSG00000279265		4.18211	0.84114	1
ENSG00000136842	TMOD1	173.1	0.84027	1
ENSG00000205212	CCDC144NL	2.10732	0.839693	1
ENSG00000197584	KCNMB2	11.2357	0.837608	1
ENSG00000115556	PLCD4	15.4663	0.836352	1
ENSG00000029534	ANK1	104.618	0.833355	1
ENSG00000130035	GALNT8	22.0188	0.832854	1
ENSG00000271918		16.7173	0.832554	1
ENSG00000142233	NTN5	5.98492	0.831523	1
ENSG00000166343	MSS51	14.4383	0.82979	1
ENSG00000037965	HOXC8	209.991	0.82786	1
ENSG00000163157	TMOD4	13.9617	0.826432	1
ENSG00000253633		3.92858	0.820867	1
ENSG00000234215	CT66	3.34431	0.819867	1
ENSG00000153822	KCNJ16	6.16941	0.81742	1
ENSG00000250474	WBP1LP2	3.29736	0.816878	1
ENSG00000129214	SHBG	3.3979	0.813539	1
ENSG00000122592	HOXA7	181.903	0.807276	1
ENSG00000184785	SMIM10	53.9423	0.806966	1
ENSG00000113578	FGF1	26.9327	0.805942	1
ENSG00000062524	LTK	8.9199	0.802823	1
ENSG00000233476	EEF1A1P6	159.519	0.802685	1
ENSG00000286282		6.15217	0.802611	1
ENSG00000133116	KL	67.5597	0.801042	1
ENSG00000215910	C1orf167	13.6471	0.800766	1
ENSG00000152784	PRDM8	28.1003	0.799705	1
ENSG00000168679	SLC16A4	17.6986	0.798734	1
ENSG00000106031	HOXA13	20.4265	0.798673	1
ENSG00000081189	MEF2C	1212.63	0.798349	1
ENSG00000224167	LINC01357	3.09956	0.792376	1
ENSG00000198088	NUP62CL	9.77868	0.792063	1
ENSG00000198223	CSF2RA	43.7182	0.79035	1
ENSG00000174944	P2RY14	7.88078	0.790032	1
ENSG00000055732	MCOLN3	10.7406	0.789957	1
ENSG00000141744	PNMT	9.09336	0.787403	1
ENSG00000173376	NDNF	472.777	0.786086	1
ENSG00000116771	AGMAT	7.11406	0.782969	1
ENSG00000214026	MRPL23	109.083	0.781883	1
ENSG00000214026	MRPL23	109.083	0.781883	1
ENSG00000123572	NRK	490.194	0.781685	1
ENSG00000115155	OTOF	12.7558	0.780005	1
ENSG00000176076	KCNE5	25.95	0.778686	1
ENSG00000261235		2.78817	0.774411	1
ENSG00000238082	NUDCP2	2.71022	0.774331	1
ENSG00000289190		2.55863	0.773254	1
ENSG00000198435	NRARP	527.182	0.773101	1
ENSG00000204758		6.26969	0.77295	1
ENSG00000267011		1.61378	0.771757	1
ENSG00000181856	SLC2A4	18.5463	0.77151	1

## Sheet: 3.3 Skin 46,XX v 46,XY
Supplementary data 3.3. Top 250 differentially expressed genes, skin samples 46,XX versus 46,XY.
Top 250 differentially expressed genes (DEGs) in 46,XX compared to 46,XY samples. Genes are ordered according to ascending p.adj values.
Ensembl	Gene	baseMean	log2FoldChange	p.adjusted
ENSG00000229807	XIST	240.652	-7.0522	2.10598e-25
ENSG00000233913	RPL10P9	363.492	-2.83741	2.29369e-09
ENSG00000230076	RPL10P6	100.519	-2.61666	5.06241e-08
ENSG00000197079	KRT35	157.378	-0.0858454	5.36511e-08
ENSG00000205186	FABP9	90.9197	-0.0490821	8.4578e-07
ENSG00000204539	CDSN	53.9116	-0.0385816	1.44138e-06
ENSG00000166391	MOGAT2	42.7095	-0.0523329	3.59433e-06
ENSG00000214455	RCN1P2	48.5488	-2.03109	1.95396e-05
ENSG00000126890	CTAG2	15.9889	-0.0467908	4.27042e-05
ENSG00000204195	AWAT1	17.3887	-0.0401937	5.02787e-05
ENSG00000100341	PNPLA5	9.06653	-0.0509702	0.000106843
ENSG00000188984	AADACL3	7.14577	-0.0468525	0.000214278
ENSG00000147050	KDM6A	335.133	-0.89476	0.00562623
ENSG00000215301	DDX3X	2340.5	-0.71888	0.017433
ENSG00000121904	CSMD2	111.857	-1.16278	0.0298513
ENSG00000005889	ZFX	431.023	-0.652382	0.132041
ENSG00000159450	TCHH	699.601	-0.167641	0.193328
ENSG00000230021		10.1374	-1.18739	0.280671
ENSG00000217027	TPT1P4	29.6739	-1.25049	0.327717
ENSG00000170949	ZNF160	418.113	-0.372711	0.332067
ENSG00000237973	MTCO1P12	1758.71	-1.1121	0.544634
ENSG00000270641	TSIX	2.79414	-1.30922	0.885608
ENSG00000223774		1.32287	-3.36066e-06	1
ENSG00000249129	SUDS3P1	4.19413	-3.15345e-05	1
ENSG00000120054	CPN1	0.638454	-4.67606e-05	1
ENSG00000224132		0.62604	-4.99609e-05	1
ENSG00000188394	GPR21	8.95677	-6.03402e-05	1
ENSG00000196405	EVL	1128.54	-9.83017e-05	1
ENSG00000287706		0.665287	-0.000125983	1
ENSG00000124102	PI3	0.463466	-0.000139352	1
ENSG00000269646		3.01872	-0.000142091	1
ENSG00000268543		2.31503	-0.000142729	1
ENSG00000186522	SEPTIN10	1046.28	-0.000155105	1
ENSG00000289152		0.521436	-0.000161947	1
ENSG00000176619	LMNB2	2192.55	-0.000170716	1
ENSG00000114270	COL7A1	2438.1	-0.000196107	1
ENSG00000109685	NSD2	1409.66	-0.000196568	1
ENSG00000136143	SUCLA2	387.075	-0.000204765	1
ENSG00000267679	EIF5AP2	1.0224	-0.000206031	1
ENSG00000126107	HECTD3	548.286	-0.000252646	1
ENSG00000202058	RN7SKP80	1.04816	-0.000274751	1
ENSG00000256092	SBNO1-AS1	6.7905	-0.000288359	1
ENSG00000259682		0.665944	-0.000299617	1
ENSG00000161202	DVL3	1556.37	-0.000318911	1
ENSG00000230295	GTF2IP23	1.21298	-0.000333741	1
ENSG00000167971	CASKIN1	35.6637	-0.000354672	1
ENSG00000168229	PTGDR	1.46284	-0.000374036	1
ENSG00000143420	ENSA	2435.36	-0.000374308	1
ENSG00000276251		0.761054	-0.000377691	1
ENSG00000185483	ROR1	713.202	-0.000380426	1
ENSG00000270171		0.803438	-0.000382007	1
ENSG00000183011	NAA38	469.773	-0.000399887	1
ENSG00000152422	XRCC4	47.7784	-0.000420576	1
ENSG00000128833	MYO5C	83.9747	-0.000423284	1
ENSG00000233406		0.620965	-0.000437462	1
ENSG00000144659	SLC25A38	414.199	-0.000476025	1
ENSG00000083838	ZNF446	127.081	-0.000483279	1
ENSG00000162441	LZIC	782.13	-0.000490708	1
ENSG00000152936	LMNTD1	2.30649	-0.000494804	1
ENSG00000119673	ACOT2	119.407	-0.000503758	1
ENSG00000131508	UBE2D2	1033.1	-0.000514239	1
ENSG00000236056	GAPDHP14	1.22996	-0.000552793	1
ENSG00000239626	RPSAP41	0.58972	-0.000553418	1
ENSG00000224420	ADM5	10.893	-0.000569138	1
ENSG00000145708	CRHBP	1.01821	-0.000572287	1
ENSG00000231989	PPP1R2B	1.29229	-0.000582193	1
ENSG00000237280		0.669152	-0.000599134	1
ENSG00000204428	LY6G5C	9.97592	-0.000605447	1
ENSG00000231666	LINC01704	1.11958	-0.000620509	1
ENSG00000182938	OTOP3	0.478103	-0.000627343	1
ENSG00000155093	PTPRN2	170.757	-0.000642583	1
ENSG00000270069	MIR222HG	3.87074	-0.000645949	1
ENSG00000185950	IRS2	602.713	-0.000648485	1
ENSG00000286010		0.515047	-0.000654432	1
ENSG00000196998	WDR45	209.81	-0.000665235	1
ENSG00000090006	LTBP4	3441.03	-0.000678933	1
ENSG00000140836	ZFHX3	710.853	-0.000682212	1
ENSG00000161013	MGAT4B	595.46	-0.00071061	1
ENSG00000157653	C9orf43	9.24094	-0.000737928	1
ENSG00000257008	GPR142	2.63776	-0.000778788	1
ENSG00000275896	PRSS2	10.4341	-0.000781566	1
ENSG00000256053	COA8	214.056	-0.00079393	1
ENSG00000196421	C20orf204	11.7424	-0.000798824	1
ENSG00000136731	UGGT1	935.935	-0.00081252	1
ENSG00000134285	FKBP11	184.477	-0.000822447	1
ENSG00000135052	GOLM1	1448.31	-0.000832806	1
ENSG00000241717	VWFP1	10.8054	-0.000836789	1
ENSG00000273987		0.470266	-0.000843835	1
ENSG00000279356		0.47934	-0.000871659	1
ENSG00000175387	SMAD2	917.25	-0.000902244	1
ENSG00000234262		3.10394	-0.000922198	1
ENSG00000275409		0.519852	-0.000928346	1
ENSG00000279901		0.616449	-0.000933088	1
ENSG00000285599		0.635173	-0.000934558	1
ENSG00000162430	SELENON	2296.36	-0.000935629	1
ENSG00000139865	TTC6	0.515683	-0.000938573	1
ENSG00000288947		0.458623	-0.000956567	1
ENSG00000268744		3.62322	-0.00095783	1
ENSG00000223461		0.908213	-0.000963609	1
ENSG00000286646		5.2527	-0.000973228	1
ENSG00000287214		0.555035	-0.000983787	1
ENSG00000054654	SYNE2	1706.83	-0.000988489	1
ENSG00000177646	ACAD9	563.907	-0.0010003	1
ENSG00000213188	YBX1P4	0.539406	-0.0010205	1
ENSG00000202172	RNU6-1327P	0.58359	-0.00102217	1
ENSG00000113716	HMGXB3	422.192	-0.00103081	1
ENSG00000288723		1.0464	-0.00109058	1
ENSG00000271596		0.829914	-0.00110201	1
ENSG00000168298	H1-4	17.8874	-0.00110642	1
ENSG00000258888		0.46962	-0.00113954	1
ENSG00000140553	UNC45A	916	-0.00115009	1
ENSG00000288945		1.64593	-0.00120616	1
ENSG00000280089		0.703089	-0.00120867	1
ENSG00000136111	TBC1D4	483.963	-0.00121654	1
ENSG00000231466		1.2818	-0.00123895	1
ENSG00000110328	GALNT18	231.024	-0.00124747	1
ENSG00000215184	RPS12P16	1.36216	-0.00128178	1
ENSG00000213523	SRA1	244.747	-0.00133633	1
ENSG00000204983	PRSS1	18.6081	-0.00133635	1
ENSG00000254662		41.5443	-0.00133774	1
ENSG00000134152	KATNBL1	134.752	-0.00133958	1
ENSG00000240747	KRBOX1	6.78553	-0.00134404	1
ENSG00000100478	AP4S1	125.28	-0.00136954	1
ENSG00000235145	RPSAP16	0.667259	-0.0013762	1
ENSG00000163166	IWS1	666.052	-0.00139246	1
ENSG00000126858	RHOT1	437.698	-0.00141296	1
ENSG00000232591	LINC02642	0.758257	-0.00142942	1
ENSG00000222268	RNA5SP425	0.467237	-0.00145513	1
ENSG00000103534	TMC5	8.04583	-0.00145949	1
ENSG00000234327	ZNF232-AS1	13.2137	-0.00146388	1
ENSG00000152413	HOMER1	136.434	-0.00148064	1
ENSG00000239779	WBP1	44.5893	-0.00148714	1
ENSG00000174780	SRP72	1252	-0.00150009	1
ENSG00000119487	MAPKAP1	911.712	-0.00151091	1
ENSG00000064601	CTSA	898.726	-0.00153396	1
ENSG00000288770		0.809781	-0.00154081	1
ENSG00000163349	HIPK1	651.247	-0.00154495	1
ENSG00000182108	DEXI	370.736	-0.00155307	1
ENSG00000287358		0.674542	-0.0015542	1
ENSG00000261377	PDCD6IPP2	3.85271	-0.00156642	1
ENSG00000132510	KDM6B	749.391	-0.00159595	1
ENSG00000164896	FASTK	425.812	-0.00162525	1
ENSG00000206053	JPT2	1203.03	-0.00164346	1
ENSG00000229835	KHSRPP1	0.463975	-0.0016963	1
ENSG00000279642		0.617381	-0.00170066	1
ENSG00000226891	LINC01359	2.07422	-0.00170554	1
ENSG00000256469		1.35708	-0.0017232	1
ENSG00000100439	ABHD4	574.406	-0.00172806	1
ENSG00000252010	SCARNA5	0.553685	-0.00173493	1
ENSG00000103168	TAF1C	262.15	-0.00176168	1
ENSG00000183576	SETD3	530.367	-0.00176396	1
ENSG00000275846		0.703053	-0.00179535	1
ENSG00000249664		0.668197	-0.00184934	1
ENSG00000110906	KCTD10	734.839	-0.00186327	1
ENSG00000169252	ADRB2	18.9365	-0.00187722	1
ENSG00000240225	ZNF542P	304.966	-0.00188004	1
ENSG00000235076	GAPDHP52	1.17946	-0.00188118	1
ENSG00000123240	OPTN	1282.1	-0.00188165	1
ENSG00000284738		0.805735	-0.00189932	1
ENSG00000182103	FAM181B	20.4468	-0.00190551	1
ENSG00000180090	OR3A1	1.30859	-0.00191249	1
ENSG00000070915	SLC12A3	0.906367	-0.00192622	1
ENSG00000144136	SLC20A1	377.413	-0.00193673	1
ENSG00000162599	NFIA	1405.83	-0.0019409	1
ENSG00000268583		4.03451	-0.00194421	1
ENSG00000105327	BBC3	81.3242	-0.0019564	1
ENSG00000197081	IGF2R	2437.27	-0.00196802	1
ENSG00000289572		0.657877	-0.00198787	1
ENSG00000183762	KREMEN1	1945.68	-0.00200317	1
ENSG00000225193	RPS12P26	1.41321	-0.0020061	1
ENSG00000260999		0.688119	-0.00201487	1
ENSG00000274251		0.493718	-0.00203372	1
ENSG00000163216	SPRR2D	5.31914	-0.00204185	1
ENSG00000135945	REV1	249.788	-0.00204295	1
ENSG00000231346	LINC01160	0.587777	-0.00204834	1
ENSG00000274428	RNVU1-25	1.44457	-0.00205499	1
ENSG00000197912	SPG7	651.815	-0.00205574	1
ENSG00000177340	FLJ13224	1.03185	-0.00206099	1
ENSG00000197702	PARVA	2405.95	-0.00206845	1
ENSG00000250241	PCDH10-DT	0.526417	-0.00206866	1
ENSG00000249624		1.83032	-0.0020687	1
ENSG00000151322	NPAS3	158.446	-0.00207301	1
ENSG00000140044	JDP2	477.669	-0.00208123	1
ENSG00000219773	RPSAP45	1.00183	-0.00209211	1
ENSG00000272379		2.01535	-0.00210204	1
ENSG00000162623	TYW3	263.186	-0.00214099	1
ENSG00000118482	PHF3	1153.8	-0.00214102	1
ENSG00000256436	TAS2R31	1.01995	-0.00214673	1
ENSG00000100721	TCL1A	1.22002	-0.00216628	1
ENSG00000261461	UBE2MP1	1.67257	-0.00217477	1
ENSG00000101278	RPS10P5	0.749885	-0.00219991	1
ENSG00000157107	FCHO2	167.913	-0.00220919	1
ENSG00000282458	WASH5P	2.07613	-0.00221316	1
ENSG00000174640	SLCO2A1	621.837	-0.00224469	1
ENSG00000261488	TBILA	1.22857	-0.00227577	1
ENSG00000285730		3.65121	-0.0022882	1
ENSG00000104321	TRPA1	0.618267	-0.0022963	1
ENSG00000162639	HENMT1	164.384	-0.00229751	1
ENSG00000020181	ADGRA2	4097.5	-0.00230241	1
ENSG00000264705		0.471245	-0.00230691	1
ENSG00000183208	GDPGP1	21.5132	-0.00232196	1
ENSG00000140067	FAM181A	2.79735	-0.00233508	1
ENSG00000287609		1.30694	-0.00234119	1
ENSG00000107874	CUEDC2	852.475	-0.00235707	1
ENSG00000169083	AR	313.67	-0.00237236	1
ENSG00000268500	SIGLEC5	8.88558	-0.00237253	1
ENSG00000176136	MC5R	1.33115	-0.00237674	1
ENSG00000142686	C1orf216	361.552	-0.00239899	1
ENSG00000164088	PPM1M	396.247	-0.00240131	1
ENSG00000251314		0.778275	-0.00240962	1
ENSG00000248333	CDK11B	437.807	-0.00241211	1
ENSG00000262668		0.534133	-0.00242717	1
ENSG00000241217	RN7SL809P	0.926539	-0.00242768	1
ENSG00000213462	ERV3-1	105.319	-0.00243089	1
ENSG00000125743	SNRPD2	3145.15	-0.00243225	1
ENSG00000172922	RNASEH2C	318.233	-0.00246729	1
ENSG00000228252	COL6A4P2	1.42369	-0.00246888	1
ENSG00000166333	ILK	1832.77	-0.00248173	1
ENSG00000272509		0.661476	-0.00248332	1
ENSG00000243806	RPL7P18	0.969055	-0.00251458	1
ENSG00000188765	TMSB4XP2	0.543455	-0.00252648	1
ENSG00000162373	BEND5	886.519	-0.00252944	1
ENSG00000112146	FBXO9	301.683	-0.00253606	1
ENSG00000271218		1.30527	-0.0025468	1
ENSG00000139631	CSAD	53.9939	-0.00257237	1
ENSG00000187243	MAGED4B	1.37054	-0.00257676	1
ENSG00000249710	DDIT4L-AS1	0.308974	-0.00257766	1
ENSG00000263834	MIR4635	0.305339	-0.00257766	1
ENSG00000225549	SELENOKP3	0.308974	-0.00257766	1
ENSG00000258810		0.307213	-0.00257766	1
ENSG00000279306		0.22026	-0.00257766	1
ENSG00000288866		0.290871	-0.00257766	1
ENSG00000240602	AADACP1	0.22026	-0.00257766	1
ENSG00000201785	SNORD117	0.318651	-0.00257766	1
ENSG00000253235		0.311382	-0.00257766	1
ENSG00000251521	IMPA1P1	0.22026	-0.00257766	1
ENSG00000241030	RPL29P24	0.301126	-0.00257766	1
ENSG00000225083	GRTP1-AS1	0.232389	-0.00257766	1
ENSG00000206178	HBZP1	0.313255	-0.00257766	1
ENSG00000188396	DYNLT4	0.315129	-0.00257766	1
ENSG00000248300	LINC02360	0.315129	-0.00257766	1
ENSG00000272626		0.230515	-0.00257766	1
ENSG00000225531		0.230515	-0.00257766	1
ENSG00000243792	OR7E89P	0.309429	-0.00257766	1
ENSG00000239462		0.311302	-0.00257766	1
ENSG00000287581		0.23415	-0.00257766	1
ENSG00000257835		0.311302	-0.00257766	1
ENSG00000266340		0.311302	-0.00257766	1
ENSG00000231878	SNRPFP1	0.23415	-0.00257766	1

## Sheet: 3.4 Pancreas 46,XY v 46,XX
Supplementary data 3.4. Top 250 differentially expressed genes, pancreas samples 46,XY versus 46,XX.
Top 250 differentially expressed genes (DEGs) in pancreas 46,XY compared to 46,XX samples. Genes are ordered according to ascending p.adj values.
gene	symbol	baseMean	estimate	p.adjusted
ENSG00000129824	RPS4Y1	995.453	6.31586	3.93769e-33
ENSG00000067646	ZFY	36.6187	3.20034	1.15702e-14
ENSG00000184895	SRY	16.6149	2.2671	2.67817e-10
ENSG00000273906		18.0757	2.09318	2.67817e-10
ENSG00000099725	PRKY	12.7826	1.8729	7.92141e-09
ENSG00000176728	TTTY14	14.9722	1.62824	9.76102e-09
ENSG00000206159	GYG2P1	11.5172	1.62419	5.04011e-08
ENSG00000241859	ANOS2P	10.9418	1.44003	1.92502e-07
ENSG00000154620	TMSB4Y	7.51785	1.34243	2.54469e-06
ENSG00000165246	NLGN4Y	45.093	0.755869	5.14928e-06
ENSG00000144488	ESPNL	35.8853	1.16136	8.73947e-05
ENSG00000183878	UTY	57.5472	0.278818	0.000289126
ENSG00000067048	DDX3Y	154.848	0.233558	0.000289126
ENSG00000131002	TXLNGY	36.1032	0.296306	0.000924815
ENSG00000198692	EIF1AY	65.329	0.231685	0.00101104
ENSG00000114374	USP9Y	162.542	0.153209	0.00286911
ENSG00000114374	USP9Y	162.542	0.153209	0.00286911
ENSG00000012817	KDM5D	162.576	0.147287	0.00394911
ENSG00000092377	TBL1Y	3.87019	0.692777	0.00590009
ENSG00000286009		3.12595	0.682518	0.0104971
ENSG00000002586	CD99	4713.69	0.606033	0.0271337
ENSG00000231409		72.5182	0.224204	0.0454218
ENSG00000197582	GPX1P1	38.9357	0.231152	0.0763335
ENSG00000205611	LINC01597	5.23079	0.610663	0.755121
ENSG00000186281	GPAT2	28.7549	0.694418	0.816157
ENSG00000260197		1.9926	0.368058	0.829745
ENSG00000100292	HMOX1	373.553	0.538048	0.830001
ENSG00000169093	ASMTL	357.004	0.438136	0.830001
ENSG00000258484	SPESP1	14.2748	0.627147	1
ENSG00000043039	BARX2	36.6968	0.599106	1
ENSG00000185290	NUPR2	19.0103	0.587526	1
ENSG00000289007		16.5633	0.567956	1
ENSG00000136235	GPNMB	123.888	0.564203	1
ENSG00000261460		14.5186	0.544188	1
ENSG00000162444	RBP7	66.2305	0.531858	1
ENSG00000224063		8.55902	0.527636	1
ENSG00000259065		19.4949	0.526751	1
ENSG00000249679		11.6481	0.526208	1
ENSG00000165066	NKX6-3	49.2259	0.51679	1
ENSG00000264107	MIR4733HG	16.2088	0.51246	1
ENSG00000244398		198.952	0.510013	1
ENSG00000232063		30.9029	0.50609	1
ENSG00000102243	VGLL1	48.3004	0.50556	1
ENSG00000206177	HBM	90.5233	0.501914	1
ENSG00000169877	AHSP	425.152	0.497646	1
ENSG00000188931	CFAP126	17.8477	0.496266	1
ENSG00000254681	PKD1P5	9.52306	0.491793	1
ENSG00000173267	SNCG	49.7606	0.485353	1
ENSG00000182077	PTCHD3	56.9517	0.478707	1
ENSG00000254501		8.86938	0.475469	1
ENSG00000257605	MYG1-AS1	6.3463	0.474755	1
ENSG00000126368	NR1D1	99.7332	0.473425	1
ENSG00000154479	CCDC173	14.0838	0.471591	1
ENSG00000185834	RPL12P4	54.7242	0.47075	1
ENSG00000125850	OVOL2	35.4609	0.469883	1
ENSG00000085741	WNT11	134.226	0.469693	1
ENSG00000116690	PRG4	14.6965	0.468596	1
ENSG00000122674	CCZ1	146.232	0.468364	1
ENSG00000183666	GUSBP1	61.6254	0.46659	1
ENSG00000245156		13.2067	0.464369	1
ENSG00000184139	RPL7AP28	3.56785	0.460594	1
ENSG00000236333	TRHDE-AS1	11.1522	0.459641	1
ENSG00000078596	ITM2A	1251.82	0.457773	1
ENSG00000268015		11.7885	0.456653	1
ENSG00000157131	C8A	13.4654	0.453968	1
ENSG00000269696	ZNF470-DT	19.5768	0.45202	1
ENSG00000170430	MGMT	437.13	0.450275	1
ENSG00000106483	SFRP4	25.7094	0.449838	1
ENSG00000163017	ACTG2	60.0438	0.448734	1
ENSG00000225721		165.609	0.448546	1
ENSG00000238083	LRRC37A2	30.8649	0.448362	1
ENSG00000235065	RPL24P2	28.4206	0.447866	1
ENSG00000267458		86.9235	0.446187	1
ENSG00000266402	SNHG25	20.2552	0.445797	1
ENSG00000107807	TLX1	39.9977	0.441672	1
ENSG00000113739	STC2	115.23	0.439714	1
ENSG00000269243		17.5525	0.438166	1
ENSG00000170477	KRT4	87.7813	0.436294	1
ENSG00000227766		44.7296	0.435572	1
ENSG00000144821	MYH15	21.2177	0.43436	1
ENSG00000287263		20.2424	0.433662	1
ENSG00000204767	INSYN2B	27.0122	0.433585	1
ENSG00000187010	RHD	17.0563	0.432965	1
ENSG00000231672	DIRC3	4.30428	0.429694	1
ENSG00000129195	PIMREG	119.623	0.428869	1
ENSG00000109272	PF4V1	4.07703	0.42858	1
ENSG00000253873	PCDHGA11	39.0538	0.426517	1
ENSG00000128422	KRT17	22.9337	0.426358	1
ENSG00000225706	PTPRD-AS1	38.5497	0.424761	1
ENSG00000273032	DGCR5	14.1391	0.420972	1
ENSG00000169313	P2RY12	7.74094	0.419276	1
ENSG00000153446	C16orf89	64.6234	0.419111	1
ENSG00000109667	SLC2A9	22.1464	0.418734	1
ENSG00000244380		37.7466	0.417299	1
ENSG00000269893	SNHG8	1365.8	0.416183	1
ENSG00000113734	BNIP1	128.777	0.415769	1
ENSG00000165682	CLEC1B	10.679	0.414889	1
ENSG00000177697	CD151	1877.14	0.413943	1
ENSG00000196408	NOXO1	6.74759	0.41345	1
ENSG00000271584	LINC02550	7.16527	0.412045	1
ENSG00000090530	P3H2	224.403	0.408454	1
ENSG00000189171	S100A13	169.893	0.408322	1
ENSG00000236751	LINC01186	6.04198	0.40766	1
ENSG00000121898	CPXM2	56.2103	0.402995	1
ENSG00000092758	COL9A3	515.849	0.402872	1
ENSG00000189343	RPS2P46	68.5239	0.400936	1
ENSG00000148344	PTGES	142.809	0.400556	1
ENSG00000254721		8.73666	0.396441	1
ENSG00000150456	EEF1AKMT1	102.239	0.395539	1
ENSG00000171345	KRT19	2231.52	0.395384	1
ENSG00000236283		21.6325	0.394704	1
ENSG00000185950	IRS2	285.709	0.393764	1
ENSG00000267858	MZF1-AS1	21.0433	0.390636	1
ENSG00000233016	SNHG7	564.651	0.390611	1
ENSG00000269987		7.15721	0.390057	1
ENSG00000171346	KRT15	7.20334	0.38901	1
ENSG00000273204		5.90649	0.388488	1
ENSG00000218537	MIF-AS1	101.84	0.3866	1
ENSG00000088053	GP6	6.14717	0.38614	1
ENSG00000102145	GATA1	25.8069	0.385528	1
ENSG00000255139		12.0277	0.385464	1
ENSG00000165349	SLC7A3	22.6084	0.385315	1
ENSG00000214212	C19orf38	45.5255	0.385088	1
ENSG00000133115	STOML3	4.90117	0.384588	1
ENSG00000211591	MIR762	15.0978	0.384083	1
ENSG00000228696	ARL17B	13.1217	0.383759	1
ENSG00000228696	ARL17B	13.1217	0.383759	1
ENSG00000228696	ARL17B	13.1217	0.383759	1
ENSG00000114013	CD86	39.3282	0.383356	1
ENSG00000167995	BEST1	471.759	0.381777	1
ENSG00000231246	LINC02884	13.9453	0.38162	1
ENSG00000185838	GNB1L	30.8714	0.381567	1
ENSG00000197956	S100A6	1090.66	0.381276	1
ENSG00000228288	PCAT6	20.8931	0.381188	1
ENSG00000177359		10.687	0.381067	1
ENSG00000168060	NAALADL1	46.0274	0.380954	1
ENSG00000114315	HES1	870.039	0.380836	1
ENSG00000267374	MIR924HG	18.1061	0.379998	1
ENSG00000254531	FLJ20021	34.0134	0.379824	1
ENSG00000185527	PDE6G	24.2922	0.379816	1
ENSG00000198049	AVPR1B	42.1573	0.378782	1
ENSG00000221821	C6orf226	44.2147	0.378681	1
ENSG00000198223	CSF2RA	28.6179	0.378584	1
ENSG00000241945	PWP2	13.9334	0.378382	1
ENSG00000226396		8.55786	0.377737	1
ENSG00000164743	C8orf48	19.9108	0.376628	1
ENSG00000166793	YPEL4	23.5576	0.376597	1
ENSG00000204264	PSMB8	333.102	0.376296	1
ENSG00000224846	NQO2-AS1	17.5752	0.374906	1
ENSG00000223773	CD99P1	25.9659	0.374721	1
ENSG00000267984		21.3211	0.373621	1
ENSG00000214389	RPS3AP26	155.053	0.373042	1
ENSG00000198336	MYL4	88.3213	0.372671	1
ENSG00000233622	CYP2T1P	25.3972	0.372179	1
ENSG00000132016	BRME1	35.9781	0.372137	1
ENSG00000269151		9.23508	0.371468	1
ENSG00000163739	CXCL1	19.1819	0.370363	1
ENSG00000260577		12.3762	0.370278	1
ENSG00000253133	GPAT4-AS1	10.7673	0.36926	1
ENSG00000160345	C9orf116	99.31	0.368871	1
ENSG00000241720		13.7059	0.368671	1
ENSG00000133107	TRPC4	56.191	0.368555	1
ENSG00000153898	MCOLN2	5.72326	0.367518	1
ENSG00000279317		5.22107	0.366939	1
ENSG00000242110	AMACR	19.548	0.3669	1
ENSG00000182873	PRKCZ-AS1	24.8938	0.366369	1
ENSG00000248115		15.6148	0.366105	1
ENSG00000148459	PDSS1	57.1309	0.36515	1
ENSG00000279641		66.6195	0.364785	1
ENSG00000143816	WNT9A	35.6298	0.364757	1
ENSG00000272620	AFAP1-AS1	13.4768	0.363708	1
ENSG00000243710	CFAP57	21.6221	0.363016	1
ENSG00000182902	SLC25A18	5.55309	0.360145	1
ENSG00000198734	F5	8.99611	0.359475	1
ENSG00000183486	MX2	47.3874	0.359424	1
ENSG00000078401	EDN1	145.832	0.359109	1
ENSG00000256269	HMBS	307.736	0.35898	1
ENSG00000243477	NAA80	47.3163	0.358971	1
ENSG00000166979	EVA1C	49.6923	0.358781	1
ENSG00000108556	CHRNE	21.6077	0.357829	1
ENSG00000150281	CTF1	71.922	0.357746	1
ENSG00000147586	MRPS28	99.9366	0.357672	1
ENSG00000198865	CCDC152	48.8229	0.357209	1
ENSG00000178980	SELENOW	2348.18	0.356969	1
ENSG00000272323	TTC23L-AS1	32.1101	0.356705	1
ENSG00000123892	RAB38	90.8319	0.356544	1
ENSG00000134333	LDHA	3326.12	0.356455	1
ENSG00000111678	C12orf57	1338.12	0.355591	1
ENSG00000246763	RGMB-AS1	11.1424	0.355236	1
ENSG00000259207	ITGB3	77.8987	0.355117	1
ENSG00000172116	CD8B	37.1494	0.354936	1
ENSG00000168894	RNF181	655.766	0.354889	1
ENSG00000004838	ZMYND10	15.306	0.354612	1
ENSG00000247095	MIR210HG	45.0124	0.354475	1
ENSG00000284740		7.24279	0.353733	1
ENSG00000134363	FST	32.9359	0.352484	1
ENSG00000167332	OR51E2	10.2336	0.351144	1
ENSG00000118094	TREH	11.0775	0.350448	1
ENSG00000235663	SAPCD1-AS1	36.0505	0.350008	1
ENSG00000245317		11.1743	0.34981	1
ENSG00000267280	TBX2-AS1	13.7686	0.349804	1
ENSG00000123405	NFE2	105.939	0.349451	1
ENSG00000206432	TMEM200C	37.8625	0.349025	1
ENSG00000118526	TCF21	369.864	0.348108	1
ENSG00000273456		38.2678	0.347956	1
ENSG00000159685	CHCHD6	125.357	0.34695	1
ENSG00000019991	HGF	117.05	0.346189	1
ENSG00000168350	DEGS2	49.9042	0.345594	1
ENSG00000175581	MRPL48	385.037	0.345466	1
ENSG00000270781		28.8138	0.34543	1
ENSG00000186184	POLR1D	1471.29	0.34516	1
ENSG00000007314	SCN4A	35.0449	0.344986	1
ENSG00000171840	NINJ2	19.1721	0.344899	1
ENSG00000126249	PDCD2L	59.2972	0.344814	1
ENSG00000179091	CYC1	919.343	0.344003	1
ENSG00000039537	C6	663.771	0.343781	1
ENSG00000237493		8.57997	0.343259	1
ENSG00000167900	TK1	334.675	0.343148	1
ENSG00000178078	STAP2	320.509	0.34286	1
ENSG00000235989	MORC2-AS1	7.2184	0.342786	1
ENSG00000132406	TMEM128	189.808	0.342086	1
ENSG00000232310		12.1607	0.341729	1
ENSG00000228499	TMSB10P1	59.5619	0.341166	1
ENSG00000122691	TWIST1	36.9883	0.340881	1
ENSG00000150773	PIH1D2	25.515	0.340741	1
ENSG00000254703	SENCR	14.4046	0.339639	1
ENSG00000126088	UROD	851.57	0.339417	1
ENSG00000287146		5.88858	0.338842	1
ENSG00000179772	FOXS1	223.309	0.338663	1
ENSG00000234494	SP2-AS1	11.1629	0.336923	1
ENSG00000228793		4.0344	0.336602	1
ENSG00000125995	ROMO1	703.684	0.336463	1
ENSG00000083814	ZNF671	174.364	0.336078	1
ENSG00000112077	RHAG	57.4239	0.335952	1
ENSG00000164007	CLDN19	106.208	0.335846	1
ENSG00000185837	HDHD5-AS1	5.18715	0.335102	1
ENSG00000224596	ZMIZ1-AS1	7.47362	0.334804	1
ENSG00000180139	ACTA2-AS1	26.4801	0.334653	1
ENSG00000233762	RPS15P4	46.3231	0.334313	1
ENSG00000267576		5.19162	0.33426	1
ENSG00000214290	COLCA2	121.057	0.334208	1
ENSG00000171051	FPR1	20.2762	0.333683	1
ENSG00000134258	VTCN1	592.765	0.333365	1
ENSG00000237667	LINC01115	4.54254	0.333272	1
ENSG00000038945	MSR1	23.0962	0.332334	1
ENSG00000041988	THAP3	194.501	0.33167	1
ENSG00000174326	SLC16A11	37.0867	0.331595	1
ENSG00000134201	GSTM5	355.166	0.33138	1
ENSG00000143590	EFNA3	60.6197	0.331376	1

## Sheet: 3.5 Pancreas 46,XX v 46,XY
Supplementary data 3.5. Top 250 differentially expressed genes, pancreas samples 46,XX versus 46,XY at 9wpc.
Top 250 differentially expressed genes (DEGs) in 46,XX compared to 46,XY samples. Genes are ordered according to ascending p.adj values.
Ensembl	Gene	baseMean	log2FoldChange	p.adjusted
ENSG00000229807	XIST	678.881	-0.229342	1.92971e-07
ENSG00000103226	NOMO3	165.297	-0.778772	0.0064881
ENSG00000219481	NBPF1	193.081	-0.601545	0.00705558
ENSG00000270641	TSIX	5.30135	-0.57955	0.00861977
ENSG00000215301	DDX3X	2056.17	-0.538816	0.0252233
ENSG00000181031	RPH3AL	277.563	-0.557226	0.078153
ENSG00000100721	TCL1A	76.325	-0.753247	0.096209
ENSG00000175497	DPP10	185.349	-0.6182	0.171277
ENSG00000088386	SLC15A1	112.178	-0.734511	0.312176
ENSG00000005889	ZFX	420.444	-0.422061	0.402478
ENSG00000211592	IGKC	64.6324	-0.647208	0.637472
ENSG00000126012	KDM5C	1122.64	-0.438475	0.680917
ENSG00000213025	COX20P1	18.4013	-0.194682	0.807325
ENSG00000206527	HACD2	478.235	-0.33564	0.829745
ENSG00000164756	SLC30A8	1458.37	-0.594361	0.829745
ENSG00000127328	RAB3IP	391.321	-0.402132	0.870222
ENSG00000164659	ELAPOR2	128.626	-0.543704	0.870222
ENSG00000164627	KIF6	46.6481	-0.654209	0.879301
ENSG00000225470	JPX	286.693	-0.505952	0.954542
ENSG00000172197	MBOAT1	92.4496	-1.94719e-05	1
ENSG00000259091	LINC00517	0.394383	-2.63264e-05	1
ENSG00000289514		0.519164	-2.9612e-05	1
ENSG00000162896	PIGR	0.917432	-3.57122e-05	1
ENSG00000198838	RYR3	2.04749	-5.50592e-05	1
ENSG00000256442		0.365628	-6.5186e-05	1
ENSG00000172661	WASHC2C	299.851	-7.02364e-05	1
ENSG00000260103		0.701149	-7.31421e-05	1
ENSG00000145191	EIF2B5	551.079	-8.16449e-05	1
ENSG00000267272	LINC01140	25.5858	-0.000121308	1
ENSG00000186792	HYAL3	34.1178	-0.000124311	1
ENSG00000286194		0.663081	-0.000126718	1
ENSG00000205045	SLFN12L	19.1244	-0.000135837	1
ENSG00000105576	TNPO2	914.924	-0.00014016	1
ENSG00000286456		10.5941	-0.000140927	1
ENSG00000215869		1.32399	-0.000142605	1
ENSG00000289136		3.50832	-0.000172099	1
ENSG00000239344		0.843289	-0.000187884	1
ENSG00000237212		0.474237	-0.000189965	1
ENSG00000182366	FAM87A	47.3921	-0.000197006	1
ENSG00000251079	BMS1P2	0.871541	-0.000202115	1
ENSG00000116906	GNPAT	734.261	-0.000203716	1
ENSG00000244509	APOBEC3C	407.292	-0.000206975	1
ENSG00000279483		18.9107	-0.000213264	1
ENSG00000145832	SLC25A48	0.61992	-0.000217984	1
ENSG00000251680		0.564448	-0.000228602	1
ENSG00000178248	FAM230I	0.37704	-0.000230968	1
ENSG00000258072		1.84479	-0.000261816	1
ENSG00000170381	SEMA3E	22.4468	-0.000266332	1
ENSG00000170946	DNAJC24	121.204	-0.000272612	1
ENSG00000105928	GSDME	52.2957	-0.00027579	1
ENSG00000232623	MRAP-AS1	0.548724	-0.000285711	1
ENSG00000159208	CIART	31.8979	-0.00029388	1
ENSG00000102870	ZNF629	774.296	-0.000330973	1
ENSG00000288234		0.546063	-0.000343504	1
ENSG00000271151		1.10042	-0.000346385	1
ENSG00000196844	PATE2	0.773096	-0.000357625	1
ENSG00000138796	HADH	1422.08	-0.00037243	1
ENSG00000281852	LINC00891	1.89252	-0.000374539	1
ENSG00000227877	MRLN	28.7291	-0.000378355	1
ENSG00000170426	SDR9C7	0.503707	-0.000382187	1
ENSG00000278619	MRM1	63.6064	-0.000385267	1
ENSG00000215184	RPS12P16	1.18796	-0.000389498	1
ENSG00000280537		0.378895	-0.000392039	1
ENSG00000111671	SPSB2	50.8155	-0.00040313	1
ENSG00000111671	SPSB2	50.8155	-0.00040313	1
ENSG00000284977		0.394907	-0.000404717	1
ENSG00000241754		0.553696	-0.000417267	1
ENSG00000232104	RFX3-AS1	14.1017	-0.000419966	1
ENSG00000241527	CA15P1	0.471605	-0.000444582	1
ENSG00000196951	SCOC-AS1	7.56339	-0.000454879	1
ENSG00000289050		0.63708	-0.000460798	1
ENSG00000244346		1.09614	-0.000486273	1
ENSG00000152422	XRCC4	35.8325	-0.000489765	1
ENSG00000216359		0.750251	-0.000494803	1
ENSG00000105650	PDE4C	0.523663	-0.00051183	1
ENSG00000259856	RAB43P1	0.428905	-0.000516374	1
ENSG00000185024	BRF1	499.562	-0.00052035	1
ENSG00000013016	EHD3	267.904	-0.000529614	1
ENSG00000170417	TMEM182	46.4087	-0.000539893	1
ENSG00000232807		9.42443	-0.000542802	1
ENSG00000242540		2.6967	-0.000552844	1
ENSG00000253535		1.14053	-0.000565082	1
ENSG00000230943	LINC02541	0.646046	-0.000566805	1
ENSG00000119969	HELLS	116.647	-0.000569144	1
ENSG00000232303	DFFBP1	1.63838	-0.000579201	1
ENSG00000234776	C11orf94	0.547242	-0.000583401	1
ENSG00000261318	DIS3L-AS1	1.88966	-0.000586853	1
ENSG00000103018	CYB5B	834.116	-0.000593988	1
ENSG00000272941		8.959	-0.000613559	1
ENSG00000161652	IZUMO2	0.687511	-0.000615462	1
ENSG00000214077	GNAQP1	0.774147	-0.000625249	1
ENSG00000175793	SFN	4.66162	-0.000625559	1
ENSG00000111981	ULBP1	1.64869	-0.000627039	1
ENSG00000143494	VASH2	135.051	-0.00063341	1
ENSG00000183318	SPDYE4	0.942857	-0.000649413	1
ENSG00000118515	SGK1	466.045	-0.000692657	1
ENSG00000199488	RNU1-70P	3.92522	-0.000693896	1
ENSG00000257008	GPR142	14.474	-0.00070408	1
ENSG00000283646	LINC02009	0.673334	-0.000724708	1
ENSG00000205414		1.98693	-0.000729772	1
ENSG00000264014	MIR4253	0.830088	-0.000735257	1
ENSG00000177300	CLDN22	0.496047	-0.000794345	1
ENSG00000185988	PLK5	0.62097	-0.000807197	1
ENSG00000185115	NSMCE3	407.24	-0.000812062	1
ENSG00000226544	RPL7P22	0.438919	-0.000813714	1
ENSG00000182903	ZNF721	198.471	-0.000823122	1
ENSG00000169418	NPR1	406.649	-0.000844373	1
ENSG00000229770		0.739678	-0.000852126	1
ENSG00000197948	FCHSD1	94.0337	-0.00085846	1
ENSG00000242396		1.22468	-0.000863802	1
ENSG00000111859	NEDD9	700.533	-0.000879508	1
ENSG00000253047		0.76279	-0.000887309	1
ENSG00000244265	SIAH2-AS1	1.2774	-0.000893864	1
ENSG00000229980	TOB1-AS1	21.0501	-0.000919602	1
ENSG00000235086	FNDC1-IT1	0.382712	-0.000926651	1
ENSG00000134317	GRHL1	61.8924	-0.000926835	1
ENSG00000171130	ATP6V0E2	462.883	-0.000926944	1
ENSG00000255133	LINC02721	0.695808	-0.000968053	1
ENSG00000153147	SMARCA5	1402.56	-0.00097199	1
ENSG00000186417	GLDN	1.1212	-0.000982133	1
ENSG00000204072	ARMCX7P	0.558154	-0.000984741	1
ENSG00000182600	SNORC	3.75284	-0.000992763	1
ENSG00000232396		4.94685	-0.000999233	1
ENSG00000106263	EIF3B	2015.38	-0.001008	1
ENSG00000147649	MTDH	1475.47	-0.00100872	1
ENSG00000119965	C10orf88	95.9322	-0.00102711	1
ENSG00000257551	HLX-AS1	2.42989	-0.00103125	1
ENSG00000282458	WASH5P	3.59812	-0.00103187	1
ENSG00000227836		0.613321	-0.00104171	1
ENSG00000108312	UBTF	1918.84	-0.00105391	1
ENSG00000101098	RIMS4	47.2635	-0.00107314	1
ENSG00000121316	PLBD1	3201.4	-0.00108847	1
ENSG00000263154		0.91594	-0.00108864	1
ENSG00000253986		1.00016	-0.00108874	1
ENSG00000203435	E2F3P2	0.441828	-0.00111589	1
ENSG00000268001	CARD8-AS1	53.2906	-0.00111607	1
ENSG00000213972		0.687789	-0.00111876	1
ENSG00000255595		5.90916	-0.00113461	1
ENSG00000026751	SLAMF7	12.2645	-0.00113906	1
ENSG00000196872	CRACDL	205.438	-0.00115153	1
ENSG00000259642	ST20-AS1	28.3417	-0.00117471	1
ENSG00000203645	LINC00501	0.477526	-0.00118464	1
ENSG00000261175	LINC02188	27.2129	-0.00119024	1
ENSG00000272368		8.61955	-0.00119768	1
ENSG00000175984	DENND2C	61.8736	-0.00120375	1
ENSG00000279908		0.535293	-0.00121161	1
ENSG00000289424		2.3083	-0.00125174	1
ENSG00000238221		0.463437	-0.00127904	1
ENSG00000138829	FBN2	1075.4	-0.00128471	1
ENSG00000168904	LRRC28	236.815	-0.0012967	1
ENSG00000280239		7.2797	-0.00132437	1
ENSG00000231863		1.67369	-0.00134027	1
ENSG00000171793	CTPS1	215.717	-0.00134606	1
ENSG00000269867		1.27206	-0.00135005	1
ENSG00000203914	HSP90B3P	0.494363	-0.00136637	1
ENSG00000185989	RASA3	284.668	-0.00137639	1
ENSG00000229750		0.997465	-0.00140137	1
ENSG00000278035		3.71201	-0.0014096	1
ENSG00000121351	IAPP	297.415	-0.00141239	1
ENSG00000149503	INCENP	219.984	-0.00141294	1
ENSG00000182087	TMEM259	928.923	-0.00141342	1
ENSG00000258645	HSPE1P2	4.03305	-0.00144464	1
ENSG00000225264	ZNRF2P2	8.37997	-0.00144571	1
ENSG00000226659		0.912956	-0.0014571	1
ENSG00000207383	Y_RNA	0.481418	-0.00148787	1
ENSG00000259515		7.03581	-0.00149096	1
ENSG00000114850	SSR3	2309.28	-0.00152746	1
ENSG00000258504		4.5797	-0.00154314	1
ENSG00000184344	GDF3	2.92963	-0.00155655	1
ENSG00000169562	GJB1	1082	-0.00155695	1
ENSG00000169126	ODAD2	13.0807	-0.00156057	1
ENSG00000270492		0.671682	-0.00158261	1
ENSG00000115207	GTF3C2	672.588	-0.00158657	1
ENSG00000235750	KIAA0040	303.521	-0.00158708	1
ENSG00000113296	THBS4	2893.86	-0.00159899	1
ENSG00000249345	LINC02405	0.751159	-0.00160591	1
ENSG00000178381	ZFAND2A	121.656	-0.00161057	1
ENSG00000124766	SOX4	3133.03	-0.00161832	1
ENSG00000224796	RPL32P1	2.54281	-0.00162355	1
ENSG00000010327	STAB1	437.917	-0.00164557	1
ENSG00000135318	NT5E	130.878	-0.00164703	1
ENSG00000234981		0.613972	-0.00164748	1
ENSG00000105523	FAM83E	100.553	-0.00164921	1
ENSG00000105793	GTPBP10	172.253	-0.00165799	1
ENSG00000105793	GTPBP10	172.253	-0.00165799	1
ENSG00000006747	SCIN	83.4797	-0.00172146	1
ENSG00000251493	FOXD1	3.99856	-0.00174756	1
ENSG00000137575	SDCBP	945.751	-0.0017536	1
ENSG00000197168	NEK5	7.91647	-0.00175533	1
ENSG00000269891	ARHGAP19-SLIT1	0.966672	-0.00176247	1
ENSG00000279838		7.89409	-0.00177899	1
ENSG00000148826	NKX6-2	0.729522	-0.00178133	1
ENSG00000257545		1.18006	-0.00183792	1
ENSG00000261431	DHX35-DT	1.24544	-0.00187791	1
ENSG00000288928		4.34874	-0.00188223	1
ENSG00000228037		1.54805	-0.00188532	1
ENSG00000228261	ITPRIP-AS1	0.724526	-0.00189609	1
ENSG00000143748	NVL	241.899	-0.0019007	1
ENSG00000228629		0.649267	-0.00192948	1
ENSG00000251189		0.467912	-0.00193796	1
ENSG00000274021		12.1798	-0.00196013	1
ENSG00000267583		3.88033	-0.00197397	1
ENSG00000156218	ADAMTSL3	507.58	-0.00198217	1
ENSG00000187627	RGPD1	0.83047	-0.00199555	1
ENSG00000286104		1.68197	-0.00199905	1
ENSG00000167130	DOLPP1	326.783	-0.00200253	1
ENSG00000239830	RPS4XP22	9.09914	-0.00200753	1
ENSG00000288979		2.17927	-0.00200877	1
ENSG00000223825	DAZAP2P1	4.5069	-0.00201839	1
ENSG00000107372	ZFAND5	1148.8	-0.00203835	1
ENSG00000160285	LSS	434.617	-0.0020418	1
ENSG00000137770	CTDSPL2	299.456	-0.0020477	1
ENSG00000119537	KDSR	438.66	-0.00205578	1
ENSG00000005436	GCFC2	148.12	-0.0020816	1
ENSG00000285567		1.02696	-0.00209595	1
ENSG00000090061	CCNK	600.142	-0.00211202	1
ENSG00000187048	CYP4A11	5.70598	-0.00211418	1
ENSG00000174456	C12orf76	298.347	-0.00211527	1
ENSG00000232202	CHORDC1P1	0.699164	-0.00212333	1
ENSG00000143850	PLEKHA6	676.985	-0.00212887	1
ENSG00000237975	FLG-AS1	21.0999	-0.00214348	1
ENSG00000138755	CXCL9	17.1692	-0.00215384	1
ENSG00000078061	ARAF	691.605	-0.00217317	1
ENSG00000100084	HIRA	128.05	-0.00219111	1
ENSG00000228925		2.88683	-0.00223601	1
ENSG00000289468		1.61635	-0.00223881	1
ENSG00000101349	PAK5	167.582	-0.00224385	1
ENSG00000154874	CCDC144B	10.2944	-0.00224581	1
ENSG00000278977		0.922633	-0.00226118	1
ENSG00000100568	VTI1B	749.134	-0.0022629	1
ENSG00000165935	SMCO2	0.774509	-0.00226315	1
ENSG00000258754	LINC01579	0.678505	-0.00228077	1
ENSG00000135245	HILPDA	158.042	-0.00228621	1
ENSG00000289212		2.15534	-0.00229518	1
ENSG00000164404	GDF9	20.6456	-0.00230503	1
ENSG00000289161		38.5023	-0.00232787	1
ENSG00000286311		19.223	-0.0023322	1
ENSG00000278535	DHRS11	120.575	-0.00237509	1
ENSG00000188916	INSYN2A	2.36981	-0.00239075	1
ENSG00000112414	ADGRG6	478.862	-0.0024047	1
ENSG00000188133	TMEM215	1.80236	-0.0024282	1
ENSG00000162931	TRIM17	10.9104	-0.00243172	1
ENSG00000286805		14.5172	-0.00244593	1
ENSG00000269038	SF1-DT	4.03505	-0.00245467	1
ENSG00000138814	PPP3CA	445.527	-0.00245876	1
ENSG00000168061	SAC3D1	158.005	-0.00246486	1
ENSG00000277541	ZNF630-AS1	1.14063	-0.0024899	1
ENSG00000198093	ZNF649	248.657	-0.00249249	1
ENSG00000136404	TM6SF1	11.152	-0.00250382	1
ENSG00000138279	ANXA7	984.706	-0.00250761	1

## Sheet: 3.6 Liver 46,XY v 46,XX
Supplementary data 3.6. Top 250 differentially expressed genes, liver samples 46,XY versus 46,XX.
Top 250 differentially expressed genes (DEGs) in liver 46,XY compared to 46,XX samples. Genes are ordered according to ascending p.adj values.
Ensembl	Gene	baseMean	log2FoldChange	p.adjusted
ENSG00000129824	RPS4Y1	434.382	5.8849	3.0566e-31
ENSG00000198692	EIF1AY	226.645	5.17245	1.08628e-26
ENSG00000067048	DDX3Y	128.086	4.09533	2.65178e-22
ENSG00000012817	KDM5D	131.507	3.95902	2.65178e-22
ENSG00000183878	UTY	47.6176	3.29924	1.20841e-16
ENSG00000114374	USP9Y	47.2523	3.06256	2.73656e-16
ENSG00000114374	USP9Y	47.2523	3.06256	2.73656e-16
ENSG00000131002	TXLNGY	24.8379	2.22151	2.98303e-12
ENSG00000273906		17.792	2.27961	2.92122e-11
ENSG00000067646	ZFY	35.2035	2.55127	2.75627e-10
ENSG00000165246	NLGN4Y	16.8737	1.86088	2.75627e-10
ENSG00000225972	MTND1P23	537.214	0.449341	4.58563e-08
ENSG00000241859	ANOS2P	11.8274	1.38864	4.65561e-08
ENSG00000099725	PRKY	6.60863	1.17985	4.77932e-06
ENSG00000002586	CD99	1385.25	0.777222	9.54059e-06
ENSG00000206159	GYG2P1	6.08532	1.00616	2.48501e-05
ENSG00000184895	SRY	4.92758	0.921583	0.000122796
ENSG00000092377	TBL1Y	3.90774	0.760071	0.00119811
ENSG00000237973	MTCO1P12	3444.28	0.644858	0.00308909
ENSG00000249790		100.621	0.846081	0.00454443
ENSG00000176728	TTTY14	3.45997	0.622996	0.00633063
ENSG00000225630	MTND2P28	2059.95	0.809397	0.0116185
ENSG00000247627	MTND4P12	64.722	0.567483	0.0161347
ENSG00000026508	CD44	324.612	0.70651	0.055801
ENSG00000198502	HLA-DRB5	86.7889	0.60018	0.055801
ENSG00000204644	ZFP57	5.83157	0.283332	0.055801
ENSG00000227403	LINC01806	16.2567	0.772642	0.0735028
ENSG00000231535	LINC00278	2.63052	0.450766	0.0794316
ENSG00000233070	ZFY-AS1	2.68023	0.426951	0.0988786
ENSG00000288686	XGY2	2.19819	0.413932	0.183873
ENSG00000123838	C4BPA	258.881	0.557954	0.216694
ENSG00000232177	MTND4P24	22.2456	0.208064	0.425835
ENSG00000131969	ABHD12B	2.95961	0.299186	0.440823
ENSG00000204103	MAFB	159.133	0.511636	0.486203
ENSG00000154620	TMSB4Y	1.77147	0.356698	0.543621
ENSG00000066735	KIF26A	141.928	0.504615	0.5887
ENSG00000229236	TTTY10	1.88917	0.336019	0.5887
ENSG00000198744	MTCO3P12	40.0069	0.422507	0.702811
ENSG00000218537	MIF-AS1	43.2812	0.58287	0.714239
ENSG00000215030	RPL13P12	293.862	0.241126	0.757769
ENSG00000124491	F13A1	176.293	0.547608	0.992274
ENSG00000040487	SLC66A1	150.525	0.436417	0.992274
ENSG00000221955	SLC12A8	36.0079	0.573758	1
ENSG00000121316	PLBD1	32.4899	0.554907	1
ENSG00000227766		30.6857	0.55033	1
ENSG00000180596	H2BC4	46.9173	0.547399	1
ENSG00000273748		12.5108	0.534508	1
ENSG00000187867	PALM3	44.1375	0.532937	1
ENSG00000198944	SOWAHA	26.633	0.513852	1
ENSG00000204525	HLA-C	1252.92	0.488337	1
ENSG00000225855	RUSC1-AS1	74.704	0.479546	1
ENSG00000175567	UCP2	3856.49	0.479255	1
ENSG00000085831	TTC39A	50.8481	0.467449	1
ENSG00000108839	ALOX12	67.4504	0.46576	1
ENSG00000288961		27.5748	0.462716	1
ENSG00000250182	EEF1A1P13	22.0065	0.461963	1
ENSG00000187624	C17orf97	16.3793	0.458619	1
ENSG00000145623	OSMR	35.0343	0.453606	1
ENSG00000288882		8.05382	0.451038	1
ENSG00000215126	CBWD6	9.35068	0.447265	1
ENSG00000260778	MIR3677HG	4.32418	0.446107	1
ENSG00000153132	CLGN	152.236	0.442682	1
ENSG00000243725	TTC4	13.6659	0.43466	1
ENSG00000095303	PTGS1	173.728	0.433262	1
ENSG00000284922	LRTOMT	17.0613	0.431816	1
ENSG00000162444	RBP7	14.7295	0.424793	1
ENSG00000265148	TSPOAP1-AS1	41.7239	0.423959	1
ENSG00000102780	DGKH	17.8302	0.423296	1
ENSG00000183250	LINC01547	18.4656	0.421578	1
ENSG00000281376	ABALON	41.9246	0.418635	1
ENSG00000266709		21.6625	0.418433	1
ENSG00000109066	TMEM104	154.271	0.418425	1
ENSG00000219928		14.119	0.418209	1
ENSG00000235669	CHN2-AS1	7.4418	0.417509	1
ENSG00000272583		19.482	0.417097	1
ENSG00000103740	ACSBG1	74.9191	0.413819	1
ENSG00000267458		64.2237	0.413645	1
ENSG00000169252	ADRB2	18.491	0.413068	1
ENSG00000196110	ZNF699	18.2015	0.412216	1
ENSG00000126878	AIF1L	73.4285	0.412123	1
ENSG00000126243	LRFN3	24.2808	0.411224	1
ENSG00000196787	H2AC11	21.1019	0.41085	1
ENSG00000171130	ATP6V0E2	88.8873	0.410621	1
ENSG00000160602	NEK8	103.057	0.409034	1
ENSG00000245156		10.287	0.408441	1
ENSG00000230409	TCEA1P2	7.5674	0.408217	1
ENSG00000171806	METTL18	37.8873	0.402901	1
ENSG00000247934		15.6112	0.402834	1
ENSG00000100490	CDKL1	33.3297	0.402744	1
ENSG00000159917	ZNF235	25.2718	0.400642	1
ENSG00000162733	DDR2	36.2625	0.399685	1
ENSG00000248307	LINC00616	5.84236	0.397023	1
ENSG00000181856	SLC2A4	189.608	0.395742	1
ENSG00000221866	PLXNA4	28.4899	0.395698	1
ENSG00000246560	UBE2D3-AS1	23.7539	0.395545	1
ENSG00000143333	RGS16	123.981	0.395452	1
ENSG00000204272	NBDY	82.6832	0.393501	1
ENSG00000289469		5.49367	0.393029	1
ENSG00000187837	H1-2	1472.01	0.390319	1
ENSG00000166922	SCG5	25.9073	0.389316	1
ENSG00000253844		7.84624	0.38689	1
ENSG00000185338	SOCS1	29.56	0.386707	1
ENSG00000110921	MVK	502.494	0.386607	1
ENSG00000100031	GGT1	51.3329	0.384908	1
ENSG00000169084	DHRSX	269.017	0.384324	1
ENSG00000265401		389.511	0.384103	1
ENSG00000128254	YWHAH-AS1	8.05133	0.383251	1
ENSG00000138642	HERC6	21.1132	0.381524	1
ENSG00000176720	BOK	233.11	0.381374	1
ENSG00000273314		15.423	0.381025	1
ENSG00000139988	RDH12	10.3391	0.380457	1
ENSG00000203805	PLPP4	56.9867	0.378804	1
ENSG00000140961	OSGIN1	162.615	0.378009	1
ENSG00000137198	GMPR	726.684	0.376456	1
ENSG00000066923	STAG3	28.0293	0.375942	1
ENSG00000131944	FAAP24	34.8121	0.375049	1
ENSG00000175040	CHST2	1311.62	0.374077	1
ENSG00000171522	PTGER4	3.84412	0.374029	1
ENSG00000260231	KDM7A-DT	98.2903	0.372138	1
ENSG00000125877	ITPA	204.652	0.372098	1
ENSG00000139826	ABHD13	78.8165	0.372073	1
ENSG00000189420	ZFP92	11.4835	0.371642	1
ENSG00000159166	LAD1	121.379	0.371052	1
ENSG00000279569		31.698	0.369295	1
ENSG00000175084	DES	26.0913	0.367707	1
ENSG00000259706	HSP90B2P	11.5411	0.36731	1
ENSG00000228192		20.2624	0.367077	1
ENSG00000134202	GSTM3	242.073	0.364575	1
ENSG00000143248	RGS5	49.3769	0.361707	1
ENSG00000165511	ZNF22-AS1	35.4197	0.361456	1
ENSG00000171236	LRG1	343.56	0.361199	1
ENSG00000135547	HEY2	16.3443	0.360424	1
ENSG00000147443	DOK2	51.6297	0.360286	1
ENSG00000177045	SIX5	88.856	0.359782	1
ENSG00000158578	ALAS2	16961.3	0.358558	1
ENSG00000249459	ZNF286B	6.69282	0.357965	1
ENSG00000272540		97.3269	0.356988	1
ENSG00000270964	MAP2K5-DT	9.17701	0.356212	1
ENSG00000258377		9.47201	0.355242	1
ENSG00000258017		196.284	0.355213	1
ENSG00000114805	PLCH1	32.0057	0.355162	1
ENSG00000111728	ST8SIA1	72.5147	0.35446	1
ENSG00000261604		37.4899	0.354019	1
ENSG00000088356	PDRG1	145.217	0.353765	1
ENSG00000223797	ENTPD3-AS1	33.9889	0.352831	1
ENSG00000028310	BRD9	219.548	0.352812	1
ENSG00000188672	RHCE	1262.17	0.35259	1
ENSG00000026103	FAS	10.1928	0.352545	1
ENSG00000223361	FTH1P10	17.0134	0.352163	1
ENSG00000130193	THEM6	264.821	0.352163	1
ENSG00000176912	TYMSOS	28.011	0.351881	1
ENSG00000164077	MON1A	76.4465	0.351134	1
ENSG00000158457	TSPAN33	203.409	0.350182	1
ENSG00000159915	ZNF233	26.2831	0.350091	1
ENSG00000184227	ACOT1	294.652	0.349533	1
ENSG00000176909	MAMSTR	12.3749	0.349198	1
ENSG00000240137	ERICH6-AS1	20.4353	0.3491	1
ENSG00000086991	NOX4	9.56585	0.348557	1
ENSG00000171017	LRRC8E	68.2579	0.346098	1
ENSG00000273192		8.45736	0.345948	1
ENSG00000171004	HS6ST2	44.6602	0.345593	1
ENSG00000132823	OSER1	212.006	0.344738	1
ENSG00000186204	CYP4F12	184.614	0.344402	1
ENSG00000232187	FTH1P7	8.21502	0.34429	1
ENSG00000103932	RPAP1	194.665	0.343614	1
ENSG00000288907		14.1604	0.342915	1
ENSG00000166091	CMTM5	57.731	0.341895	1
ENSG00000204335	SP5	2.94095	0.341205	1
ENSG00000179639	FCER1A	21.0066	0.340935	1
ENSG00000214796	TUBA5P	36.779	0.34015	1
ENSG00000235374	SSR4P1	12.7094	0.339861	1
ENSG00000108961	RANGRF	139.415	0.338416	1
ENSG00000100181	TPTEP1	6.34473	0.33818	1
ENSG00000179023	KLHDC7A	47.0699	0.338031	1
ENSG00000171984	SHLD1	38.2023	0.338005	1
ENSG00000203865	ATP1A1-AS1	106.85	0.336493	1
ENSG00000258289	CHURC1	123.452	0.335849	1
ENSG00000109610	SOD3	55.9436	0.334184	1
ENSG00000168913	ENHO	57.5553	0.332898	1
ENSG00000104524	PYCR3	107.172	0.33141	1
ENSG00000149531	FRG1BP	33.7608	0.331179	1
ENSG00000196407	THEM5	4.65105	0.330621	1
ENSG00000069667	RORA	100.237	0.330164	1
ENSG00000150867	PIP4K2A	974.646	0.330164	1
ENSG00000171243	SOSTDC1	7.13643	0.330133	1
ENSG00000117400	MPL	28.1144	0.329259	1
ENSG00000157833	GAREM2	12.4208	0.329151	1
ENSG00000214309	MBLAC1	15.2778	0.328436	1
ENSG00000146409	SLC18B1	79.4995	0.328314	1
ENSG00000144645	OSBPL10	15.6369	0.328214	1
ENSG00000159228	CBR1	270.397	0.327742	1
ENSG00000287299		46.5546	0.326783	1
ENSG00000173898	SPTBN2	59.6608	0.326515	1
ENSG00000185973	TMLHE	108.848	0.32584	1
ENSG00000279611		24.3307	0.324515	1
ENSG00000185262	UBALD2	315.728	0.324229	1
ENSG00000285662	FAM245B	6.14712	0.32323	1
ENSG00000186130	ZBTB6	31.8442	0.322787	1
ENSG00000276131		6.29015	0.322435	1
ENSG00000131069	ACSS2	2478.89	0.322311	1
ENSG00000285600		11.1561	0.322251	1
ENSG00000267062		176.29	0.322239	1
ENSG00000273221		5.47304	0.322027	1
ENSG00000288886		108.61	0.321463	1
ENSG00000279827		18.9237	0.321418	1
ENSG00000222033	LINC01124	5.13922	0.321287	1
ENSG00000153406	NMRAL1	174.025	0.32113	1
ENSG00000225573	RPL35P5	12.16	0.321086	1
ENSG00000227373	RABGAP1L-DT	5.78877	0.320083	1
ENSG00000163016	ALMS1P1	14.7793	0.320055	1
ENSG00000174775	HRAS	98.0577	0.319564	1
ENSG00000253341	PCBP2P2	37.5915	0.319489	1
ENSG00000198746	GPATCH3	134.636	0.319386	1
ENSG00000279689		19.8601	0.319345	1
ENSG00000258484	SPESP1	12.1738	0.3192	1
ENSG00000005471	ABCB4	179.187	0.319118	1
ENSG00000254844		14.0224	0.319009	1
ENSG00000236682	MAP3K2-DT	30.5326	0.31898	1
ENSG00000127720	METTL25	27.9995	0.318929	1
ENSG00000234390	USP27X-DT	16.3303	0.318675	1
ENSG00000171202	TMEM126A	148.381	0.318008	1
ENSG00000226889		7.42305	0.317502	1
ENSG00000149289	ZC3H12C	31.6107	0.317147	1
ENSG00000225265	TAF1A-AS1	17.0166	0.317066	1
ENSG00000167508	MVD	1080.61	0.317042	1
ENSG00000197562	RAB40C	121.22	0.317008	1
ENSG00000185291	IL3RA	11.9608	0.316804	1
ENSG00000221838	AP4M1	97.589	0.316233	1
ENSG00000180992	MRPL14	578.861	0.315784	1
ENSG00000063176	SPHK2	185.287	0.315259	1
ENSG00000175591	P2RY2	9.44833	0.31518	1
ENSG00000078900	TP73	7.6165	0.314908	1
ENSG00000213047	DENND1B	44.7652	0.314765	1
ENSG00000159346	ADIPOR1	2362.67	0.314406	1
ENSG00000147394	ZNF185	31.6	0.314192	1
ENSG00000261238		6.94977	0.313895	1
ENSG00000101405	OXT	24.1037	0.313297	1
ENSG00000140749	IGSF6	61.904	0.313116	1
ENSG00000102781	KATNAL1	166.044	0.312914	1
ENSG00000158089	GALNT14	40.5347	0.31258	1
ENSG00000260081		10.9833	0.312571	1
ENSG00000137267	TUBB2A	200.45	0.312492	1
ENSG00000150681	RGS18	62.8176	0.312361	1
ENSG00000100162	CENPM	158.851	0.312136	1
ENSG00000235910	APOA1-AS	1515.53	0.311932	1
ENSG00000242616	GNG10	2.42255	0.311821	1
ENSG00000101425	BPI	10.3505	0.311608	1
ENSG00000185155	MIXL1	8.72632	0.311359	1
ENSG00000255050		2.98451	0.311306	1
ENSG00000214558		2.97348	0.31122	1

## Sheet: 3.7 Liver 46,XX v 46,XY
Supplementary data 3.7. Top 250 differentially expressed genes, liver samples 46,XX versus 46,XY.
Top 250 differentially expressed genes (DEGs) in liver 46,XX compared to 46,XY samples. Genes are ordered according to ascending p.adj values.
Ensembl	Gene	baseMean	log2FoldChange	p.adjusted
ENSG00000229807	XIST	501.376	-1.30536	1.0607e-19
ENSG00000126012	KDM5C	761.201	-0.476614	0.000866788
ENSG00000270641	TSIX	4.00179	-0.746054	0.00155331
ENSG00000234155	LINC02535	10.7411	-0.535903	0.0041086
ENSG00000104537	ANXA13	100.991	-0.826947	0.0178258
ENSG00000118785	SPP1	118.698	-0.585958	0.0319801
ENSG00000225470	JPX	154.245	-0.619939	0.055801
ENSG00000142871	CCN1	32.1666	-0.778336	0.055801
ENSG00000272977		9.56852	-0.683267	0.0923385
ENSG00000167105	TMEM92	9.35089	-0.559479	0.153846
ENSG00000173674	EIF1AX	431.388	-0.394029	0.216694
ENSG00000285756		94.7801	-0.611497	0.486203
ENSG00000150347	ARID5B	152.358	-0.45296	0.54144
ENSG00000117525	F3	27.3685	-0.650428	0.551083
ENSG00000126214	KLC1	85.3191	-0.492174	0.5887
ENSG00000147050	KDM6A	273.887	-0.562114	0.5887
ENSG00000197405	C5AR1	26.7617	-0.492991	0.603821
ENSG00000123358	NR4A1	221.73	-0.354211	0.702811
ENSG00000153234	NR4A2	41.4295	-0.327191	0.70693
ENSG00000241288	LINC02614	6.89746	-0.610241	0.714239
ENSG00000241743	XACT	20.4352	-0.536341	0.757769
ENSG00000231365	WARS2-AS1	40.5216	-0.584084	0.792101
ENSG00000244682	FCGR2C	2.30481	-0.252982	0.902386
ENSG00000101384	JAG1	105.722	-0.575281	0.902386
ENSG00000036672	USP2	31.6436	-0.575774	0.902386
ENSG00000180525	DIP2C-AS1	32.1519	-0.604754	0.975799
ENSG00000066557	LRRC40	115.183	-6.5155e-06	1
ENSG00000008513	ST3GAL1	2358.51	-1.07383e-05	1
ENSG00000280537		1.00536	-1.08793e-05	1
ENSG00000233785		0.668583	-1.27052e-05	1
ENSG00000185722	ANKFY1	541.37	-1.65067e-05	1
ENSG00000113658	SMAD5	173.205	-2.03938e-05	1
ENSG00000143748	NVL	175.137	-4.62377e-05	1
ENSG00000183778	B3GALT5	1.90281	-5.14355e-05	1
ENSG00000081154	PCNP	586.598	-5.46625e-05	1
ENSG00000280143		0.638077	-6.91125e-05	1
ENSG00000244476	ERVFRD-1	1.23817	-9.83732e-05	1
ENSG00000115850	LCT	0.649819	-9.9332e-05	1
ENSG00000274021		6.76802	-0.000110719	1
ENSG00000233008	LINC01725	1.64719	-0.000114523	1
ENSG00000233008	LINC01725	1.64719	-0.000114523	1
ENSG00000207554	MIR647	1.52495	-0.000132384	1
ENSG00000288538		0.532807	-0.000135936	1
ENSG00000173894	CBX2	63.2556	-0.000137362	1
ENSG00000205100	HSP90AA4P	0.65729	-0.000150963	1
ENSG00000148290	SURF1	401.603	-0.000173671	1
ENSG00000171564	FGB	97546	-0.000173775	1
ENSG00000110906	KCTD10	147.558	-0.000177667	1
ENSG00000168509	HJV	1309.03	-0.000187686	1
ENSG00000285722		0.485417	-0.000193715	1
ENSG00000285948		0.668502	-0.000200965	1
ENSG00000286132		11.7252	-0.000211873	1
ENSG00000134216	CHIA	0.495215	-0.000213139	1
ENSG00000289011		0.556729	-0.000213158	1
ENSG00000145506	NKD2	1.53965	-0.00021502	1
ENSG00000272407		0.729411	-0.000224395	1
ENSG00000146731	CCT6A	1379.59	-0.000233132	1
ENSG00000257390		5.44967	-0.000242779	1
ENSG00000113070	HBEGF	14.4081	-0.000242842	1
ENSG00000172590	MRPL52	254.491	-0.000263412	1
ENSG00000243896	OR2A7	1.19725	-0.000265778	1
ENSG00000259924		0.451948	-0.000277231	1
ENSG00000100106	TRIOBP	425.427	-0.000330827	1
ENSG00000170011	MYRIP	11.4769	-0.00033271	1
ENSG00000182712	CMC4	0.481108	-0.000346302	1
ENSG00000122986	HVCN1	49.5982	-0.000347953	1
ENSG00000087299	L2HGDH	69.2172	-0.000351647	1
ENSG00000237758	BANF1P3	2.58554	-0.000352026	1
ENSG00000154813	DPH3	269.81	-0.00035247	1
ENSG00000248752		0.678589	-0.000353794	1
ENSG00000126767	ELK1	244.357	-0.000366254	1
ENSG00000273345		1.09976	-0.000375217	1
ENSG00000254389	RHPN1-AS1	1.60208	-0.000381363	1
ENSG00000243468	INGX	0.649223	-0.000393388	1
ENSG00000126003	PLAGL2	485.807	-0.000429145	1
ENSG00000186472	PCLO	15.4991	-0.000430621	1
ENSG00000228606		4.41542	-0.000432436	1
ENSG00000100532	CGRRF1	51.2579	-0.000437167	1
ENSG00000102468	HTR2A	3.59176	-0.00043862	1
ENSG00000235241		0.802085	-0.00045249	1
ENSG00000130695	CEP85	253.41	-0.00045757	1
ENSG00000254910		0.606185	-0.000460764	1
ENSG00000115760	BIRC6	480.147	-0.00047255	1
ENSG00000154263	ABCA10	3.39449	-0.000480011	1
ENSG00000175701	MTLN	96.0588	-0.000502025	1
ENSG00000249661	TNRC18P1	0.526705	-0.000503912	1
ENSG00000179388	EGR3	1.07406	-0.000512992	1
ENSG00000224729	PCOLCE-AS1	6.03243	-0.000517668	1
ENSG00000120314	WDR55	205.443	-0.000525085	1
ENSG00000278867		0.474563	-0.000527663	1
ENSG00000009954	BAZ1B	1154.99	-0.00052839	1
ENSG00000178175	ZNF366	5.16506	-0.000530851	1
ENSG00000224739		0.675819	-0.000532991	1
ENSG00000154485	MMP21	2.64219	-0.000543786	1
ENSG00000006071	ABCC8	0.758701	-0.000557561	1
ENSG00000231925	TAPBP	778.039	-0.000564209	1
ENSG00000106610	STAG3L4	63.1311	-0.000585199	1
ENSG00000106610	STAG3L4	63.1311	-0.000585199	1
ENSG00000174788	PCP2	1.20096	-0.000598706	1
ENSG00000154608	CEP170P1	0.542743	-0.000603505	1
ENSG00000176383	B3GNT4	5.9231	-0.000610568	1
ENSG00000277406	SEC22B4P	2.18615	-0.000620683	1
ENSG00000188013	MEIS3P2	6.25608	-0.000623937	1
ENSG00000236668		0.616633	-0.000631769	1
ENSG00000213290	PGK1P2	0.530754	-0.000632284	1
ENSG00000241945	PWP2	12.5801	-0.000634	1
ENSG00000141424	SLC39A6	135.907	-0.000656016	1
ENSG00000109072	VTN	41452.7	-0.000664738	1
ENSG00000165392	WRN	295.296	-0.000693061	1
ENSG00000278987		1.5857	-0.000699242	1
ENSG00000135472	FAIM2	1.75624	-0.000717139	1
ENSG00000196839	ADA	55.4003	-0.000720631	1
ENSG00000259803	SLC22A31	29.5523	-0.000730904	1
ENSG00000100697	DICER1	394.221	-0.0007332	1
ENSG00000197548	ATG7	155.54	-0.000733845	1
ENSG00000238390		1.13761	-0.000745699	1
ENSG00000222427	RNA5SP338	0.469507	-0.000748043	1
ENSG00000255367		3.9618	-0.000748621	1
ENSG00000253525	CPP	1.93433	-0.000760036	1
ENSG00000162512	SDC3	519.215	-0.0007603	1
ENSG00000227782		0.444224	-0.000788388	1
ENSG00000254340		0.448273	-0.00079053	1
ENSG00000288880		3.75615	-0.000809956	1
ENSG00000230747		0.472725	-0.000810987	1
ENSG00000253671		4.57161	-0.00081172	1
ENSG00000099204	ABLIM1	309.33	-0.00082765	1
ENSG00000235426		1.15384	-0.000828566	1
ENSG00000267280	TBX2-AS1	1.02726	-0.000834445	1
ENSG00000103507	BCKDK	340.38	-0.000844624	1
ENSG00000145730	PAM	355.577	-0.000849419	1
ENSG00000136327	NKX2-8	13.1788	-0.000849914	1
ENSG00000266389	PIK3R5-DT	1.34319	-0.000871567	1
ENSG00000175764	TTLL11	67.477	-0.000874197	1
ENSG00000017260	ATP2C1	458.124	-0.000876056	1
ENSG00000162571	TTLL10	0.53465	-0.000880617	1
ENSG00000053328	METTL24	18.723	-0.000886607	1
ENSG00000146955	RAB19	4.87504	-0.000934436	1
ENSG00000143390	RFX5	219.642	-0.000935678	1
ENSG00000159692	CTBP1	833.29	-0.000951219	1
ENSG00000276166		0.945291	-0.000960754	1
ENSG00000112837	TBX18	1.68588	-0.000964163	1
ENSG00000213252		0.528305	-0.000966915	1
ENSG00000279822		0.528305	-0.000966915	1
ENSG00000269378	ITGB1P1	19.6995	-0.000997506	1
ENSG00000177706	FAM20C	343.038	-0.00101729	1
ENSG00000249863		4.54384	-0.00102927	1
ENSG00000261094		9.48443	-0.0010577	1
ENSG00000283208		0.479791	-0.00106035	1
ENSG00000101347	SAMHD1	299.785	-0.0010627	1
ENSG00000172456	FGGY	140.389	-0.00106295	1
ENSG00000188997	KCTD21	155.949	-0.00106301	1
ENSG00000229358	DPY19L1P1	7.27568	-0.00108841	1
ENSG00000270937		0.593558	-0.00109627	1
ENSG00000042980	ADAM28	8.79452	-0.0010968	1
ENSG00000260095		1.34121	-0.00109754	1
ENSG00000285520		0.786992	-0.00110933	1
ENSG00000276292		0.450832	-0.00110964	1
ENSG00000004809	SLC22A16	220.219	-0.00111269	1
ENSG00000258300	NUTF2P2	0.48596	-0.00113226	1
ENSG00000101773	RBBP8	179.959	-0.00113473	1
ENSG00000105289	TJP3	109.781	-0.00113664	1
ENSG00000213816	CNN2P4	1.13676	-0.00113981	1
ENSG00000083896	YTHDC1	541.998	-0.00114513	1
ENSG00000183576	SETD3	365.419	-0.00115267	1
ENSG00000254480	LINC02749	0.619934	-0.00115595	1
ENSG00000267080	ASB16-AS1	35.4348	-0.00117166	1
ENSG00000254221	PCDHGB1	0.704951	-0.00117419	1
ENSG00000138085	ATRAID	500.566	-0.00118619	1
ENSG00000124279	FASTKD3	66.1453	-0.00120066	1
ENSG00000104946	TBC1D17	420.013	-0.00123341	1
ENSG00000260369		0.538323	-0.00123453	1
ENSG00000000003	TSPAN6	1118.03	-0.00125186	1
ENSG00000138101	DTNB	37.2231	-0.00128167	1
ENSG00000274210	RNVU1-27	0.854668	-0.00128705	1
ENSG00000229921	KIF25-AS1	1.21294	-0.00130106	1
ENSG00000101951	PAGE4	6.71917	-0.00131765	1
ENSG00000272444		1.83074	-0.00131837	1
ENSG00000186111	PIP5K1C	193.46	-0.00135441	1
ENSG00000115761	NOL10	270.735	-0.00135565	1
ENSG00000260339	HEXA-AS1	1.13859	-0.00135868	1
ENSG00000281189	GHET1	2.61529	-0.00136362	1
ENSG00000264019		2.76551	-0.00137366	1
ENSG00000286329		0.459087	-0.00138979	1
ENSG00000286077		1.32043	-0.00140851	1
ENSG00000168016	TRANK1	349.71	-0.00144039	1
ENSG00000147117	ZNF157	0.476115	-0.00145328	1
ENSG00000286599		1.84687	-0.00146144	1
ENSG00000105889	STEAP1B	0.6175	-0.00147333	1
ENSG00000105889	STEAP1B	0.6175	-0.00147333	1
ENSG00000132153	DHX30	518.742	-0.0014775	1
ENSG00000003400	CASP10	231.227	-0.00149143	1
ENSG00000186654	PRR5	380.012	-0.0014994	1
ENSG00000147454	SLC25A37	11369.5	-0.0015066	1
ENSG00000118990	GLRXP3	0.496658	-0.00154399	1
ENSG00000113368	LMNB1	920.481	-0.00154487	1
ENSG00000286327		0.867555	-0.00155442	1
ENSG00000166024	R3HCC1L	119.729	-0.00157002	1
ENSG00000094975	SUCO	302.442	-0.00158687	1
ENSG00000274276	CBSL	35.0615	-0.0016082	1
ENSG00000168288	MMADHC	529.104	-0.00161893	1
ENSG00000232648		3.96942	-0.00162174	1
ENSG00000270580	PKD1P6-NPIPP1	1.92936	-0.00162829	1
ENSG00000204227	RING1	365.822	-0.0016357	1
ENSG00000289109		2.76278	-0.00167281	1
ENSG00000213934	HBG1	10120.2	-0.00169105	1
ENSG00000287672		0.58378	-0.00169471	1
ENSG00000169429	CXCL8	1.14408	-0.00173007	1
ENSG00000196104	SPOCK3	1.15987	-0.00173175	1
ENSG00000272734	ADIRF-AS1	1.21026	-0.00173177	1
ENSG00000164047	CAMP	7.32585	-0.00174752	1
ENSG00000120509	PDZD11	256.161	-0.00174989	1
ENSG00000197272	IL27	3.55792	-0.00179859	1
ENSG00000122882	ECD	332.472	-0.00180118	1
ENSG00000179131		0.483812	-0.00180485	1
ENSG00000289553		0.483812	-0.00180485	1
ENSG00000074755	ZZEF1	388.041	-0.00180787	1
ENSG00000055211	GINM1	240.118	-0.00181165	1
ENSG00000269887		3.48822	-0.00181313	1
ENSG00000288935		2.15522	-0.00181733	1
ENSG00000175782	SLC35E3	118.859	-0.00182781	1
ENSG00000189362	NEMP2	92.4369	-0.0018283	1
ENSG00000232335		1.58109	-0.00184297	1
ENSG00000231407	GORAB-AS1	1.33705	-0.0018591	1
ENSG00000120805	ARL1	662.964	-0.00190404	1
ENSG00000221491	SNORA2C	0.757282	-0.0019072	1
ENSG00000198883	PNMA5	0.876167	-0.0019167	1
ENSG00000114956	DGUOK	379.51	-0.0019318	1
ENSG00000204264	PSMB8	127.254	-0.00194521	1
ENSG00000278416	PMS2P2	0.908592	-0.00195259	1
ENSG00000249476		1.08864	-0.0019571	1
ENSG00000288982		1.0037	-0.0019594	1
ENSG00000132010	ZNF20	0.995451	-0.00196067	1
ENSG00000100567	PSMA3	482.349	-0.00200283	1
ENSG00000102466	FGF14	0.663566	-0.00200319	1
ENSG00000086289	EPDR1	55.4171	-0.00200638	1
ENSG00000286136		1.64518	-0.00201599	1
ENSG00000221792	MIR1282	69.163	-0.00204199	1
ENSG00000074410	CA12	235.132	-0.00204285	1
ENSG00000136014	USP44	0.689096	-0.00204457	1
ENSG00000205559	CHKB-DT	16.3149	-0.00205362	1
ENSG00000153563	CD8A	3.76787	-0.00205706	1
ENSG00000289019		23.0129	-0.00206316	1
ENSG00000255353	ASS1P13	1.22001	-0.00207035	1
ENSG00000136371	MTHFS	42.8011	-0.00208449	1
ENSG00000224315	RPL7P7	0.588708	-0.00209311	1
ENSG00000134070	IRAK2	95.243	-0.00212643	1
ENSG00000157933	SKI	554.095	-0.00212965	1
ENSG00000231976	FAM238B	2.11282	-0.00215018	1
ENSG00000079616	KIF22	1149.3	-0.00215718	1
ENSG00000100504	PYGL	2424.9	-0.00216017	1

## Sheet: 3.8 Kidney 46,XY v 46,XX
Supplementary data 3.8. Top 250 differentially expressed genes, kidney samples 46,XY versus 46,XX.
Top 250 differentially expressed genes (DEGs) in kidney 46,XY compared to 46,XX samples. Genes are ordered according to ascending p.adj values.
Ensembl	Gene	baseMean	log2FoldChange	p.adjusted
ENSG00000129824	RPS4Y1	1003.17	6.94648	8.02209e-69
ENSG00000067048	DDX3Y	241.186	4.72975	9.75455e-37
ENSG00000012817	KDM5D	270.289	4.77433	3.40003e-27
ENSG00000114374	USP9Y	206.009	5.10182	9.74372e-26
ENSG00000114374	USP9Y	206.009	5.10182	9.74372e-26
ENSG00000183878	UTY	104.924	4.36758	2.39407e-21
ENSG00000067646	ZFY	46.0878	3.38221	3.36774e-16
ENSG00000273906		49.5543	2.72335	1.77994e-15
ENSG00000198692	EIF1AY	92.0067	4.04051	4.87938e-15
ENSG00000131002	TXLNGY	54.1336	2.87054	1.16151e-13
ENSG00000176728	TTTY14	21.3081	2.29779	1.30842e-11
ENSG00000092377	TBL1Y	17.4854	2.00529	2.1249e-10
ENSG00000241859	ANOS2P	14.5738	1.74574	2.76809e-09
ENSG00000206159	GYG2P1	13.5202	1.50592	1.76056e-08
ENSG00000099725	PRKY	27.7896	2.19685	2.26313e-08
ENSG00000154620	TMSB4Y	6.075	0.914673	7.58882e-05
ENSG00000198502	HLA-DRB5	70.1615	1.01291	0.000212489
ENSG00000154975	CA10	191.428	0.87681	0.000829341
ENSG00000002586	CD99	2168.13	0.666568	0.00181057
ENSG00000162366	PDZK1IP1	108.918	0.852804	0.00429532
ENSG00000184895	SRY	3.08854	0.538953	0.0316987
ENSG00000144339	TMEFF2	124.734	0.749339	0.037846
ENSG00000185291	IL3RA	77.5888	0.714385	0.0759147
ENSG00000099715	PCDH11Y	2.73489	0.473885	0.0759147
ENSG00000260197		2.92209	0.467199	0.0759147
ENSG00000113578	FGF1	356.072	0.714852	0.0779284
ENSG00000039523	RIPOR1	2333.14	0.572062	0.0802519
ENSG00000072163	LIMS2	254.644	0.532517	0.105384
ENSG00000215580	BCORP1	2.73981	0.44042	0.105384
ENSG00000169035	KLK7	64.0884	0.695255	0.150889
ENSG00000204525	HLA-C	1209.74	0.641674	0.150889
ENSG00000233913	RPL10P9	110.851	0.359242	0.182858
ENSG00000248144	ADH1C	1050.58	0.578659	0.184431
ENSG00000138792	ENPEP	1403.63	0.6657	0.186019
ENSG00000136944	LMX1B	788.733	0.564912	0.188829
ENSG00000115461	IGFBP5	10730.1	0.520817	0.246877
ENSG00000165246	NLGN4Y	98.9902	0.178777	0.258841
ENSG00000231535	LINC00278	2.5621	0.357375	0.282125
ENSG00000138193	PLCE1	1231.49	0.609891	0.303344
ENSG00000105290	APLP1	390.791	0.51292	0.305129
ENSG00000197879	MYO1C	2325.04	0.3969	0.314566
ENSG00000172638	EFEMP2	1461.81	0.354439	0.316398
ENSG00000165072	MAMDC2	60.2701	0.582234	0.398287
ENSG00000013016	EHD3	1133.3	0.599269	0.423901
ENSG00000166033	HTRA1	2025.08	0.575398	0.423901
ENSG00000234769	WASH4P	8.41829	0.571192	0.423901
ENSG00000171992	SYNPO	4582.47	0.541423	0.423901
ENSG00000278847		2.0567	0.349717	0.423901
ENSG00000229236	TTTY10	2.72716	0.309701	0.423901
ENSG00000121297	TSHZ3	247.379	0.467163	0.425505
ENSG00000187244	BCAM	12964.1	0.460849	0.49091
ENSG00000178726	THBD	120.441	0.5389	0.535132
ENSG00000196205	EEF1A1P5	955.175	0.449176	0.566272
ENSG00000011465	DCN	2125.56	0.574678	0.586065
ENSG00000204472	AIF1	436.348	0.40158	0.61158
ENSG00000160753	RUSC1	511.837	0.333205	0.636248
ENSG00000101017	CD40	45.3789	0.561603	0.667319
ENSG00000203805	PLPP4	38.8811	0.558514	0.743432
ENSG00000172935	MRGPRF	534.135	0.533427	0.746712
ENSG00000152208	GRID2	47.1516	0.585383	0.758491
ENSG00000143195	ILDR2	395.132	0.495613	0.758966
ENSG00000131831	RAI2	192.215	0.456108	0.758966
ENSG00000275832	ARHGAP23	1336.85	0.423247	0.758966
ENSG00000146707	POMZP3	174.409	0.602035	0.771142
ENSG00000203710	CR1	291.276	0.570621	0.771142
ENSG00000205116	TMEM88B	71.8485	0.557174	0.771142
ENSG00000196549	MME	4168.87	0.554405	0.771142
ENSG00000104324	CPQ	517.954	0.386415	0.771142
ENSG00000245205	EEF1A1P4	34.5079	0.369875	0.771142
ENSG00000075223	SEMA3C	355.722	0.556418	0.773408
ENSG00000107742	SPOCK2	5954.22	0.533681	0.788641
ENSG00000105538	RASIP1	316.672	0.433188	0.788641
ENSG00000230076	RPL10P6	28.4279	0.29545	0.788641
ENSG00000198858	R3HDM4	732.624	0.302305	0.793067
ENSG00000053702	NRIP2	345.671	0.508656	0.794512
ENSG00000113083	LOX	483.737	0.554145	0.825943
ENSG00000010319	SEMA3G	872.663	0.527064	0.850397
ENSG00000161270	NPHS1	5723.93	0.467829	0.850397
ENSG00000261396		4.99928	0.429578	0.850397
ENSG00000229308		1.88727	0.273994	0.850397
ENSG00000189409	MMP23B	23.4038	0.572626	0.874336
ENSG00000151490	PTPRO	5071.39	0.53297	0.874336
ENSG00000148942	SLC5A12	60.1646	0.529468	0.874336
ENSG00000163531	NFASC	632.589	0.527916	0.874336
ENSG00000145721	LIX1	51.0206	0.51791	0.874336
ENSG00000075429	CACNG5	189.198	0.504871	0.874336
ENSG00000183801	OLFML1	518.55	0.396369	0.874336
ENSG00000055118	KCNH2	431.566	0.383482	0.874336
ENSG00000148484	RSU1	934.038	0.363844	0.874336
ENSG00000128283	CDC42EP1	977.273	0.338407	0.874336
ENSG00000286009		1.90487	0.26124	0.874336
ENSG00000100191	SLC5A4	6.03345	0.460048	0.889513
ENSG00000104067	TJP1	4064.04	0.366792	0.895012
ENSG00000120913	PDLIM2	296.222	0.433036	0.895362
ENSG00000106266	SNX8	495.101	0.358811	0.895362
ENSG00000095713	CRTAC1	583.755	0.403637	0.921526
ENSG00000128567	PODXL	26252.6	0.515104	0.938144
ENSG00000278709	NKILA	35.8039	0.52192	0.939865
ENSG00000129968	ABHD17A	526.361	0.295864	0.952786
ENSG00000104332	SFRP1	1052.78	0.499667	0.974503
ENSG00000152953	STK32B	153.398	0.519326	0.982329
ENSG00000198739	LRRTM3	63.0828	0.505342	0.982329
ENSG00000153113	CAST	1610.85	0.330212	0.992533
ENSG00000145708	CRHBP	166.876	0.54497	1
ENSG00000109846	CRYAB	353.136	0.528552	1
ENSG00000258484	SPESP1	18.0389	0.504309	1
ENSG00000184908	CLCNKB	433.777	0.498641	1
ENSG00000206503	HLA-A	2206.92	0.497312	1
ENSG00000106809	OGN	205.386	0.489668	1
ENSG00000168269	FOXI1	71.2883	0.489303	1
ENSG00000289007		47.9491	0.487322	1
ENSG00000112782	CLIC5	4555.69	0.487139	1
ENSG00000188783	PRELP	148.891	0.486049	1
ENSG00000167941	SOST	819.517	0.485969	1
ENSG00000116016	EPAS1	1076.88	0.484152	1
ENSG00000181418	DDN	2828.15	0.481886	1
ENSG00000184564	SLITRK6	100.101	0.481441	1
ENSG00000116032	GRIN3B	13.4661	0.479576	1
ENSG00000163121	NEURL3	59.3527	0.478701	1
ENSG00000069702	TGFBR3	2335.05	0.477514	1
ENSG00000140945	CDH13	206.188	0.47745	1
ENSG00000149090	PAMR1	157.558	0.476867	1
ENSG00000155465	SLC7A7	161.818	0.474005	1
ENSG00000183908	LRRC55	140.626	0.472994	1
ENSG00000265107	GJA5	640.963	0.466757	1
ENSG00000286177		29.776	0.466403	1
ENSG00000259207	ITGB3	317.17	0.463673	1
ENSG00000115468	EFHD1	683.201	0.461538	1
ENSG00000018236	CNTN1	398.577	0.459581	1
ENSG00000102854	MSLN	170.506	0.459137	1
ENSG00000075673	ATP12A	354.52	0.458776	1
ENSG00000172159	FRMD3	306.481	0.454905	1
ENSG00000105219	CCNP	15.3149	0.454662	1
ENSG00000152137	HSPB8	133.633	0.452971	1
ENSG00000105649	RAB3A	103.185	0.452389	1
ENSG00000171388	APLN	112.169	0.451842	1
ENSG00000113946	CLDN16	202.346	0.450365	1
ENSG00000166828	SCNN1G	790.346	0.450171	1
ENSG00000134207	SYT6	12.7544	0.445663	1
ENSG00000223773	CD99P1	46.0553	0.445408	1
ENSG00000137573	SULF1	1297.78	0.445335	1
ENSG00000248713	C4orf54	39.6964	0.445062	1
ENSG00000226067	LINC00623	72.0489	0.444159	1
ENSG00000168140	VASN	1266.99	0.442734	1
ENSG00000162068	NTN3	14.9094	0.442101	1
ENSG00000072201	LNX1	224.44	0.441799	1
ENSG00000148926	ADM	191.852	0.44078	1
ENSG00000249332	LINC02149	28.5238	0.439931	1
ENSG00000138315	OIT3	66.941	0.4375	1
ENSG00000178464	RPL10P16	44.4609	0.436009	1
ENSG00000273489		82.106	0.434687	1
ENSG00000198759	EGFL6	203.856	0.433226	1
ENSG00000088756	ARHGAP28	695.306	0.43204	1
ENSG00000182484	WASH6P	179.666	0.431491	1
ENSG00000227766		29.9492	0.43102	1
ENSG00000104419	NDRG1	2359.21	0.43025	1
ENSG00000005884	ITGA3	2952.74	0.426735	1
ENSG00000116396	KCNC4	131.186	0.425661	1
ENSG00000120256	LRP11	19.6295	0.424511	1
ENSG00000240583	AQP1	498.635	0.423926	1
ENSG00000137033	IL33	42.1645	0.423345	1
ENSG00000135245	HILPDA	290.431	0.423111	1
ENSG00000055813	CCDC85A	14.3196	0.422428	1
ENSG00000188483	IER5L	400.567	0.422016	1
ENSG00000101000	PROCR	76.53	0.420658	1
ENSG00000100097	LGALS1	2195.94	0.420403	1
ENSG00000137801	THBS1	3633.8	0.420145	1
ENSG00000081052	COL4A4	1591.57	0.419496	1
ENSG00000012171	SEMA3B	1512.28	0.419355	1
ENSG00000117020	AKT3	609.34	0.415327	1
ENSG00000185585	OLFML2A	1087.11	0.413948	1
ENSG00000139971	ARMH4	914.321	0.413902	1
ENSG00000268149		6.96373	0.413728	1
ENSG00000164307	ERAP1	988.438	0.412951	1
ENSG00000153246	PLA2R1	1271.18	0.412928	1
ENSG00000010610	CD4	382.417	0.41212	1
ENSG00000112041	TULP1	24.0169	0.411455	1
ENSG00000000938	FGR	20.3919	0.410201	1
ENSG00000196369	SRGAP2B	113.599	0.409043	1
ENSG00000134201	GSTM5	418.175	0.408225	1
ENSG00000245067	IGFBP7-AS1	51.6108	0.407628	1
ENSG00000185829	ARL17A	38.4959	0.407607	1
ENSG00000140873	ADAMTS18	81.5963	0.40694	1
ENSG00000274220		28.8223	0.406656	1
ENSG00000183722	LHFPL6	346.987	0.406602	1
ENSG00000116717	GADD45A	830.956	0.406575	1
ENSG00000003137	CYP26B1	583.287	0.406479	1
ENSG00000148204	CRB2	1152.77	0.405409	1
ENSG00000162631	NTNG1	614.128	0.405153	1
ENSG00000198354	DCAF12L2	45.6522	0.404118	1
ENSG00000274265		49.0239	0.404107	1
ENSG00000120322	PCDHB8	29.534	0.40394	1
ENSG00000072415	PALS1	1557.28	0.40351	1
ENSG00000134343	ANO3	37.3834	0.40307	1
ENSG00000259065		20.271	0.402847	1
ENSG00000171444	MCC	725.924	0.402569	1
ENSG00000223804		21.5485	0.401247	1
ENSG00000162630	B3GALT2	121.684	0.400854	1
ENSG00000148180	GSN	2593.47	0.400813	1
ENSG00000169116	PARM1	642.594	0.400794	1
ENSG00000130829	DUSP9	724.303	0.400749	1
ENSG00000052344	PRSS8	911.044	0.400659	1
ENSG00000041982	TNC	8904.21	0.399865	1
ENSG00000144366	GULP1	221.545	0.39946	1
ENSG00000144227	NXPH2	50.4536	0.398265	1
ENSG00000164283	ESM1	106.214	0.396897	1
ENSG00000266933	MADCAM1-AS1	5.68204	0.396649	1
ENSG00000090006	LTBP4	4392.35	0.396217	1
ENSG00000176842	IRX5	146.145	0.396041	1
ENSG00000112715	VEGFA	4254.6	0.395509	1
ENSG00000115353	TACR1	54.0021	0.394871	1
ENSG00000204301	NOTCH4	484.664	0.394363	1
ENSG00000014257	ACP3	528.171	0.394088	1
ENSG00000187391	MAGI2	909.501	0.394038	1
ENSG00000159173	TNNI1	623.245	0.39332	1
ENSG00000070731	ST6GALNAC2	39.626	0.391893	1
ENSG00000153303	FRMD1	368.484	0.391557	1
ENSG00000157483	MYO1E	1614.91	0.390991	1
ENSG00000129116	PALLD	2767	0.390714	1
ENSG00000135046	ANXA1	229.269	0.390345	1
ENSG00000272902	TBC1D8-AS1	31.2722	0.390275	1
ENSG00000262136	NQO1-DT	12.2795	0.389639	1
ENSG00000156463	SH3RF2	104.34	0.386337	1
ENSG00000257953		5.18339	0.386277	1
ENSG00000106991	ENG	1981.44	0.384716	1
ENSG00000196126	HLA-DRB1	265.179	0.384151	1
ENSG00000169418	NPR1	1547.22	0.38414	1
ENSG00000261087	ZNNT1	50.1895	0.383551	1
ENSG00000163762	TM4SF18	220.256	0.382898	1
ENSG00000167755	KLK6	543.983	0.382681	1
ENSG00000188064	WNT7B	319.904	0.382592	1
ENSG00000228205		10.645	0.38236	1
ENSG00000254560	BBOX1-AS1	6.93188	0.3822	1
ENSG00000126368	NR1D1	109.318	0.382181	1
ENSG00000157766	ACAN	131.521	0.382082	1
ENSG00000237651	C2orf74	16.1702	0.380763	1
ENSG00000182132	KCNIP1	155.878	0.380715	1
ENSG00000155792	DEPTOR	582.207	0.380662	1
ENSG00000257135	ODC1-DT	33.0038	0.380557	1
ENSG00000197471	SPN	63.253	0.380349	1
ENSG00000184497	TMEM255B	46.8422	0.380259	1
ENSG00000178732	GP5	8.79255	0.37969	1
ENSG00000171522	PTGER4	201.156	0.379211	1
ENSG00000138152	BTBD16	7.9428	0.378613	1
ENSG00000134533	RERG	219.162	0.378454	1
ENSG00000227097	RPS28P7	81.1285	0.377599	1
ENSG00000277224	H2BC7	10.6074	0.377198	1
ENSG00000179776	CDH5	1615.59	0.374597	1
ENSG00000188730	VWC2	34.2808	0.374383	1
ENSG00000174125	TLR1	16.2538	0.374367	1

## Sheet: 3.9 Kidney 46,XX v 46,XY
Supplementary data 3.9. Top 250 differentially expressed genes, kidney samples 46,XX versus 46,XY.
Top 250 differentially expressed genes (DEGs) in kidney 46,XX compared to 46,XY samples. Genes are ordered according to ascending p.adj values.
Ensembl	Gene	baseMean	log2FoldChange	p.adjusted
ENSG00000229807	XIST	2781.72	-0.640146	2.13376e-21
ENSG00000267924		5.91198	-0.0489662	2.80123e-07
ENSG00000170369	CST2	18.5178	-0.0492529	6.21666e-07
ENSG00000234956	LINC02539	13.2512	-0.0490259	1.4314e-06
ENSG00000147378	FATE1	9.3185	-0.0465647	5.10694e-06
ENSG00000225470	JPX	516.483	-0.782222	6.67589e-05
ENSG00000242516	LINC00960	32.3396	-0.824126	0.000197278
ENSG00000270641	TSIX	30.4598	-0.311018	0.000418841
ENSG00000147050	KDM6A	490.824	-0.566752	0.0157808
ENSG00000147256	ARHGAP36	141.683	-0.211612	0.0425103
ENSG00000006757	PNPLA4	354.153	-0.491927	0.0754008
ENSG00000147465	STAR	3292.17	-0.179152	0.0759147
ENSG00000066279	ASPM	440.722	-0.500972	0.0773566
ENSG00000140459	CYP11A1	1356.21	-0.218343	0.0792167
ENSG00000086712	TXLNG	317.877	-0.435064	0.116319
ENSG00000169297	NR0B1	20.672	-0.333505	0.143141
ENSG00000243955	GSTA1	184.088	-0.279233	0.193305
ENSG00000127530	OR7C1	3.64547	-0.328608	0.193305
ENSG00000215030	RPL13P12	550.546	-0.379153	0.193305
ENSG00000148795	CYP17A1	4938.64	-0.113113	0.258841
ENSG00000066248	NGEF	56.0304	-0.622581	0.258841
ENSG00000005889	ZFX	582.616	-0.37349	0.343419
ENSG00000215187	FAM166B	236.263	-0.342915	0.359224
ENSG00000196660	SLC30A10	6.7923	-0.348332	0.423901
ENSG00000013392	RWDD2A	108.755	-0.502689	0.425505
ENSG00000176208	ATAD5	110.155	-0.523482	0.425505
ENSG00000109674	NEIL3	66.4393	-0.584672	0.425505
ENSG00000172782	FADS6	8.96926	-0.48124	0.434396
ENSG00000231852	CYP21A2	455.091	-0.149589	0.48098
ENSG00000082196	C1QTNF3	322.026	-0.424173	0.526331
ENSG00000215301	DDX3X	3229.22	-0.414268	0.535132
ENSG00000139508	SLC46A3	40.7671	-0.355658	0.581029
ENSG00000033178	UBA6	377.666	-0.386026	0.593431
ENSG00000006756	ARSD	1808.79	-0.389286	0.615328
ENSG00000205740		10.1994	-0.546046	0.654544
ENSG00000105398	SULT2A1	1013.21	-0.0971176	0.753771
ENSG00000204338	CYP21A1P	38.0952	-0.189456	0.758966
ENSG00000118514	ALDH8A1	130.008	-0.519029	0.758966
ENSG00000198034	RPS4X	23085.9	-0.331876	0.771142
ENSG00000111300	NAA25	319.969	-0.354857	0.788641
ENSG00000253356		8.38941	-0.438999	0.788641
ENSG00000164647	STEAP1	35.4307	-0.578414	0.788641
ENSG00000123999	INHA	144	-0.235419	0.794512
ENSG00000046651	OFD1	445.77	-0.537192	0.794512
ENSG00000165970	SLC6A5	5.94538	-0.343343	0.825943
ENSG00000073060	SCARB1	1421.98	-0.374826	0.825943
ENSG00000278311	GGNBP2	1001.63	-0.293559	0.850397
ENSG00000289412		5.08278	-0.399855	0.850397
ENSG00000020922	MRE11	475.195	-0.349623	0.851158
ENSG00000129991	TNNI3	40.5409	-0.59386	0.851158
ENSG00000114771	AADAC	9.80054	-0.113439	0.874336
ENSG00000080031	PTPRH	43.087	-0.152002	0.874336
ENSG00000182487	NCF1B	2.73406	-0.200718	0.874336
ENSG00000110436	SLC1A2	29.8304	-0.282361	0.874336
ENSG00000100033	PRODH	4.95111	-0.342952	0.874336
ENSG00000249007		10.4362	-0.353114	0.874336
ENSG00000130208	APOC1	103.2	-0.393295	0.874336
ENSG00000143643	TTC13	151.079	-0.401702	0.874336
ENSG00000146263	MMS22L	184.79	-0.429353	0.874336
ENSG00000205436	EXOC3L4	8.65692	-0.46311	0.874336
ENSG00000228340	MIR646HG	25.9737	-0.558597	0.874336
ENSG00000075651	PLD1	197.425	-0.483428	0.887914
ENSG00000180938	ZNF572	67.9604	-0.485145	0.889513
ENSG00000189045	ANKDD1B	23.8273	-0.514244	0.889513
ENSG00000170500	LONRF2	155.295	-0.448279	0.892144
ENSG00000236393		20.1029	-0.235225	0.895362
ENSG00000237667	LINC01115	4.98995	-0.429601	0.898863
ENSG00000139988	RDH12	20.9301	-0.2354	0.95076
ENSG00000137463	MGARP	42.0584	-0.213305	0.952786
ENSG00000079257	LXN	153.102	-0.36738	0.955674
ENSG00000105928	GSDME	125.236	-0.545691	0.965067
ENSG00000249661	TNRC18P1	10.7093	-0.4641	0.974503
ENSG00000172318	B3GALT1	59.3137	-1.59299e-05	1
ENSG00000257875		0.743944	-2.08175e-05	1
ENSG00000142864	SERBP1	5618.16	-2.32718e-05	1
ENSG00000182853	VMO1	5.76488	-5.16855e-05	1
ENSG00000197561	ELANE	1.84142	-5.52164e-05	1
ENSG00000196364	PRSS29P	0.510513	-7.83473e-05	1
ENSG00000130560	UBAC1	466.725	-8.48932e-05	1
ENSG00000179766	ATP8B5P	1.27855	-8.94586e-05	1
ENSG00000006611	USH1C	492.775	-8.99174e-05	1
ENSG00000163785	RYK	938.739	-9.08006e-05	1
ENSG00000256037	MRPL40P1	0.764371	-9.44644e-05	1
ENSG00000173894	CBX2	1045.14	-9.46072e-05	1
ENSG00000123545	NDUFAF4	175.459	-0.000108179	1
ENSG00000277586	NEFL	262.084	-0.000135105	1
ENSG00000185158	LRRC37B	116.535	-0.00015536	1
ENSG00000278214	LINC02139	0.995553	-0.000168222	1
ENSG00000089356	FXYD3	4.18355	-0.00018586	1
ENSG00000152213	ARL11	7.32939	-0.000189907	1
ENSG00000272288	ILRUN-AS1	26.0558	-0.000203179	1
ENSG00000260046		0.661249	-0.000224774	1
ENSG00000284116		0.725109	-0.000252455	1
ENSG00000229474	PATL2	4.80493	-0.000263745	1
ENSG00000242951		1.09614	-0.000266088	1
ENSG00000127080	IPPK	129.46	-0.000298973	1
ENSG00000197951	ZNF71	226.524	-0.000308255	1
ENSG00000165300	SLITRK5	187.842	-0.000316086	1
ENSG00000279372		0.560367	-0.000318515	1
ENSG00000198198	SZT2	843.47	-0.000324741	1
ENSG00000250635	CXXC5-AS1	1.55362	-0.000333871	1
ENSG00000116266	STXBP3	422.554	-0.000348884	1
ENSG00000174483	BBS1	30.5419	-0.000356945	1
ENSG00000289511		7.30009	-0.000407285	1
ENSG00000273821		2.56202	-0.000428008	1
ENSG00000230990		0.768683	-0.00044611	1
ENSG00000103326	CAPN15	429.514	-0.000469222	1
ENSG00000085063	CD59	1679.89	-0.000474111	1
ENSG00000168569	TMEM223	190.441	-0.000481472	1
ENSG00000139154	AEBP2	444.48	-0.000485798	1
ENSG00000255026		28.1509	-0.000532402	1
ENSG00000099769	IGFALS	34.7934	-0.000543661	1
ENSG00000164104	HMGB2	3434.07	-0.000560875	1
ENSG00000276128		0.593795	-0.000570363	1
ENSG00000120265	PCMT1	680.35	-0.000572314	1
ENSG00000261713	SSTR5-AS1	3.25184	-0.000573558	1
ENSG00000117834	SLC5A9	46.302	-0.000581055	1
ENSG00000235962	RPL7AP53	0.662976	-0.000582984	1
ENSG00000266405	CBX3P2	14.3487	-0.000616823	1
ENSG00000007171	NOS2	50.5118	-0.00064139	1
ENSG00000081059	TCF7	417.714	-0.000660562	1
ENSG00000132330	SCLY	35.7126	-0.000683646	1
ENSG00000276231	PIK3R6	32.6097	-0.000684554	1
ENSG00000144233	AMMECR1L	666.986	-0.000701093	1
ENSG00000166984	TCP10L2	6.63105	-0.000732245	1
ENSG00000034713	GABARAPL2	963.032	-0.000735725	1
ENSG00000146399	TAAR1	0.825462	-0.000740949	1
ENSG00000175772	LINC01106	19.5423	-0.00075435	1
ENSG00000102387	TAF7L	5.98905	-0.000777704	1
ENSG00000249119	MTND6P4	5.81535	-0.000849808	1
ENSG00000165644	COMTD1	49.8642	-0.000865597	1
ENSG00000121644	DESI2	643.395	-0.000871815	1
ENSG00000233153	UBE2E2-AS1	0.679782	-0.000883621	1
ENSG00000275111	ZNF2	176.43	-0.000888399	1
ENSG00000143839	REN	4981.05	-0.000888515	1
ENSG00000101442	ACTR5	135.329	-0.000908308	1
ENSG00000086062	B4GALT1	2195.8	-0.000930823	1
ENSG00000111653	ING4	985.736	-0.000935619	1
ENSG00000167969	ECI1	691.743	-0.000936611	1
ENSG00000183576	SETD3	810.184	-0.000940164	1
ENSG00000156304	SCAF4	986.093	-0.00096581	1
ENSG00000142197	DOP1B	204.494	-0.000966766	1
ENSG00000283031		7.13914	-0.000974196	1
ENSG00000147454	SLC25A37	799.219	-0.000987593	1
ENSG00000169891	REPS2	383.378	-0.000997601	1
ENSG00000101282	RSPO4	31.3502	-0.00100032	1
ENSG00000138002	IFT172	828.219	-0.00100723	1
ENSG00000173295	FAM86B3P	37.0905	-0.00101987	1
ENSG00000161981	SNRNP25	462.845	-0.00105153	1
ENSG00000165512	ZNF22	1036.02	-0.0010553	1
ENSG00000149782	PLCB3	450.809	-0.00108221	1
ENSG00000256053	COA8	283.982	-0.00111839	1
ENSG00000105880	DLX5	3.46457	-0.0011295	1
ENSG00000100519	PSMC6	1000.13	-0.00114692	1
ENSG00000272325	NUDT3	2077.31	-0.00118391	1
ENSG00000147509	RGS20	5.66313	-0.00119222	1
ENSG00000102804	TSC22D1	4413.31	-0.00120118	1
ENSG00000180776	ZDHHC20	741.563	-0.00120172	1
ENSG00000260876	LINC01229	5.57957	-0.00120664	1
ENSG00000140941	MAP1LC3B	1101.99	-0.00122787	1
ENSG00000136869	TLR4	107.757	-0.00123966	1
ENSG00000108582	CPD	2014.5	-0.00124175	1
ENSG00000289050		0.917965	-0.00125869	1
ENSG00000077943	ITGA8	1786.8	-0.00126719	1
ENSG00000288904		10.9846	-0.00126788	1
ENSG00000137815	RTF1	2250.61	-0.00126967	1
ENSG00000132010	ZNF20	6.15376	-0.00129755	1
ENSG00000110844	PRPF40B	488.761	-0.00133535	1
ENSG00000117480	FAAH	182.596	-0.00133643	1
ENSG00000103174	NAGPA	131.09	-0.00135587	1
ENSG00000149503	INCENP	591.324	-0.00136219	1
ENSG00000111328	CDK2AP1	1165.01	-0.00136334	1
ENSG00000262919	CCNQ	186.699	-0.00140945	1
ENSG00000106263	EIF3B	3056	-0.00141689	1
ENSG00000269091		8.68111	-0.00145937	1
ENSG00000117477	CCDC181	116.031	-0.00147958	1
ENSG00000136488	CSH1	6.956	-0.00150369	1
ENSG00000274105		3.3295	-0.00151356	1
ENSG00000105610	KLF1	12.4968	-0.00151692	1
ENSG00000270504		55.1526	-0.00154238	1
ENSG00000070010	UFD1	702.075	-0.00154676	1
ENSG00000119685	TTLL5	631.125	-0.00155247	1
ENSG00000139656	SMIM2	1.37327	-0.00157003	1
ENSG00000221184		3.87527	-0.00157922	1
ENSG00000144591	GMPPA	326.47	-0.0016077	1
ENSG00000047249	ATP6V1H	620.453	-0.00160896	1
ENSG00000161643	SIGLEC16	2.89812	-0.00163664	1
ENSG00000255468		43.6714	-0.00163886	1
ENSG00000126453	BCL2L12	243.723	-0.00164919	1
ENSG00000214855	APOC1P1	1.5041	-0.00164941	1
ENSG00000140320	BAHD1	662.808	-0.00165085	1
ENSG00000287262		6.24759	-0.00165513	1
ENSG00000205560	CPT1B	6.08593	-0.00166409	1
ENSG00000149295	DRD2	5.95955	-0.00166873	1
ENSG00000107872	FBXL15	119.66	-0.0016723	1
ENSG00000272375		5.57687	-0.00168071	1
ENSG00000245937	LINC01184	216.913	-0.00169673	1
ENSG00000127589	TUBBP1	16.6737	-0.00170214	1
ENSG00000072864	NDE1	558.87	-0.00170854	1
ENSG00000251141	MRPS30-DT	29.6091	-0.00171904	1
ENSG00000167720	SRR	247.147	-0.00174531	1
ENSG00000102401	ARMCX3	1005.02	-0.00174689	1
ENSG00000234478	ACBD3-AS1	3.92178	-0.00174982	1
ENSG00000224417		4.89707	-0.00175578	1
ENSG00000198642	KLHL9	915.16	-0.00176931	1
ENSG00000275580		4.37583	-0.00177921	1
ENSG00000237753		15.5587	-0.00179172	1
ENSG00000289474		37.8921	-0.00182977	1
ENSG00000069812	HES2	7.82919	-0.00183565	1
ENSG00000279119		5.29463	-0.00184032	1
ENSG00000157827	FMNL2	1253.69	-0.00186846	1
ENSG00000155666	KDM8	115.817	-0.00188154	1
ENSG00000233558		3.70764	-0.00188383	1
ENSG00000183807	FAM162B	56.9278	-0.00189979	1
ENSG00000266677		7.41734	-0.00190207	1
ENSG00000132463	GRSF1	1326.77	-0.00196121	1
ENSG00000138640	FAM13A	551.229	-0.0019699	1
ENSG00000268836		3.98945	-0.00198322	1
ENSG00000234190		4.50821	-0.00198892	1
ENSG00000162409	PRKAA2	252.323	-0.00200647	1
ENSG00000236711	SMAD9-IT1	4.41309	-0.00201144	1
ENSG00000258749		4.00268	-0.00202443	1
ENSG00000168175	MAPK1IP1L	1364.52	-0.00204142	1
ENSG00000132744	ACY3	94.881	-0.00205272	1
ENSG00000176182	MYPOP	101.385	-0.00205447	1
ENSG00000181585	TMIE	10.4173	-0.0020705	1
ENSG00000178149	DALRD3	457.316	-0.00208428	1
ENSG00000232024	LSM12P1	6.60237	-0.00212393	1
ENSG00000181638	ZFP41	170.315	-0.00213263	1
ENSG00000168032	ENTPD3	17.8206	-0.00217217	1
ENSG00000117407	ARTN	15.3278	-0.00218809	1
ENSG00000279344		4.29335	-0.00220774	1
ENSG00000166839	ANKDD1A	43.9774	-0.00221117	1
ENSG00000276545	PCDHGB9P	3.58651	-0.00222772	1
ENSG00000101958	GLRA2	7.34304	-0.00223676	1
ENSG00000180817	PPA1	873.897	-0.00225668	1
ENSG00000204176	SYT15	4.19802	-0.00226103	1
ENSG00000228495	LINC01013	4.34466	-0.00226765	1
ENSG00000122121	XPNPEP2	155.452	-0.00226909	1
ENSG00000229833	PET100	144.569	-0.00232806	1
ENSG00000253372		3.62902	-0.00232943	1
ENSG00000285825	CCDC15-DT	17.1428	-0.00235413	1
ENSG00000125868	DSTN	2619.87	-0.00235774	1
ENSG00000213218	CSH2	3.35478	-0.0023578	1
ENSG00000038382	TRIO	1662.02	-0.00246368	1
ENSG00000125657	TNFSF9	5.10706	-0.00246616	1
ENSG00000171316	CHD7	1713.14	-0.00251533	1
ENSG00000256271	CACNA1C-AS2	4.04294	-0.00253071	1
ENSG00000196544	BORCS6	113.104	-0.0025344	1
ENSG00000082701	GSK3B	1248.78	-0.00255958	1
