# Supplementary material for: Transcriptomic sex differences in early human fetal brain development
Source: Commun Biol. 2025 Apr 25;8:664. doi: 10.1038/s42003-025-08070-3 (PMC12032161; doi:10.1038/s42003-025-08070-3)
Supplement: Supplementary file 6 — Supplementary Data 4 [file 42003_2025_8070_MOESM6_ESM.xlsx]

## Sheet: 4.1
Figure 5c. Log2 fold change values of PCDH11Y in both brain datasets compared to controls across each developmental stage.
	log2 Fold Change
Brain-Seq1 CS22-23	5.4839
Brain-Seq1 9wpc	6.17479
Brain-Seq1 11-12wpc	4.67471
Brain-Seq1 15-17wpc	5.62167
Brain-Seq2 CS22-23	4.49638
Brain-Seq2 9wpc	6.37027
Brain-Seq2 11-12wpc	7.75596
Brain-Seq2 15-17wpc	7.51843
Control kidney	0.473885
Control pancreas	0.0262366
Control skin	0.531678
Control liver	0

## Sheet: 4.2
Figure 5d. qRT-PCR data points and analysis of PCDH11Y in 46,XY brain cortex across key developmental stages, and compared to control.
Sample Name	Target Name	Cт	Cт Mean	Cт SD			Sample Name	Target Name	Cт	Cт Mean	Cт SD								DCt control = Ct target gene - Ct reference gene				DCt test = Ct target gene - Ct reference gene				ΔΔCт = ΔCт test - ΔCт control				2` ΔΔCт
1_CS22 XY	PCDH11Y	36.6322	36.1826	0.635863			1_CS22 XY	GAPDH	28.1846	27.865	0.277705				PCDH11Y	GAPDH
1_CS22 XY	PCDH11Y	Undetermined	36.1826	0.635863			1_CS22 XY	GAPDH	27.6825	27.865	0.277705			Sample Name	Cт Mean	Cт Mean
1_CS22 XY	PCDH11Y	35.7329	36.1826	0.635863			1_CS22 XY	GAPDH	27.7279	27.865	0.277705			1_CS22 XY	36.1826	27.865			9.21898				8.31753				-0.901451				1.86794
2_CS22 XY	PCDH11Y	30.7438	31.0825	0.293698			2_CS22 XY	GAPDH	25.8694	25.8573	0.0240547			2_CS22 XY	31.0825	25.8573			9.21898				5.22521				-3.99377				15.931
2_CS22 XY	PCDH11Y	31.2374	31.0825	0.293698			2_CS22 XY	GAPDH	25.8729	25.8573	0.0240547			3_CS22 XY	32.821	24.9431			9.21898				7.87786				-1.34112				2.53348
2_CS22 XY	PCDH11Y	31.2663	31.0825	0.293698			2_CS22 XY	GAPDH	25.8296	25.8573	0.0240547			9_9wpc XY	31.1772	26.477			9.21898				4.70022				-4.51876				22.9236
3_CS22 XY	PCDH11Y	33.4243	32.821	0.603028			3_CS22 XY	GAPDH	25.0514	24.9431	0.108146			10_9wpc XY	31.5197	25.9168			9.21898				5.60283				-3.61615				12.2623
3_CS22 XY	PCDH11Y	32.8204	32.821	0.603028			3_CS22 XY	GAPDH	24.8351	24.9431	0.108146			11_9wpc XY	33.9045	25.5543			9.21898				8.35022				-0.868757				1.82609
3_CS22 XY	PCDH11Y	32.2183	32.821	0.603028			3_CS22 XY	GAPDH	24.9428	24.9431	0.108146			17_11wpc XY	32.6549	27.2525			9.21898				5.40239				-3.81659				14.0899
9_9wpc XY	PCDH11Y	30.924	31.1772	0.356029			9_9wpc XY	GAPDH	26.4871	26.477	0.161205			18_11wpc XY	32.0553	26.7334			9.21898				5.32184				-3.89714				14.8989
9_9wpc XY	PCDH11Y	31.0233	31.1772	0.356029			9_9wpc XY	GAPDH	26.311	26.477	0.161205			19_11wpc XY	32.2859	26.8068			9.21898				5.4791				-3.73988				13.3603
9_9wpc XY	PCDH11Y	31.5843	31.1772	0.356029			9_9wpc XY	GAPDH	26.6329	26.477	0.161205			25_15wpc XY	30.8454	27.9133			9.21898				2.9321				-6.28688				78.0802
10_9wpc XY	PCDH11Y	31.4375	31.5197	0.0833378			10_9wpc XY	GAPDH	25.9176	25.9168	0.0653757			26_15wpc XY	30.9889	26.5413			9.21898				4.44765				-4.77133				27.3094
10_9wpc XY	PCDH11Y	31.6041	31.5197	0.0833378			10_9wpc XY	GAPDH	25.9818	25.9168	0.0653757			27_15wpc XY	31.8657	27.9776			9.21898				3.88819				-5.33079				40.2465
10_9wpc XY	PCDH11Y	31.5174	31.5197	0.0833378			10_9wpc XY	GAPDH	25.8511	25.9168	0.0653757			33_KIDNEY	36.4855	27.2665			9.21898				9.21898				0				1
11_9wpc XY	PCDH11Y	35.0369	33.9045	0.981029			11_9wpc XY	GAPDH	25.739	25.5543	0.271916
11_9wpc XY	PCDH11Y	33.3658	33.9045	0.981029			11_9wpc XY	GAPDH	25.2421	25.5543	0.271916
11_9wpc XY	PCDH11Y	33.3109	33.9045	0.981029			11_9wpc XY	GAPDH	25.6819	25.5543	0.271916
17_11wpc XY	PCDH11Y	32.5119	32.6549	0.192439			17_11wpc XY	GAPDH	27.33	27.2525	0.0670898
17_11wpc XY	PCDH11Y	32.5791	32.6549	0.192439			17_11wpc XY	GAPDH	27.2147	27.2525	0.0670898
17_11wpc XY	PCDH11Y	32.8737	32.6549	0.192439			17_11wpc XY	GAPDH	27.2129	27.2525	0.0670898
18_11wpc XY	PCDH11Y	31.861	32.0553	0.240894			18_11wpc XY	GAPDH	26.663	26.7334	0.0936579
18_11wpc XY	PCDH11Y	32.3248	32.0553	0.240894			18_11wpc XY	GAPDH	26.6976	26.7334	0.0936579
18_11wpc XY	PCDH11Y	31.98	32.0553	0.240894			18_11wpc XY	GAPDH	26.8397	26.7334	0.0936579
19_11wpc XY	PCDH11Y	32.2589	32.2859	0.0833311			19_11wpc XY	GAPDH	26.9014	26.8068	0.106531
19_11wpc XY	PCDH11Y	32.2194	32.2859	0.0833311			19_11wpc XY	GAPDH	26.8275	26.8068	0.106531
19_11wpc XY	PCDH11Y	32.3794	32.2859	0.0833311			19_11wpc XY	GAPDH	26.6914	26.8068	0.106531
25_15wpc XY	PCDH11Y	30.8247	30.8454	0.0227145			25_15wpc XY	GAPDH	27.8982	27.9133	0.0484983
25_15wpc XY	PCDH11Y	30.8697	30.8454	0.0227145			25_15wpc XY	GAPDH	27.9675	27.9133	0.0484983
25_15wpc XY	PCDH11Y	30.8417	30.8454	0.0227145			25_15wpc XY	GAPDH	27.8741	27.9133	0.0484983
26_15wpc XY	PCDH11Y	30.7969	30.9889	0.203764			26_15wpc XY	GAPDH	26.7029	26.5413	0.151272
26_15wpc XY	PCDH11Y	30.9673	30.9889	0.203764			26_15wpc XY	GAPDH	26.403	26.5413	0.151272
26_15wpc XY	PCDH11Y	31.2027	30.9889	0.203764			26_15wpc XY	GAPDH	26.518	26.5413	0.151272
27_15wpc XY	PCDH11Y	31.5929	31.8657	0.368619			27_15wpc XY	GAPDH	27.8997	27.9776	0.102827
27_15wpc XY	PCDH11Y	31.7193	31.8657	0.368619			27_15wpc XY	GAPDH	28.0941	27.9776	0.102827
27_15wpc XY	PCDH11Y	32.2851	31.8657	0.368619			27_15wpc XY	GAPDH	27.9389	27.9776	0.102827
33_KIDNEY	PCDH11Y	35.6616	36.4855	0.748762			33_KIDNEY	GAPDH	27.4423	27.2665	0.154343
33_KIDNEY	PCDH11Y	37.1246	36.4855	0.748762			33_KIDNEY	GAPDH	27.1533	27.2665	0.154343
33_KIDNEY	PCDH11Y	36.6701	36.4855	0.748762			33_KIDNEY	GAPDH	27.2039	27.2665	0.154343
34_PANCREAS	PCDH11Y	Undetermined					34_PANCREAS	GAPDH	27.9442	27.8263	0.113765
34_PANCREAS	PCDH11Y	Undetermined					34_PANCREAS	GAPDH	27.7172	27.8263	0.113765
34_PANCREAS	PCDH11Y	Undetermined					34_PANCREAS	GAPDH	27.8176	27.8263	0.113765
35_LIVER	PCDH11Y	Undetermined					35_LIVER	GAPDH	28.0074	28.0659	0.0580811
35_LIVER	PCDH11Y	Undetermined					35_LIVER	GAPDH	28.1236	28.0659	0.0580811
35_LIVER	PCDH11Y	Undetermined					35_LIVER	GAPDH	28.0666	28.0659	0.0580811
36_SKIN	PCDH11Y	Undetermined					36_SKIN	GAPDH	36.9498	36.8339	0.212092
36_SKIN	PCDH11Y	Undetermined					36_SKIN	GAPDH	36.5891	36.8339	0.212092
36_SKIN	PCDH11Y	Undetermined					36_SKIN	GAPDH	36.9628	36.8339	0.212092

## Sheet: 4.3
Figure 5e. Expression of PCDH11Y in the Human Protein Atlas Consensus dataset for adult brain, (data accessed and downloaded from https://www.proteinatlas.org). nTPM, normalized transcript per million.
Gene	Gene name	Tissue	nTPM
ENSG00000099715	PCDH11Y	cerebral cortex	2.5
ENSG00000099715	PCDH11Y	hypothalamus	1.8
ENSG00000099715	PCDH11Y	amygdala	1.6
ENSG00000099715	PCDH11Y	hippocampal formation	1.2
ENSG00000099715	PCDH11Y	basal ganglia	0.8
ENSG00000099715	PCDH11Y	retina	0.8
ENSG00000099715	PCDH11Y	midbrain	0.5
ENSG00000099715	PCDH11Y	seminal vesicle	0.5
ENSG00000099715	PCDH11Y	placenta	0.4
ENSG00000099715	PCDH11Y	rectum	0.2
ENSG00000099715	PCDH11Y	small intestine	0.2
ENSG00000099715	PCDH11Y	urinary bladder	0.2
ENSG00000099715	PCDH11Y	appendix	0.1
ENSG00000099715	PCDH11Y	colon	0.1
ENSG00000099715	PCDH11Y	esophagus	0.1
ENSG00000099715	PCDH11Y	kidney	0.1
ENSG00000099715	PCDH11Y	prostate	0.1
ENSG00000099715	PCDH11Y	spinal cord	0.1
ENSG00000099715	PCDH11Y	adipose tissue	0
ENSG00000099715	PCDH11Y	adrenal gland	0
ENSG00000099715	PCDH11Y	bone marrow	0
ENSG00000099715	PCDH11Y	breast	0
ENSG00000099715	PCDH11Y	cerebellum	0
ENSG00000099715	PCDH11Y	cervix	0
ENSG00000099715	PCDH11Y	choroid plexus	0
ENSG00000099715	PCDH11Y	duodenum	0
ENSG00000099715	PCDH11Y	endometrium	0
ENSG00000099715	PCDH11Y	epididymis	0
ENSG00000099715	PCDH11Y	fallopian tube	0
ENSG00000099715	PCDH11Y	gallbladder	0
ENSG00000099715	PCDH11Y	heart muscle	0
ENSG00000099715	PCDH11Y	liver	0
ENSG00000099715	PCDH11Y	lung	0
ENSG00000099715	PCDH11Y	lymph node	0
ENSG00000099715	PCDH11Y	ovary	0
ENSG00000099715	PCDH11Y	pancreas	0
ENSG00000099715	PCDH11Y	parathyroid gland	0
ENSG00000099715	PCDH11Y	pituitary gland	0
ENSG00000099715	PCDH11Y	salivary gland	0
ENSG00000099715	PCDH11Y	skeletal muscle	0
ENSG00000099715	PCDH11Y	skin	0
ENSG00000099715	PCDH11Y	smooth muscle	0
ENSG00000099715	PCDH11Y	spleen	0
ENSG00000099715	PCDH11Y	stomach	0
ENSG00000099715	PCDH11Y	testis	0
ENSG00000099715	PCDH11Y	thymus	0
ENSG00000099715	PCDH11Y	thyroid gland	0
ENSG00000099715	PCDH11Y	tongue	0
ENSG00000099715	PCDH11Y	tonsil	0
ENSG00000099715	PCDH11Y	vagina	0

## Sheet: 4.4
Supplementary Figure 8. Number of differentially expressed genes (DEGs) (46,XX versus 46,XY) in the Brain-Seq 1 and Brain-Seq 2 datasets with developmental stage.
	46,XX	46,XY
Brain-Seq1 CS22-23	76	26
Brain-Seq1 9wpc	35	165
Brain-Seq1 11-12wpc	15	25
Brain-Seq1 15-17wpc	5	35
Brain-Seq2 CS22-23	7	58
Brain-Seq2 9wpc	136	432
Brain-Seq2 11-12wpc	26	131
Brain-Seq2 15-17wpc	1715	1514
